# Supplementary material for: Robust and tunable signal processing in mammalian cells via engineered covalent modification cycles
Source: Nat Commun. 2022 Mar 31;13:1720. doi: 10.1038/s41467-022-29338-w (PMC8971529; doi:10.1038/s41467-022-29338-w)
Supplement: Supplementary file 4 — Supplementary Data 1 [file 41467_2022_29338_MOESM4_ESM.zip]

Archive with 172 entries (170 files):
- Supplementary Data/Jones et al 2022 Plasmids.xlsx
- Supplementary Data/Jones et al 2022 Transfections.xlsx
- Supplementary Data/Plasmids - Backbones/
- Supplementary Data/Plasmids - Backbones/pL0-3 Backbone.gb
- Supplementary Data/Plasmids - Backbones/pL0-5.1 Backbone.gb
- Supplementary Data/Plasmids - Backbones/pL0-5.2 Backbone (JGv2).gb
- Supplementary Data/Plasmids - Backbones/pL0-G Backbone.gb
- Supplementary Data/Plasmids - Backbones/pL0-I Backbone.gb
- Supplementary Data/Plasmids - Backbones/pL0-P.1 Backbone.gb
- Supplementary Data/Plasmids - Backbones/pL0-P.2 Backbone (JGv2).gb
- Supplementary Data/Plasmids - Backbones/pL0-T Backbone.gb
- Supplementary Data/Plasmids - Backbones/S1-2.gb
- Supplementary Data/Plasmids - Backbones/S2-3.gb
- Supplementary Data/Plasmids - Backbones/S3-4.gb
- Supplementary Data/Plasmids - Backbones/S4-5.gb
- Supplementary Data/Plasmids - Backbones/S5-6.gb
- Supplementary Data/Plasmids - Backbones/S6-7.gb
- Supplementary Data/Plasmids - Backbones/S7-8.gb
- Supplementary Data/Plasmids - Backbones/S8-9.gb
- Supplementary Data/Plasmids - Backbones/S9-10.gb
- Supplementary Data/Plasmids - Backbones/ST1-2.gb
- Supplementary Data/Plasmids - Backbones/ST2-1.gb
- Supplementary Data/Plasmids - Backbones/ST2-3.gb
- Supplementary Data/Plasmids - Backbones/ST3-2.gb
- Supplementary Data/Plasmids - Backbones/ST3-4X.gb
- Supplementary Data/Plasmids - Backbones/ST4X-3.gb
- Supplementary Data/Plasmids - Experiments/
- Supplementary Data/Plasmids - Experiments/aRJ_00034.gb
- Supplementary Data/Plasmids - Experiments/aRJ_00035.gb
- Supplementary Data/Plasmids - Experiments/aRJ_00036.gb
- Supplementary Data/Plasmids - Experiments/aRJ_00037.gb
- Supplementary Data/Plasmids - Experiments/aRJ_00038.gb
- Supplementary Data/Plasmids - Experiments/aRJ_00039.gb
- Supplementary Data/Plasmids - Experiments/aRJ_00040.gb
- Supplementary Data/Plasmids - Experiments/aRJ_00041.gb
- Supplementary Data/Plasmids - Experiments/aRJ_00042.gb
- Supplementary Data/Plasmids - Experiments/aRJ_00043.gb
- Supplementary Data/Plasmids - Experiments/aRJ_00044.gb
- Supplementary Data/Plasmids - Experiments/aRJ_00045.gb
- Supplementary Data/Plasmids - Experiments/tKO_2.gb
- Supplementary Data/Plasmids - Experiments/tRJ_00031.gb
- Supplementary Data/Plasmids - Experiments/tRJ_00038.gb
- Supplementary Data/Plasmids - Experiments/tRJ_00154.gb
- Supplementary Data/Plasmids - Experiments/tRJ_00185.gb
- Supplementary Data/Plasmids - Experiments/tRJ_00212.gb
- Supplementary Data/Plasmids - Experiments/tRJ_00221.gb
- Supplementary Data/Plasmids - Experiments/tRJ_00222.gb
- Supplementary Data/Plasmids - Experiments/tRJ_00223.gb
- Supplementary Data/Plasmids - Experiments/tRJ_00224.gb
- Supplementary Data/Plasmids - Experiments/tRJ_00225.gb
- Supplementary Data/Plasmids - Experiments/tRJ_00226.gb
- Supplementary Data/Plasmids - Experiments/tRJ_00227.gb
- Supplementary Data/Plasmids - Experiments/tRJ_00228.gb
- Supplementary Data/Plasmids - Experiments/tRJ_00229.gb
- Supplementary Data/Plasmids - Experiments/tRJ_00231.gb
- Supplementary Data/Plasmids - Experiments/tRJ_00292.gb
- Supplementary Data/Plasmids - Experiments/tRJ_00293.gb
- Supplementary Data/Plasmids - Experiments/tRJ_00294.gb
- Supplementary Data/Plasmids - Experiments/tRJ_00295.gb
- Supplementary Data/Plasmids - Experiments/tRJ_00296.gb
- Supplementary Data/Plasmids - Experiments/tRJ_00297.gb
- Supplementary Data/Plasmids - Experiments/tRJ_00298.gb
- Supplementary Data/Plasmids - Experiments/tRJ_00299.gb
- Supplementary Data/Plasmids - Experiments/tRJ_00300.gb
- Supplementary Data/Plasmids - Experiments/tRJ_00301.gb
- Supplementary Data/Plasmids - Experiments/tRJ_00302.gb
- Supplementary Data/Plasmids - Experiments/tRJ_00303.gb
- Supplementary Data/Plasmids - Experiments/tRJ_00304.gb
- Supplementary Data/Plasmids - Experiments/tRJ_00305.gb
- Supplementary Data/Plasmids - Experiments/tRJ_00324.gb
- Supplementary Data/Plasmids - Experiments/tRJ_00329.gb
- Supplementary Data/Plasmids - Experiments/tRJ_00331.gb
- Supplementary Data/Plasmids - Experiments/tRJ_00336.gb
- Supplementary Data/Plasmids - Experiments/tRJ_00350.gb
- Supplementary Data/Plasmids - Experiments/tRJ_00352.gb
- Supplementary Data/Plasmids - Experiments/tRJ_00358.gb
- Supplementary Data/Plasmids - Experiments/tRJ_00365.gb
- Supplementary Data/Plasmids - Experiments/tRJ_00378.gb
- Supplementary Data/Plasmids - Experiments/tRJ_00384.gb
- Supplementary Data/Plasmids - Experiments/tRJ_00399.gb
- Supplementary Data/Plasmids - Experiments/tRJ_00409.gb
- Supplementary Data/Plasmids - Experiments/tRJ_00410.gb
- Supplementary Data/Plasmids - Experiments/tRJ_00416.gb
- Supplementary Data/Plasmids - Experiments/tRJ_00482.gb
- Supplementary Data/Plasmids - Experiments/tRJ_00493.gb
- Supplementary Data/Plasmids - Experiments/tRJ_00494.gb
- Supplementary Data/Plasmids - Experiments/tRJ_00495.gb
- Supplementary Data/Plasmids - Experiments/tRJ_00496.gb
- Supplementary Data/Plasmids - Experiments/tRJ_00497.gb
- Supplementary Data/Plasmids - Experiments/tRJ_00498.gb
- Supplementary Data/Plasmids - Experiments/tRJ_00499.gb
- Supplementary Data/Plasmids - Experiments/tRJ_00500.gb
- Supplementary Data/Plasmids - Experiments/tRJ_00501.gb
- Supplementary Data/Plasmids - Experiments/tRJ_00502.gb
- Supplementary Data/Plasmids - Experiments/tRJ_00503.gb
- Supplementary Data/Plasmids - Experiments/tRJ_00504.gb
- Supplementary Data/Plasmids - Experiments/tRJ_00505.gb
- Supplementary Data/Plasmids - Experiments/tRJ_00506.gb
- Supplementary Data/Plasmids - Experiments/tRJ_00507.gb
- Supplementary Data/Plasmids - Experiments/tRJ_00508.gb
- Supplementary Data/Plasmids - Experiments/tRJ_00509.gb
- Supplementary Data/Plasmids - Experiments/tRJ_00510.gb
- Supplementary Data/Plasmids - Experiments/tRJ_00511.gb
- Supplementary Data/Plasmids - Experiments/tRJ_00512.gb
- Supplementary Data/Plasmids - Experiments/tRJ_00513.gb
- Supplementary Data/Plasmids - Experiments/tRJ_00514.gb
- Supplementary Data/Plasmids - Experiments/tRJ_00515.gb
- Supplementary Data/Plasmids - Experiments/tRJ_00516.gb
- Supplementary Data/Plasmids - Experiments/tRJ_00517.gb
- Supplementary Data/Plasmids - Experiments/tRJ_00518.gb
- Supplementary Data/Plasmids - Experiments/tRJ_00519.gb
- Supplementary Data/Plasmids - Experiments/tRJ_00520.gb
- Supplementary Data/Plasmids - Experiments/tRJ_00521.gb
- Supplementary Data/Plasmids - Experiments/tRJ_00522.gb
- Supplementary Data/Plasmids - Experiments/tRJ_00575.gb
- Supplementary Data/Plasmids - Experiments/tRJ_00576.gb
- Supplementary Data/Plasmids - Experiments/tRJ_00577.gb
- Supplementary Data/Plasmids - Experiments/tRJ_00578.gb
- Supplementary Data/Plasmids - Experiments/tRJ_00593.gb
- Supplementary Data/Plasmids - Experiments/tRJ_00611.gb
- Supplementary Data/Plasmids - Experiments/tRJ_00631.gb
- Supplementary Data/Plasmids - Experiments/tRJ_00639.gb
- Supplementary Data/Plasmids - Experiments/tRJ_00854.gb
- Supplementary Data/Plasmids - Experiments/tRJ_00860.gb
- Supplementary Data/Plasmids - Experiments/tRJ_00878.gb
- Supplementary Data/Plasmids - Experiments/tRJ_00879.gb
- Supplementary Data/Plasmids - Experiments/tRJ_00880.gb
- Supplementary Data/Plasmids - Experiments/tRJ_00881.gb
- Supplementary Data/Plasmids - Experiments/tRJ_00882.gb
- Supplementary Data/Plasmids - Experiments/tRJ_00920.gb
- Supplementary Data/Plasmids - Experiments/tRJ_00928.gb
- Supplementary Data/Plasmids - Experiments/tRJ_00929.gb
- Supplementary Data/Plasmids - Experiments/tRJ_00930.gb
- Supplementary Data/Plasmids - Experiments/tRJ_00931.gb
- Supplementary Data/Plasmids - Experiments/tRJ_00932.gb
- Supplementary Data/Plasmids - Experiments/tRJ_00933.gb
- Supplementary Data/Plasmids - Experiments/tRJ_00934.gb
- Supplementary Data/Plasmids - Experiments/tRJ_00935.gb
- Supplementary Data/Plasmids - Experiments/tRJ_00936.gb
- Supplementary Data/Plasmids - Experiments/tRJ_00937.gb
- Supplementary Data/Plasmids - Experiments/tRJ_00938.gb
- Supplementary Data/Plasmids - Experiments/tRJ_00939.gb
- Supplementary Data/Plasmids - Experiments/tRJ_00940.gb
- Supplementary Data/Plasmids - Experiments/tRJ_00941.gb
- Supplementary Data/Plasmids - Experiments/tRJ_00942.gb
- Supplementary Data/Plasmids - Experiments/tRJ_00995.gb
- Supplementary Data/Plasmids - Experiments/tRJ_00996.gb
- Supplementary Data/Plasmids - Experiments/tRJ_00997.gb
- Supplementary Data/Plasmids - Experiments/tRJ_00998.gb
- Supplementary Data/Plasmids - Experiments/tRJ_01048.gb
- Supplementary Data/Plasmids - Experiments/tRJ_01049.gb
- Supplementary Data/Plasmids - Experiments/tRJ_01054.gb
- Supplementary Data/Plasmids - Experiments/tRJ_L1.1.gb
- Supplementary Data/Plasmids - Experiments/tRJ_L1.10.gb
- Supplementary Data/Plasmids - Experiments/tRJ_L1.2.gb
- Supplementary Data/Plasmids - Experiments/tRJ_L1.3.gb
- Supplementary Data/Plasmids - Experiments/tRJ_L1.4.gb
- Supplementary Data/Plasmids - Experiments/tRJ_L1.5.gb
- Supplementary Data/Plasmids - Experiments/tRJ_L1.6.gb
- Supplementary Data/Plasmids - Experiments/tRJ_L1.7.gb
- Supplementary Data/Plasmids - Experiments/tRJ_L1.8.gb
- Supplementary Data/Plasmids - Experiments/tRJ_L1.9.gb
- Supplementary Data/Plasmids - Experiments/tRJ_L2.1.gb
- Supplementary Data/Plasmids - Experiments/tRJ_L2.10.gb
- Supplementary Data/Plasmids - Experiments/tRJ_L2.2.gb
- Supplementary Data/Plasmids - Experiments/tRJ_L2.3.gb
- Supplementary Data/Plasmids - Experiments/tRJ_L2.4.gb
- Supplementary Data/Plasmids - Experiments/tRJ_L2.5.gb
- Supplementary Data/Plasmids - Experiments/tRJ_L2.6.gb
- Supplementary Data/Plasmids - Experiments/tRJ_L2.7.gb
- Supplementary Data/Plasmids - Experiments/tRJ_L2.8.gb
- Supplementary Data/Plasmids - Experiments/tRJ_L2.9.gb
