# Supplementary material for: Robust and tunable signal processing in mammalian cells via engineered covalent modification cycles
Source: Nat Commun. 2022 Mar 31;13:1720. doi: 10.1038/s41467-022-29338-w (PMC8971529; doi:10.1038/s41467-022-29338-w)
Supplement: Supplementary file 4 — Supplementary Data 1 [file 41467_2022_29338_MOESM4_ESM.zip › Supplementary Data/Jones et al 2022 Transfections.xlsx]

## Sheet: Overview
																				Mapping per Figure			Mapping per Dataset
Title	EnvZ Phosphatase Controls																			Figure	Dataset		Dataset	Figures
											How to use these sheets Using the first replicate on the next tab (CMV Gal4 Titration), as an example, this tab illustrates how to use these sheets to replicate the experiments.									Main
Parameters																				1	N/A		EnvZ Variants	2
Plate type				96-well	1	x 96-well														2	EnvZ Variants			3
Cell Types				HEK-293FT																3	EnvZ Variants			S2
Cells/Well				40k																4	K-P-TMP D-R,			S3
Method				Lipofectamine 3000 (L3k)																	miR Classifier			S5
DNA per well (ng)				120																5	miR Classifier			S6
Optimem (uL)				10																6	Feedback controller			S7
# Complexes				2																7	Feedback controller		K-P-TMP D-R	4
P3K Ratio (µL per µg DNA)				2																Supplement				S10
L3K Ratio (µL per µg DNA)				2																S1	OmpR Promoters			S11
																				S2	EnvZ Variants		miR Classifier	4
																				S3	EnvZ Variants			5
DNA Mix		Conc (ng/µL)	Size (bp)	ng/Well	Wells	Optimem	Add (µL)	P3K (µL)	L3K (µL)	Comment										S4	High HK Dosages			S14
Complex 1 (Output + OmpR-VP64)				60	12	60		1.44	1.44		Final volumes for addition of transfection reagent									S5	EnvZ Variants			S15
hEF1a:mKO2	tRJ_416	1629		10	72	360	0.441989			Output Marker										S6	EnvZ Variants			S16
6xOmpR-minCMV53:TagBFP	tKO_2	988		10	72		0.728745			Output	Master mixes: prepare first, then transfer volumes into tubes as indicated below									S7	EnvZ Variants			S17
											Total volume for the master mix									S8	Phosph Controls			S18
hEF1a:Fluc2	tRJ_410	178		5	12	60	0.337079			Negative Control										S9	HK-DDs Screen		Feedback Controller	6
hEF1a:EnvZm2	tRJ_223	211		5	12		0.28436			Kinase for OmpR	Amount of each plasmid per well - for plasmids with multiple									S10	K-P-TMP D-R			7
											values, each indicates one point in a titration curve									S11	K-P-TMP D-R			S19
hEF1a:OmpR-VP64	tRJ_231	151	4662	10	12		0.794702			Response Regulator										S12	EnvZ-OmpR 2D D-R			S20
hEF1a:OmpR[D55E]-VP64	tRJ_631	145	4730	10.1459	12		0.839657			Response Regulator	This is a sub-mix, created from part of the master mix									S13	iFFL-OmpR			S21
hEF1a:OmpR[DBD]-VP64	tRJ_384	320	4320	9.26641	12		0.34749			Response Regulator	Total volume for the sub-mix									S14	miR Classifier			S22
																				S15	miR Classifier			S23
Inert:Fluc2	tRJ_611	366		25	12		0.819672			Filler DNA										S16	miR Classifier			S24
		366		24.8541	12		0.81489				Filler DNA is added to equalize DNA amounts per well									S17	miR Classifier			S25
		366		25.7336	12		0.843724													S18	miR Classifier			S26
																				S19	Feedback controller			S27
Complex 2 (EnvZ Variant)				60	12	60		1.44	1.44											S20	Feedback controller			S28
hEF1a:NeonGr	tRJ_154	1309		15	72	360	0.825057			EnvZ Marker										S21	Feedback controller		OmpR Promoters	S1
Inert:Fluc2	tRJ_611	1624		40	72		1.7734			Filler DNA										S22	Feedback controller		High HK Dosages	S4
																				S23	Feedback controller		Phosph Controls	S8
hEF1a:Fluc2	tRJ_410	178		5	12	60	0.337079			Neg Cntrol										S24	Feedback controller		HK-DDs Screen	S9
hEF1a:EnvZ	tRJ_221	106		5	12		0.566038			WT										S25	Feedback controller		EnvZ-OmpR 2D D-R	S12
hEF1a:EnvZm3	tRJ_224	101		5	12		0.594059			ΔK (N box)										S26	Feedback controller		iFFL-OmpR	S13
hEF1a:EnvZm0m1m2m3	tRJ_639	274		5	12		0.218978			Non-functional										S27	Feedback controller		HK RR Ortho Screen	S29
hEF1a:GCN4-EnvZm3t10	tRJ_920	235		5	12		0.255319			EnvZm3 Truncation										S28	Feedback controller		HK RR Ortho Validation	S30
hEF1a:GCN4-EnvZm0m1m2m3t10	tRJ_1054	263		5	12		0.228137			EnvZm0123 Truncation										S29	HK RR Ortho Screen			S31
																				S30	HK RR Ortho Validation			S33
																				S31	HK RR Ortho Validation
Array out 60 uL of each master mix into 6 tubes											Pipetting instructions									S32	N/A
Add plasmids to each tube as indicated																				S33	HK RR Ortho Validation
--> Complex 1: the first three tubes get Fluc2 + the OmpR variants, the other three tubes get EnvZm2
Different OmpR plasmid sizes are offset by filler DNA
--> Complex 2: each tube gets one plasmid as indicated
Combinatorially add together Complexes 1 and 2 to 2x96ws each
Comparing EnvZ truncation w/ catalytic activity knocked out to other variants
Using different variants of OmpR to ensure that deactivation only coincides w/ dephosphorylation and not binding
											Figures the data was used in
Figures:
S8
Additional Comments for reading the sheets:
Whenever there is something like:
Plasmid 1	ID1	Conc 1	ng 1	# wells * 3
Plasmid 2	ID2	Conc 2	ng 2	# wells
Plasmid 3	ID3	Conc 3	ng 3	# wells
Plasmid 4	ID4	Conc 4	ng 4	# wells
The line is a short-hand for delineating plasmids that are in all tubes (above the line,
via master mix or added individually to each tube, see the # wells written)
from plasmids that are in just one tube (below the line)

## Sheet: EnvZ Variants
Title	EnvZ Variant Comparison R1										Title	EnvZ Variant Comparison R2										Title	EnvZ Variant Comparison R3
Parameters											Parameters											Parameters
Plate type				96-well	1	x 96-well					Plate type				96-well	1	x 96-well					Plate type				96-well	1	x 96-well
Cell Types				HEK-293FT							Cell Types				HEK-293FT							Cell Types				HEK-293FT
Cells/Well				40k							Cells/Well				40k							Cells/Well				40k
Method				Lipofectamine 3000 (L3k)							Method				Lipofectamine 3000 (L3k)							Method				Lipofectamine 3000 (L3k)
DNA per well (ng)				120							DNA per well (ng)				120							DNA per well (ng)				120
Optimem (uL)				10							Optimem (uL)				10							Optimem (uL)				10
# Complexes				2							# Complexes				2							# Complexes				2
P3K Ratio (µL per µg DNA)				2							P3K Ratio (µL per µg DNA)				2							P3K Ratio (µL per µg DNA)				2
L3K Ratio (µL per µg DNA)				2							L3K Ratio (µL per µg DNA)				2							L3K Ratio (µL per µg DNA)				2
																			43.2
DNA Mix		Conc (ng/µL)	Size (bp)	ng/Well	Wells	Optimem	Add (µL)	P3K (µL)	L3K (µL)	Comment	DNA Mix		Conc (ng/µL)	Size (bp)	ng/Well	Wells	Optimem	Add (µL)	P3K (µL)	L3K (µL)	Comment	DNA Mix		Conc (ng/µL)	Size (bp)	ng/Well	Wells	Optimem	Add (µL)	P3K (µL)	L3K (µL)	Comment
Complex 1 (Output + OmpR-VP64)				60	72	360		8.64	8.64		Complex 1 (Output + OmpR-VP64)				60	72	360		8.64	8.64		Complex 1 (Output + OmpR-VP64)				60	72	360		8.64	8.64
hEF1a:mKO2	tRJ_416	1629		10	72	360	0.441989			Output Marker	hEF1a:mKO2	tRJ_416	1629		10	72	360	0.441989			Output Marker	hEF1a:mKO2	tRJ_416	1629		10	72	360	0.441989			Output Marker
hEF1a:OmpR-VP64	tRJ_231	425		10	72		1.69412			Response Regulator	hEF1a:OmpR-VP64	tRJ_231	425		10	72		1.69412			Response Regulator	hEF1a:OmpR-VP64	tRJ_231	425		10	72		1.69412			Response Regulator
6xOmpR-minCMV53:TagBFP	tKO_2	988		10	72		0.728745			Output	6xOmpR-minCMV53:TagBFP	tKO_2	988		10	72		0.728745			Output	6xOmpR-minCMV53:TagBFP	tKO_2	988		10	72		0.728745			Output
hEF1a:Fluc2	tRJ_410	1066		5	72		0.337711			Negative Control	hEF1a:Fluc2	tRJ_410	1066		5	72		0.337711			Negative Control	hEF1a:Fluc2	tRJ_410	1066		5	72		0.337711			Negative Control
hEF1a:EnvZm2	tRJ_223	987		5	72		0.364742			Kinase for OmpR	hEF1a:EnvZm2	tRJ_223	987		5	72		0.364742			Kinase for OmpR	hEF1a:EnvZm2	tRJ_223	987		5	72		0.364742			Kinase for OmpR
hEF1a:CpxA	tRJ_495	307		20	72		4.69055			Off-target Kinase for OmpR	hEF1a:CpxA	tRJ_495	307		20	72		4.69055			Off-target Kinase for OmpR	hEF1a:CpxA	tRJ_495	307		20	72		4.69055			Off-target Kinase for OmpR
Inert:Fluc2	tRJ_611	1762		25	72		1.02157			Filler DNA	Inert:Fluc2	tRJ_611	1762		25	72		1.02157			Filler DNA	Inert:Fluc2	tRJ_611	1624		25	72		1.10837			Filler DNA
		1762		25	72		1.02157						1762		25	72		1.02157						1624		25	72		1.10837
		1762		10	72		0.408627						1762		10	72		0.408627						1624		10	72		0.44335
Complex 2 (EnvZ Variant)				60	6	30		0.72	0.72		Complex 2 (EnvZ Variant)				60	6	30		0.72	0.72		Complex 2 (EnvZ Variant)				60	6	30		0.72	0.72
hEF1a:NeonGr	tRJ_154	1309		15	230	1150	2.6356			EnvZ Marker	hEF1a:NeonGr	tRJ_154	1309		15	230	1150	2.6356			EnvZ Marker	hEF1a:NeonGr	tRJ_154	1309		15	230	1150	2.6356			EnvZ Marker
Inert:Fluc2	tRJ_611	1762		40	230		5.22134			Filler DNA	Inert:Fluc2	tRJ_611	1762		40	230		5.22134			Filler DNA	Inert:Fluc2	tRJ_611	1624		40	230		5.66502			Filler DNA
hEF1a:Fluc2	tRJ_410	30		5	6	30	1			Neg Cntrol	hEF1a:Fluc2	tRJ_410	30		5	6	30	1			Neg Cntrol	hEF1a:Fluc2	tRJ_410	30		5	6	30	1			Neg Cntrol
hEF1a:EnvZ	tRJ_221	30		5	6		1			WT	hEF1a:EnvZ	tRJ_221	30		5	6		1			WT	hEF1a:EnvZ	tRJ_221	30		5	6		1			WT
hEF1a:EnvZm1	tRJ_222	30		5	6		1			ΔK	hEF1a:EnvZm1	tRJ_222	30		5	6		1			ΔK	hEF1a:EnvZm1	tRJ_222	30		5	6		1			ΔK
hEF1a:EnvZm2	tRJ_223	30		5	6		1			ΔP	hEF1a:EnvZm2	tRJ_223	30		5	6		1			ΔP	hEF1a:EnvZm2	tRJ_223	30		5	6		1			ΔP
hEF1a:EnvZm3	tRJ_224	30		5	6		1			ΔK (N box)	hEF1a:EnvZm3	tRJ_224	30		5	6		1			ΔK (N box)	hEF1a:EnvZm3	tRJ_224	30		5	6		1			ΔK (N box)
hEF1a:EnvZm4	tRJ_225	30		5	6		1			ΔK (F box)	hEF1a:EnvZm4	tRJ_225	30		5	6		1			ΔK (F box)	hEF1a:EnvZm4	tRJ_225	30		5	6		1			ΔK (F box)
hEF1a:EnvZm0m1m2m3	tRJ_639	30		5	6		1			Non-functional	hEF1a:EnvZm0m1m2m3	tRJ_639	30		5	6		1			Non-functional	hEF1a:EnvZm0m1m2m3	tRJ_639	30		5	6		1			Non-functional
hEF1a:EnvZc	tRJ_226	30		5	6		1			Cytoplasmic portion	hEF1a:EnvZc	tRJ_226	30		5	6		1			Cytoplasmic portion	hEF1a:EnvZc	tRJ_226	30		5	6		1			Cytoplasmic portion
hEF1a:EnvZm1c	tRJ_300	30		5	6		1			Cytoplasmic, ΔK	hEF1a:EnvZm1c	tRJ_300	30		5	6		1			Cytoplasmic, ΔK	hEF1a:EnvZm1c	tRJ_300	30		5	6		1			Cytoplasmic, ΔK
hEF1a:EnvZm2c	tRJ_304	30		5	6		1			Cytoplasmic, ΔP	hEF1a:EnvZm2c	tRJ_304	30		5	6		1			Cytoplasmic, ΔP	hEF1a:EnvZm2c	tRJ_304	30		5	6		1			Cytoplasmic, ΔP
hEF1a:EnvZ[A]	tRJ_227	30		5	6		1			DHp domain only	hEF1a:EnvZ[A]	tRJ_227	30		5	6		1			DHp domain only	hEF1a:EnvZ[A]	tRJ_227	30		5	6		1			DHp domain only
hEF1a:EnvZm1[A]	tRJ_301	30		5	6		1			DHp domain, ΔK	hEF1a:EnvZm1[A]	tRJ_301	30		5	6		1			DHp domain, ΔK	hEF1a:EnvZm1[A]	tRJ_301	30		5	6		1			DHp domain, ΔK
hEF1a:EnvZm1[AssA]	tRJ_302	30		5	6		1			DHp dimer, ΔK	hEF1a:EnvZm1[AssA]	tRJ_302	30		5	6		1			DHp dimer, ΔK	hEF1a:EnvZm1[AssA]	tRJ_302	30		5	6		1			DHp dimer, ΔK
hEF1a:EnvZ[AssAB]	tRJ_228	30		5	6		1			DHp dimer + CA	hEF1a:EnvZ[AssAB]	tRJ_228	30		5	6		1			DHp dimer + CA	hEF1a:EnvZ[AssAB]	tRJ_228	30		5	6		1			DHp dimer + CA
hEF1a:EnvZm1[AssAB]	tRJ_303	30		5	6		1			DHp dimer + CA, ΔK	hEF1a:EnvZm1[AssAB]	tRJ_303	30		5	6		1			DHp dimer + CA, ΔK	hEF1a:EnvZm1[AssAB]	tRJ_303	30		5	6		1			DHp dimer + CA, ΔK
hEF1a:EnvZm2[AssAB]	tRJ_305	30		5	6		1			DHp dimer + CA, ΔP	hEF1a:EnvZm2[AssAB]	tRJ_305	30		5	6		1			DHp dimer + CA, ΔP	hEF1a:EnvZm2[AssAB]	tRJ_305	30		5	6		1			DHp dimer + CA, ΔP
hEF1a:GCN4-EnvZt1	tRJ_L1.1	30		5	6		1			EnvZ Truncations	hEF1a:GCN4-EnvZt1	tRJ_L1.1	30		5	6		1			EnvZ Truncations	hEF1a:GCN4-EnvZt1	tRJ_L1.1	30		5	6		1			EnvZ Truncations
hEF1a:GCN4-EnvZt2	tRJ_L1.2	30		5	6		1			|	hEF1a:GCN4-EnvZt2	tRJ_L1.2	30		5	6		1			|	hEF1a:GCN4-EnvZt2	tRJ_L1.2	30		5	6		1			|
hEF1a:GCN4-EnvZt3	tRJ_L1.3	30		5	6		1			|	hEF1a:GCN4-EnvZt3	tRJ_L1.3	30		5	6		1			|	hEF1a:GCN4-EnvZt3	tRJ_L1.3	30		5	6		1			|
hEF1a:GCN4-EnvZt4	tRJ_L1.4	30		5	6		1			|	hEF1a:GCN4-EnvZt4	tRJ_L1.4	30		5	6		1			|	hEF1a:GCN4-EnvZt4	tRJ_L1.4	30		5	6		1			|
hEF1a:GCN4-EnvZt5	tRJ_L1.5	30		5	6		1			|	hEF1a:GCN4-EnvZt5	tRJ_L1.5	30		5	6		1			|	hEF1a:GCN4-EnvZt5	tRJ_L1.5	30		5	6		1			|
hEF1a:GCN4-EnvZt6	tRJ_L1.6	30		5	6		1			|	hEF1a:GCN4-EnvZt6	tRJ_L1.6	30		5	6		1			|	hEF1a:GCN4-EnvZt6	tRJ_L1.6	30		5	6		1			|
hEF1a:GCN4-EnvZt7	tRJ_L1.7	30		5	6		1			|	hEF1a:GCN4-EnvZt7	tRJ_L1.7	30		5	6		1			|	hEF1a:GCN4-EnvZt7	tRJ_L1.7	30		5	6		1			|
hEF1a:GCN4-EnvZt8	tRJ_L1.8	30		5	6		1			|	hEF1a:GCN4-EnvZt8	tRJ_L1.8	30		5	6		1			|	hEF1a:GCN4-EnvZt8	tRJ_L1.8	30		5	6		1			|
hEF1a:GCN4-EnvZt9	tRJ_L1.9	30		5	6		1			|	hEF1a:GCN4-EnvZt9	tRJ_L1.9	30		5	6		1			|	hEF1a:GCN4-EnvZt9	tRJ_L1.9	30		5	6		1			|
hEF1a:GCN4-EnvZt10	tRJ_L1.10	30		5	6		1			V	hEF1a:GCN4-EnvZt10	tRJ_L1.10	30		5	6		1			V	hEF1a:GCN4-EnvZt10	tRJ_L1.10	30		5	6		1			V
hEF1a:GCN4-EnvZm3t1	tRJ_L2.1	30		5	6		1			EnvZm3 Truncations	hEF1a:GCN4-EnvZm3t1	tRJ_L2.1	30		5	6		1			EnvZm3 Truncations	hEF1a:GCN4-EnvZm3t1	tRJ_L2.1	30		5	6		1			EnvZm3 Truncations
hEF1a:GCN4-EnvZm3t2	tRJ_L2.2	30		5	6		1			|	hEF1a:GCN4-EnvZm3t2	tRJ_L2.2	30		5	6		1			|	hEF1a:GCN4-EnvZm3t2	tRJ_L2.2	30		5	6		1			|
hEF1a:GCN4-EnvZm3t3	tRJ_L2.3	30		5	6		1			|	hEF1a:GCN4-EnvZm3t3	tRJ_L2.3	30		5	6		1			|	hEF1a:GCN4-EnvZm3t3	tRJ_L2.3	30		5	6		1			|
hEF1a:GCN4-EnvZm3t4	tRJ_L2.4	30		5	6		1			|	hEF1a:GCN4-EnvZm3t4	tRJ_L2.4	30		5	6		1			|	hEF1a:GCN4-EnvZm3t4	tRJ_L2.4	30		5	6		1			|
hEF1a:GCN4-EnvZm3t5	tRJ_L2.5	30		5	6		1			|	hEF1a:GCN4-EnvZm3t5	tRJ_L2.5	30		5	6		1			|	hEF1a:GCN4-EnvZm3t5	tRJ_L2.5	30		5	6		1			|
hEF1a:GCN4-EnvZm3t6	tRJ_L2.6	30		5	6		1			|	hEF1a:GCN4-EnvZm3t6	tRJ_L2.6	30		5	6		1			|	hEF1a:GCN4-EnvZm3t6	tRJ_L2.6	30		5	6		1			|
hEF1a:GCN4-EnvZm3t7	tRJ_L2.7	30		5	6		1			|	hEF1a:GCN4-EnvZm3t7	tRJ_L2.7	30		5	6		1			|	hEF1a:GCN4-EnvZm3t7	tRJ_L2.7	30		5	6		1			|
hEF1a:GCN4-EnvZm3t8	tRJ_L2.8	30		5	6		1			|	hEF1a:GCN4-EnvZm3t8	tRJ_L2.8	30		5	6		1			|	hEF1a:GCN4-EnvZm3t8	tRJ_L2.8	30		5	6		1			|
hEF1a:GCN4-EnvZm3t9	tRJ_L2.9	30		5	6		1			|	hEF1a:GCN4-EnvZm3t9	tRJ_L2.9	30		5	6		1			|	hEF1a:GCN4-EnvZm3t9	tRJ_L2.9	30		5	6		1			|
hEF1a:GCN4-EnvZm3t10	tRJ_L2.10	30		5	6		1			V	hEF1a:GCN4-EnvZm3t10	tRJ_L2.10	30		5	6		1			V	hEF1a:GCN4-EnvZm3t10	tRJ_L2.10	30		5	6		1			V
Complex 1: Create master mix in three separate tubes, then add unique plasmid to each separately
--> Different kinase/control plasmid sizes are offset by filler DNA
Complex 2: Create master mix in one tube, then distribute 30 uL into separate tubes. Then add variant DNA
Combinatorially add together Complexes 1 & 2 to 2x96ws each
Comparing all significant EnvZ variants in one experiment
Transfection w/ Fluc2 to see isolated effect, EnvZm2/CpxA to see effect on phosphorylated OmpR
CpxA acts as a (weaker) kinase that can phosphorylate OmpR while avoiding any heterodimerization w/ EnvZ variants
Figures:
2
3
S2
S3
S5
S6
S7

## Sheet: K-P-TMP D-R
Title	K-P-TMP Dose Response R1										Title	K-P-TMP Dose Response R2										Title	K-P-TMP Dose Response R3
Parameters											Parameters											Parameters
Plate type				6-well	30	x 96-well					Plate type				12-well	12	x 96-well					Plate type				6-well	30	x 96-well
Cell Types				HEK-293FT							Cell Types				HEK-293FT							Cell Types				HEK-293FT
Cells/Well				1200k							Cells/Well				480k							Cells/Well				1200k
Method				Lipofectamine 3000 (L3k)							Method				Lipofectamine 3000 (L3k)							Method				Lipofectamine 3000 (L3k)
DNA per well (ng)				3600							DNA per well (ng)				1440							DNA per well (ng)				3600
Optimem (uL)				300							Optimem (uL)				120							Optimem (uL)				300
# Complexes				3							# Complexes				3							# Complexes				3
P3K Ratio (µL per µg DNA)				2							P3K Ratio (µL per µg DNA)				2							P3K Ratio (µL per µg DNA)				2
L3K Ratio (µL per µg DNA)				2							L3K Ratio (µL per µg DNA)				2							L3K Ratio (µL per µg DNA)				2
DNA Mix		Conc (ng/µL)	Size (bp)	ng/Well	Wells	Optimem	Add (µL)	P3K (µL)	L3K (µL)	Comment	DNA Mix		Conc (ng/µL)	Size (bp)	ng/Well	Wells	Optimem	Add (µL)	P3K (µL)	L3K (µL)	Comment	DNA Mix		Conc (ng/µL)	Size (bp)	ng/Well	Wells	Optimem	Add (µL)	P3K (µL)	L3K (µL)	Comment
Complex 1 (Output + OmpR-VP64)				1200	8	800		19.2	19.2		Complex 1 (Output + OmpR-VP64)				480	8	320		7.68	7.68		Complex 1 (Output + OmpR-VP64)				1200	8	800		19.2	19.2
hEF1a:iRFP720	tRJ_409	1022		200	8	800	1.56556			Output Marker	hEF1a:iRFP720	tRJ_409	1022		80	8	320	0.626223			Output Marker	hEF1a:iRFP720	tRJ_409	1022		200	8	800	1.56556			Output Marker
9xOmpR-minC53:mKO2	tRJ_399	136		200	8		11.7647			RR Activator	9xOmpR-minC53:mKO2	tRJ_399	136		80	8		4.70588			RR Activator	9xOmpR-minC53:mKO2	tRJ_399	187		200	8		8.55615			RR Activator
hEF1a:OmpR-VP64	tRJ_231	425		200	8		3.76471			Output	hEF1a:OmpR-VP64	tRJ_231	425		80	8		1.50588			Output	hEF1a:OmpR-VP64	tRJ_231	425		200	8		3.76471			Output
Inert:Fluc2	tRJ_611	1762		600	8		2.72418			Filler DNA	Inert:Fluc2	tRJ_611	1762		240	8		1.08967			Filler DNA	Inert:Fluc2	tRJ_611	1624		600	8		2.95567			Filler DNA
Complex 2 (EnvZ)				1200	8	800		19.2	19.2		Complex 2 (EnvZ)				480	8	320		7.68	7.68		Complex 2 (EnvZ)				1200	8	800		19.2	19.2
hEF1a:mNeonGreen	tRJ_154	1309		200	8	800	1.22231			Kinase Marker	hEF1a:mNeonGreen	tRJ_154	1309		80	8	320	0.488923			Kinase Marker	hEF1a:mNeonGreen	tRJ_154	1309		200	8	800	1.22231			Kinase Marker
hEF1a:EnvZm2	tRJ_223	987		200	8		1.62107			HK Kinase	hEF1a:EnvZm2	tRJ_223	987		80	8		0.64843			HK Kinase	hEF1a:EnvZm2	tRJ_223	987		200	8		1.62107			HK Kinase
Inert:Fluc2	tRJ_611	1762		800	8		3.63224			Filler DNA	Inert:Fluc2	tRJ_611	1762		320	8		1.45289			Filler DNA	Inert:Fluc2	tRJ_611	1624		800	8		3.94089			Filler DNA
Complex 3 (Phosphatase)				1200	6	600		14.4	14.4		Complex 3 (Phosphatase)				480	6	240		5.76	5.76		Complex 3 (Phosphatase)				1200	6	600		14.4	14.4
				1200	1	100		2.4	2.4						480	1	40		0.96	0.96						1200	1	100		2.4	2.4
Inert:Fluc2	tRJ_611	1762		1000	8	800	4.5403			Filler DNA	Inert:Fluc2	tRJ_611	1762		400	8	320	1.81612			Filler DNA	Inert:Fluc2	tRJ_611	1762		1000	8	800	4.5403			Filler DNA
hEF1a:TagBFP-P2A-Fluc2	tRJ_593	440		200	1	100	0.454545			Neg control	hEF1a:TagBFP-P2A-Fluc2	tRJ_593	440		80	1		0.181818			Neg control	hEF1a:TagBFP-P2A-Fluc2	tRJ_593	440		200	1		0.454545			Neg control
hEF1a:TagBFP-P2A-EnvZm3t10	tRJ_936	289		200	1	100	0.692042			HK Phosphatase	hEF1a:TagBFP-P2A-EnvZm3t10	tRJ_936	289		80	1		0.276817			HK Phosphatase	hEF1a:TagBFP-P2A-EnvZm3t10	tRJ_936	289		200	1		0.692042			HK Phosphatase
hEF1a:TagBFP-P2A-DDd-EnvZm3t10	tRJ_937	290		200	6	600	4.13793			Phos w/ DD domain	hEF1a:TagBFP-P2A-DDd-EnvZm3t10	tRJ_937	290		80	6		1.65517			Phos w/ DD domain	hEF1a:TagBFP-P2A-DDd-EnvZm3t10	tRJ_937	290		200	6		4.13793			Phos w/ DD domain
TMP Levels (nM): [1e4, 1e3, 1e2, 1e1, 1e0, 0]											TMP Levels (nM): [1e4, 1e3, 1e2, 1e1, 1e0, 0]											TMP Levels (nM): [1e4, 1e3, 1e2, 1e1, 1e0, 0]
Complexes 1 & 2: One tube, to be distributed to all wells
Complex 3: Create master mix with Fluc2, then distribute into three tubes and add phosphatases
Add Complexes 1 & 2 to all wells, and one of Complex 3 per well
--> The DDd fusion variant gets added to six wells with different TMP levels added to each, as indicated above
Experiment to show the detailed effect of the phosphatase on kinase-output curves
TMP tunes the amount of phosphatase, which should alter its effect on the curves
Figures:
4
S10
S11

## Sheet: miR Classifier
Title	miR-21 Classifier R1											Title	miR-21 Classifier R2											Title	miR-21 Classifier R3
Parameters												Parameters												Parameters
Plate type				6-well	30	x 96-well						Plate type				6-well	30	x 96-well						Plate type				6-well	30	x 96-well
Cell Types			HeLa	HEK-293								Cell Types			HeLa	HEK-293								Cell Types			HeLa	HEK-293
Cells/Well			300k	1200k								Cells/Well			300k	1200k								Cells/Well			300k	1200k
Method			FuGENE HD (FG)	Lipo 3k (L3k)								Method			FuGENE HD (FG)	Lipo 3k (L3k)								Method			FuGENE HD (FG)	Lipo 3k (L3k)
DNA per well (ng)			3600	3600								DNA per well (ng)			3600	3600								DNA per well (ng)			3600	3600
Optimem (uL)			300	300								Optimem (uL)			300	300								Optimem (uL)			300	300
# Complexes				3								# Complexes				3								# Complexes				3
FG Ratio (µL per µg DNA)			3									FG Ratio (µL per µg DNA)			3									FG Ratio (µL per µg DNA)			3
P3K Ratio (µL per µg DNA)				2								P3K Ratio (µL per µg DNA)				2								P3K Ratio (µL per µg DNA)				2
L3K Ratio (µL per µg DNA)				2								L3K Ratio (µL per µg DNA)				2								L3K Ratio (µL per µg DNA)				2
DNA Mix		Conc (ng/µL)	Size (bp)	ng/Well	Wells	Optimem	Add (µL)	P3K (µL)	L3K (µL)	FG (µL)	Comment	DNA Mix		Conc (ng/µL)	Size (bp)	ng/Well	Wells	Optimem	Add (µL)	P3K (µL)	L3K (µL)	FG (µL)	Comment	DNA Mix		Conc (ng/µL)	Size (bp)	ng/Well	Wells	Optimem	Add (µL)	P3K (µL)	L3K (µL)	FG (µL)	Comment
Complex 1 (RR iFFL + Output + Kinase)				1200	2	200		4.8	4.8	7.2		Complex 1 (RR iFFL + Output + Kinase)				1200	2	200		4.8	4.8	7.2		Complex 1 (RR iFFL + Output + Kinase)				1200	2	200		4.8	4.8	7.2
Equimolar plasmid reference	t854		5362	240								Equimolar plasmid reference	t854		5362	240								Equimolar plasmid reference	t854		5362	240
hEF1a:iRFP720	tRJ_409	682	4698	210.28	24	2400	7.39987				TX Marker	hEF1a:iRFP720	tRJ_409	1022	4698	210.28	12	1200	2.46904				TX Marker	hEF1a:iRFP720	tRJ_409	1022	4698	210.28	12	1200	2.46904				TX Marker
6xOmpR-minC53:TagBFP	tKO_2	988	3540	158.448	24		3.84895				Output	6xOmpR-minC53:TagBFP	tKO_2	988	3540	158.448	12		1.92447				Output	6xOmpR-minC53:TagBFP	tKO_2	988	3540	158.448	12		1.92447				Output
CMVi:CasEr_OmpR_4xTFF5	tRJ_995	242	4557	203.969	24		20.2283				RR (strong 5' cut site)	CMVi:CasEr_OmpR_4xTFF5	tRJ_995	242	4557	203.969	12		10.1141				RR (strong 5' cut site)	CMVi:CasEr_OmpR_4xTFF5	tRJ_995	242	4557	203.969	12		10.1141				RR (strong 5' cut site)
CMVi:CasE	tRJ_878	144	4306	192.734	2	200	2.67686				Max CasE expression	CMVi:CasE	tRJ_878	144	4306	192.734	2	200	2.67686				Max CasE expression	CMVi:CasE	tRJ_878	144	4306	192.734	2	200	2.67686				Max CasE expression
CMVi:1xU-CasE	tRJ_879	144	4307	192.779	2		2.67748					CMVi:1xU-CasE	tRJ_879	144	4307	192.779	2		2.67748					CMVi:1xU-CasE	tRJ_879	144	4307	192.779	2		2.67748
CMVi:2xU-CasE	tRJ_880	119	4319	193.316	2		3.24901					CMVi:2xU-CasE	tRJ_880	119	4319	193.316	2		3.24901					CMVi:2xU-CasE	tRJ_880	119	4319	193.316	2		3.24901
CMVi:4xU-CasE	tRJ_881	157	4343	194.39	2		2.47631					CMVi:4xU-CasE	tRJ_881	157	4343	194.39	2		2.47631					CMVi:4xU-CasE	tRJ_881	157	4343	194.39	2		2.47631
CMVi:8xU-CasE	tRJ_882	133	4391	196.539	2		2.95547					CMVi:8xU-CasE	tRJ_882	133	4391	196.539	2		2.95547					CMVi:8xU-CasE	tRJ_882	133	4391	196.539	2		2.95547
CMVi:Fluc2	tRJ_854	259	5362	240	2		1.85328				No CasE expression	CMVi:Fluc2	tRJ_854	259	5362	240	2		1.85328				No CasE expression	CMVi:Fluc2	tRJ_854	259	5362	240	2		1.85328				No CasE expression
Inert:Fluc2	tRJ_611	359		434.569	2		2.421				Filler DNA for t878	Inert:Fluc2	tRJ_611	359		434.569	2		2.421				Filler DNA for t878	Inert:Fluc2	tRJ_611	359		434.569	2		2.421				Filler DNA for t878
		359		434.524	2		2.42075				Filler DNA for t879			359		434.524	2		2.42075				Filler DNA for t879			359		434.524	2		2.42075				Filler DNA for t879
		359		433.987	2		2.41776				Filler DNA for t880			359		433.987	2		2.41776				Filler DNA for t880			359		433.987	2		2.41776				Filler DNA for t880
		359		432.913	2		2.41177				Filler DNA for t881			359		432.913	2		2.41177				Filler DNA for t881			359		432.913	2		2.41177				Filler DNA for t881
		359		430.765	2		2.3998				Filler DNA for t882			359		430.765	2		2.3998				Filler DNA for t882			359		430.765	2		2.3998				Filler DNA for t882
		359		387.303	2		2.15768				Filler DNA for t854			359		387.303	2		2.15768				Filler DNA for t854			359		387.303	2		2.15768				Filler DNA for t854
Complex 2 (Kinase)				1200	12	1200		28.8	28.8	43.2		Complex 2 (Kinase)				1200	12	1200		28.8	28.8	43.2		Complex 2 (Kinase)				1200	12	1200		28.8	28.8	43.2
hEF1a:mNeonGreen	tRJ_154	1309	4701	210.414	12	1200	1.92893				Kinase Marker	hEF1a:mNeonGreen	tRJ_154	1309	4701	210.414	12	1200	1.92893				Kinase Marker	hEF1a:mNeonGreen	tRJ_154	1309	4701	210.414	12	1200	1.92893				Kinase Marker
hEF1a:EnvZm2	tRJ_223	95	5100	228.273	12		28.8345				HK Kinase	hEF1a:EnvZm2	tRJ_223	987	5100	228.273	12		2.77536				HK Kinase	hEF1a:EnvZm2	tRJ_223	987	5100	228.273	12		2.77536				HK Kinase
Inert:Fluc2	tRJ_611	1762		761.313	12		5.18488				Filler DNA	Inert:Fluc2	tRJ_611	1762		761.313	12		5.18488				Filler DNA	Inert:Fluc2	tRJ_611	1762		761.313	12		5.18488				Filler DNA
Complex 3 (Phosphatase)				1200	6	600		14.4	14.4	21.6		Complex 3 (Phosphatase)				1200	6	600		14.4	14.4	21.6		Complex 3 (Phosphatase)				1200	6	600		14.4	14.4	21.6
hEF1a:mKO2	tRJ_416	1629	4404	197.12	6	600	0.726042				Phosphatase Marker	hEF1a:mKO2	tRJ_416	1629	4404	197.12	6	600	0.726042				Phosphatase Marker	hEF1a:mKO2	tRJ_416	1629	4404	197.12	6	600	0.726042				Phosphatase Marker
Inert:Fluc2	tRJ_611	1762		797.344	6		2.71513				Filler DNA	Inert:Fluc2	tRJ_611	1762		797.344	6		2.71513				Filler DNA	Inert:Fluc2	tRJ_611	1762		797.344	6		2.71513				Filler DNA
hEF1a:4xTFF4_EnvZm3t10_4xTFF4	tRJ_997	196	4592	205.535	6		6.2919				HK Phosphatase (non-targeted)	hEF1a:4xTFF4_EnvZm3t10_4xTFF4	tRJ_997	196	4592	205.535	6		6.2919				HK Phosphatase (non-targeted)	hEF1a:4xTFF4_EnvZm3t10_4xTFF4	tRJ_997	196	4592	205.535	6		6.2919				HK Phosphatase (non-targeted)
hEF1a:4xT21_EnvZm3t10_4xT21	tRJ_998	325	4592	205.535	6		3.7945				HK Phosphatase (targeted)	hEF1a:4xT21_EnvZm3t10_4xT21	tRJ_998	325	4592	205.535	6		3.7945				HK Phosphatase (targeted)	hEF1a:4xT21_EnvZm3t10_4xT21	tRJ_998	325	4592	205.535	6		3.7945				HK Phosphatase (targeted)
Complex 1: Distrtibute master mix into two separate groups of tubes that will get the plasmids and then either P3k/L3k (HEK) or FuGENE6 (HeLa)
--> Different CasE plasmid sizes are offset by filler DNA
Complexes 2/3: Create individual tubes with the indicated plasmids for both P3k/L3k (HEK) or FuGENE6 (HeLa)
--> Note that Complex 3 is made in four tubes directly
Add Complex 2 to each well, and combinatorially add Complexes 1 & 3
Testing miR-21 classifier performance in HEK-293 vs HeLa cells
Poly-TX K and P to find optimal amount of each
Different numbers of uORFs in CasE iFFL controlling OmpR - want to ensure that we get the right combo
--> In HEK-293FT, it seemed that we will get the best accuracy using no uORFs (max CasE), but
that may introduce some toxicity.
Figures:
4
5
S14
S15
S16
S17
S18

## Sheet: Feedback Controller
Title	Phospho Feedback Controller R1										Title	Phospho Feedback Controller R2										Title	Phospho Feedback Controller R3
Parameters											Parameters											Parameters
Plate type				6-well	30	x 96-well					Plate type				6-well	30	x 96-well					Plate type				6-well	30	x 96-well
Cell Types				HEK-293FT							Cell Types				HEK-293FT							Cell Types				HEK-293FT
Cells/Well				1200k							Cells/Well				1200k							Cells/Well				1200k
Method				Lipofectamine 3000 (L3k)							Method				Lipofectamine 3000 (L3k)							Method				Lipofectamine 3000 (L3k)
DNA per well (ng)				3600							DNA per well (ng)				3600							DNA per well (ng)				3600
Optimem (uL)				300							Optimem (uL)				300							Optimem (uL)				300
# Complexes				3							# Complexes				3							# Complexes				3
P3K Ratio (µL per µg DNA)				2							P3K Ratio (µL per µg DNA)				2							P3K Ratio (µL per µg DNA)				2
L3K Ratio (µL per µg DNA)				2							L3K Ratio (µL per µg DNA)				2							L3K Ratio (µL per µg DNA)				2
DNA Mix		Conc (ng/µL)	Size (bp)	ng/Well	Wells	Optimem	Add (µL)	P3K (µL)	L3K (µL)	Comment	DNA Mix		Conc (ng/µL)	Size (bp)	ng/Well	Wells	Optimem	Add (µL)	P3K (µL)	L3K (µL)	Comment	DNA Mix		Conc (ng/µL)	Size (bp)	ng/Well	Wells	Optimem	Add (µL)	P3K (µL)	L3K (µL)	Comment
Complex 1 (OmpR-VP64 + Output)				1200	2	200		4.8	4.8		Complex 1 (OmpR-VP64 + Output)				1200	2	200		4.8	4.8		Complex 1 (OmpR-VP64 + Output)				1200	2	200		4.8	4.8
				1200	12	1200		28.8	28.8						1200	12	1200		28.8	28.8						1200	12	1200		28.8	28.8
Master Mix											Master Mix											Master Mix
hEF1a:iRFP720	tRJ_409	1022		200	12	1200	2.34834			Output Marker	hEF1a:iRFP720	tRJ_409	1022		200	12	1200	2.34834			Output Marker	hEF1a:iRFP720	tRJ_409	1022		200	12	1200	2.34834			Output Marker
hEF1a:OmpR-VP64	tRJ_231	425		200	12		5.64706			RR Activator	hEF1a:OmpR-VP64	tRJ_231	425		200	12		5.64706			RR Activator	hEF1a:OmpR-VP64	tRJ_231	425		200	12		5.64706			RR Activator
Outputs											Outputs											Outputs
6xOmpR-minC53:TagBFP-2A-Fluc2_1xTFF4	tRJ_1048	275	5297	500	2	200	3.63636			OL controller (2A)	6xOmpR-minC53:TagBFP-2A-Fluc2_1xTFF4	tRJ_1048	275	5297	500	2	200	3.63636			OL controller (2A)	6xOmpR-minC53:TagBFP-2A-Fluc2_1xTFF4	tRJ_1048	275	5297	500	2	200	3.63636			OL controller (2A)
		91.6667	5297	166.667	2		3.63636						91.6667	5297	166.667	2		3.63636						91.6667	5297	166.667	2		3.63636
		30.5556	5297	55.5556	2		3.63636						30.5556	5297	55.5556	2		3.63636						30.5556	5297	55.5556	2		3.63636
		10.1852	5297	18.5185	2		3.63636						10.1852	5297	18.5185	2		3.63636						10.1852	5297	18.5185	2		3.63636
		3.39506	5297	6.17284	2		3.63636						3.39506	5297	6.17284	2		3.63636						3.39506	5297	6.17284	2		3.63636
6xOmpR-minC53:TagBFP-2A-EnvZm3t10_1xTFF4	tRJ_1049	238	4415	416.745	2		3.50206			NFBL controller (2A)	6xOmpR-minC53:TagBFP-2A-EnvZm3t10_1xTFF4	tRJ_1049	238	4415	416.745	2		3.50206			NFBL controller (2A)	6xOmpR-minC53:TagBFP-2A-EnvZm3t10_1xTFF4	tRJ_1049	238	4415	416.745	2		3.50206			NFBL controller (2A)
6xOmpR-minC53:TagBFP-2A-DDd-EnvZm3t10_1xTFF4	tRJ_928	165	4896	462.148	12	1200	33.6108			NFBL controller (TMP-tunable)	6xOmpR-minC53:TagBFP-2A-DDd-EnvZm3t10_1xTFF4	tRJ_928	304	4896	462.148	12	1200	18.2427			NFBL controller (TMP-tunable)	6xOmpR-minC53:TagBFP-2A-DDd-EnvZm3t10_1xTFF4	tRJ_928	304	4896	462.148	12	1200	18.2427			NFBL controller (TMP-tunable)
Inert:Fluc2	tRJ_611	359		300	2		1.67131			Filler DNA for outputs	Inert:Fluc2	tRJ_611	359		300	2		1.67131			Filler DNA for outputs	Inert:Fluc2	tRJ_611	359		300	2		1.67131			Filler DNA for outputs
		359		633.333	2		3.52832						359		633.333	2		3.52832						359		633.333	2		3.52832
		359		744.444	2		4.14732						359		744.444	2		4.14732						359		744.444	2		4.14732
		359		781.481	2		4.35366						359		781.481	2		4.35366						359		781.481	2		4.35366
		359		793.827	2		4.42244						359		793.827	2		4.42244						359		793.827	2		4.42244
		359		383.255	2		2.13512						359		383.255	2		2.13512						359		383.255	2		2.13512
		1762		337.852	12		2.30092						1762		337.852	12		2.30092						1762		337.852	12		2.30092
Complex 2 (EnvZ Kinase)				1200	12	1200		28.8	28.8		Complex 2 (EnvZ Kinase)				1200	12	1200		28.8	28.8		Complex 2 (EnvZ Kinase)				1200	12	1200		28.8	28.8
hEF1a:mNeonGreen	tRJ_154	1309		200	12	1200	1.83346			HK Marker	hEF1a:mNeonGreen	tRJ_154	1309		200	12	1200	1.83346			HK Marker	hEF1a:mNeonGreen	tRJ_154	1309		200	12	1200	1.83346			HK Marker
hEF1a:EnvZm2	tRJ_324	233		50	12		2.57511			HK (low/normal dosage)	hEF1a:EnvZm2	tRJ_324	233		50	12		2.57511			HK (low/normal dosage)	hEF1a:EnvZm2	tRJ_324	233		50	12		2.57511			HK (low/normal dosage)
Inert:Fluc2	tRJ_611	1762		950	12		6.46992			Filler DNA	Inert:Fluc2	tRJ_611	1762		950	12		6.46992			Filler DNA	Inert:Fluc2	tRJ_611	1762		950	12		6.46992			Filler DNA
Complex 3a (miR Perturbation)				1200	12	1200		28.8	28.8		Complex 3a (miR Perturbation)				1200	12	1200		28.8	28.8		Complex 3a (miR Perturbation)				1200	12	1200		28.8	28.8
hEF1a:mKO2	tRJ_416	1629		200	12	1200	1.4733			Output Marker	hEF1a:mKO2	tRJ_416	1629		200	12	1200	1.4733			Output Marker	hEF1a:mKO2	tRJ_416	1629		200	12	1200	1.4733			Output Marker
hEF1a:Nluc_miR-FF4	tRJ_860	352		100	12		3.40909			miR perturbation	hEF1a:Nluc_miR-FF4	tRJ_860	352		100	12		3.40909			miR perturbation	hEF1a:Nluc_miR-FF4	tRJ_860	352		100	12		3.40909			miR perturbation
Inert:Fluc2	tRJ_611	1762		900	12		6.1294			Filler DNA	Inert:Fluc2	tRJ_611	1762		900	12		6.1294			Filler DNA	Inert:Fluc2	tRJ_611	1762		900	12		6.1294			Filler DNA
Complex 3b (Res Comp Perturbation)				1200	12	1200		28.8	28.8		Complex 3b (Res Comp Perturbation)				1200	12	1200		28.8	28.8		Complex 3b (Res Comp Perturbation)				1200	12	1200		28.8	28.8
hEF1a:mKO2	tRJ_416	1629		200	12	1200	1.4733			Output Marker	hEF1a:mKO2	tRJ_416	1629		200	12	1200	1.4733			Output Marker	hEF1a:mKO2	tRJ_416	1629		200	12	1200	1.4733			Output Marker
hEF1a:Gal4-HA-NLS-VPR	tRJ_185	102		100	12		11.7647			Res comp perturbation	hEF1a:Gal4-HA-NLS-VPR	tRJ_185	102		100	12		11.7647			Res comp perturbation	hEF1a:Gal4-HA-NLS-VPR	tRJ_185	102		100	12		11.7647			Res comp perturbation
Inert:Fluc2	tRJ_611	1762		900	12		6.1294			Filler DNA	Inert:Fluc2	tRJ_611	1762		900	12		6.1294			Filler DNA	Inert:Fluc2	tRJ_611	1762		900	12		6.1294			Filler DNA
TMP Levels (nM): [1e4, 1e3, 1e2, 1e1, 1e0, 0]											TMP Levels (nM): [1e4, 1e3, 1e2, 1e1, 1e0, 0]											TMP Levels (nM): [1e4, 1e3, 1e2, 1e1, 1e0, 0]
Overall, we will have 24 wells: (12 output variants) x (2 perturbations) x (1 wells each)											Overall, we will have 24 wells: (12 output variants) x (2 perturbations) x (1 wells each)											Overall, we will have 24 wells: (12 output variants) x (2 perturbations) x (1 wells each)
Complex 1: Distribute from master mix into indicated tubes
--> Note that the Fluc2 control is diluted into different tubes to create a titration
--> Fluc2 filler DNA normalizes for the size and amount of each output plasmid
--> There is enough DDd-fused phosphatase to go into multuple wells that each get different TMP levels as indicated above
Complexes 2/3: Create tubes directly as indicated; note there are two different perturbations that go into separate wells
Add Complex 2 to each well, and combinatorially add Complexes 1 & 3
Testing feedback response to miR and resource comp perturbations
Figures:
6
7
S19
S20
S21
S22
S23
S24
S25
S26
S27
S28

## Sheet: OmpR Promoters
Title	OmpR Promoter Variants
Parameters
Plate type			96-well	1	x 96-well
Cell Types			HEK-293FT
Cells/Well			30k
Method			Viafect (VF)
DNA per well (ng)			150
Optimem (µL)			10
VF ratio (µL per µg DNA)			3
DNA Mix		Conc (ng/µL)	ng/Well	Wells	Optimem	Add (µL)	VF (µL)
Complex 1 (All plasmids)			150	2	20		0.9
hEF1a:TagBFP	tRJ_212	204	30	84	840	12.3529
hEF1a:EnvZm1[A]	tRJ_301	230	20	42	420	3.65217
hEF1a:EnvZm2[AAB]	tRJ_305	98	20	42		8.57143
hEF1a:OmpR-VP64	tRJ_231	196	70	28	70	10
hEF1a:OmpR-p65	tRJ_299	349	70	28		5.61605
hEF1a:OmpR-VPR	tRJ_298	309	70	28		6.34304
6xOmpR-minCMV37:mKate2	tRJ_229	168	30	12	30	2.14286
3xOmpR-minKB:mKate2	tRJ_292	122	30	12		2.95082
6xOmpR-minKB:mKate2	tRJ_293	130	30	12		2.76923
9xOmpR-minKB:mKate2	tRJ_294	130	30	12		2.76923
3xOmpR-minCMV53:mKate2	tRJ_295	129	30	12		2.7907
6xOmpR-minCMV53:mKate2	tRJ_296	172	30	12		2.09302
9xOmpR-minCMV53:mKate2	tRJ_297	148	30	12		2.43243
Make master mix tube, distribute half to tubes to add either EnvZm1[A] or [AAB]
Distribute 70 uL of the sub-master mixes into three tubes and 30 uL into seven tubes (each)
Add the OmpR and promoter/reporter plasmids to each tube as indicated
Combine 10 uL from each OmpR/promoter sub-mix to get 20 uL total, to which viafect is added
Add each complex to 2x96ws
Comparing difference between output in the presence of kinase and phophatase for each combination
Figures:
S1

## Sheet: High HK Dosages
Title	Higher HK Dosages
Parameters
Plate type			96-well	1	x 96-well
Cell Types			HEK-293FT
Cells/Well			30k
Method			Viafect (VF)
DNA per well (ng)			120
Optimem (µL)			10
VF ratio (µL per µg DNA)			3
DNA Mix		Conc (ng/µL)	ng/Well	Wells	Optimem	Add (µL)	VF (µL)	Comment
Complex 1 (OmpR + Output)			70	2	11.6667		0.42
hEF1a:TagBFP-OmpR-VP64	tRJ_358	272	50	96	560	17.6471	20.16	Output Marker
6xOmpR-minCMV53:mKate2	tRJ_296	172	20	96		11.1628		Output Reporter
Complex 2 (Phosph + Kinase)			50	2	8.33333		0.3
hEF1a:mNeonGreen	tRJ_154	203	15	96	400	7.0936		EnvZ_V Marker
hEF1a:Fluc2	tRJ_31	205	30	12	25	1.7561		Phosphatases
hEF1a:EnvZm1_TFF4	tRJ_323	266	30	12		1.35338
hEF1a:EnvZm1c_TFF4	tRJ_300	238	30	12		1.51261
hEF1a:EnvZc[A]	tRJ_227	123	30	12		2.92683
hEF1a:EnvZm1c[A]_TFF4	tRJ_301	197	30	12		1.82741
hEF1a:EnvZm1c[AA]_TFF4	tRJ_302	215	30	12		1.67442
hEF1a:EnvZm1c[AAB]_TFF4	tRJ_303	253	30	12		1.42292
hEF1a:EnvZm0m1_TFF4	tRJ_365	324	30	12		1.11111
hEF1a:Fluc2	tRJ_31	205	5	16	33.3333	0.390244		Kinases
hEF1a:EnvZ	tRJ_221	106	5	16		0.754717		[The ones in grey
hEF1a:EnvZc[AAB]	tRJ_228	91	5	16		0.879121		are not shown
hEF1a:EnvZm2_TFF5	tRJ_324	261	5	16		0.306513		in the figure but
hEF1a:EnvZm2c_TFF5	tRJ_304	89	5	16		0.898876		are included in
hEF1a:EnvZm2c[AAB]_TFF5	tRJ_305	98	5	16		0.816327		Source Data]
Complex 1: Prepare all in one tube
Complex 2: Prepare master mix, then divide out into tubes for the putative kinases and phosphatases
--> Combine 4.167 uL from each combination of kinase/phosphatase, then add Viafect
Combine Complexes: add Complex 1 into all wells, Complex 2 variants into 2x96ws each
NOTE: In the paper, only the samples with Fluc2 as the "kinase" are shown to make a comparison
about higher dosages of some of the phosphatase variants. This data is from before we
had isolated our best phosphatase (EnvZm3t10). The others are greyed out to indicate
they are not shown in the data but were part of the experiment.
This experiment aims to compare EnvZ kinases and phosphatases, specifically with respect
to their relative strengths. NeonGr tracks K input on separate viafect complexes as the
phosphatases, reporter, and blue transfection control.
With this data, we can see how much of each K is needed to overcome each P
Figures:
S4

## Sheet: Phosph Controls
Title	EnvZ Phosphatase Controls
Parameters
Plate type				96-well	1	x 96-well
Cell Types				HEK-293FT
Cells/Well				40k
Method				Lipofectamine 3000 (L3k)
DNA per well (ng)				120
Optimem (uL)				10
# Complexes				2
P3K Ratio (µL per µg DNA)				2
L3K Ratio (µL per µg DNA)				2
DNA Mix		Conc (ng/µL)	Size (bp)	ng/Well	Wells	Optimem	Add (µL)	P3K (µL)	L3K (µL)	Comment
Complex 1 (Output + OmpR-VP64)				60	12	60		1.44	1.44
hEF1a:mKO2	tRJ_416	1629		10	72	360	0.441989			Output Marker
6xOmpR-minCMV53:TagBFP	tKO_2	988		10	72		0.728745			Output
hEF1a:Fluc2	tRJ_410	178		5	12	60	0.337079			Negative Control
hEF1a:EnvZm2	tRJ_223	211		5	12		0.28436			Kinase for OmpR
hEF1a:OmpR-VP64	tRJ_231	151	4662	10	12		0.794702			Response Regulator
hEF1a:OmpR[D55E]-VP64	tRJ_631	145	4730	10.1459	12		0.839657			Response Regulator
hEF1a:OmpR[DBD]-VP64	tRJ_384	320	4320	9.26641	12		0.34749			Response Regulator
Inert:Fluc2	tRJ_611	366		25	12		0.819672			Filler DNA
		366		24.8541	12		0.81489
		366		25.7336	12		0.843724
Complex 2 (EnvZ Variant)				60	12	60		1.44	1.44
hEF1a:NeonGr	tRJ_154	1309		15	72	360	0.825057			EnvZ Marker
Inert:Fluc2	tRJ_611	1624		40	72		1.7734			Filler DNA
hEF1a:Fluc2	tRJ_410	178		5	12	60	0.337079			Neg Cntrol
hEF1a:EnvZ	tRJ_221	106		5	12		0.566038			WT
hEF1a:EnvZm3	tRJ_224	101		5	12		0.594059			ΔK (N box)
hEF1a:EnvZm0m1m2m3	tRJ_639	274		5	12		0.218978			Non-functional
hEF1a:GCN4-EnvZm3t10	tRJ_920	235		5	12		0.255319			EnvZm3 Truncation
hEF1a:GCN4-EnvZm0m1m2m3t10	tRJ_1054	263		5	12		0.228137			EnvZm0123 Truncation
Array out 60 uL of each master mix into 6 tubes
Add plasmids to each tube as indicated
--> Complex 1: the first three tubes get Fluc2 + the OmpR variants, the other three tubes get EnvZm2
Different OmpR plasmid sizes are offset by filler DNA
--> Complex 2: each tube gets one plasmid as indicated
Combinatorially add together Complexes 1 and 2 to 2x96ws each
Comparing EnvZ truncation w/ catalytic activity knocked out to other variants
Using different variants of OmpR to ensure that deactivation only coincides w/ dephosphorylation and not binding
Figures:
S8

## Sheet: HK-DDs Screen
Title	HK DDs Fusion Screen
Parameters
Plate type				96-well	1	x 96-well
Cell Types				HEK-293FT
Cells/Well				40k
Method				Lipofectamine 3000 (L3k)
DNA per well (ng)				120
Optimem (uL)				10
# Complexes				1
P3K Ratio (µL per µg DNA)				2
L3K Ratio (µL per µg DNA)				2
DNA Mix		Conc (ng/µL)	Size (bp)	ng/Well	Wells	Optimem	Add (µL)	P3K (µL)	L3K (µL)	Comment
Complex 1 (All plasmids)				120	2	20		0.48	0.48
hEF1a:iRFP720	tRJ_409	139		20	28	280	4.02878			TX Marker
9xOmpR-minC53:mKO2	tRJ_399	136		20	28		4.11765			Output, activated by rtTA
hEF1a:OmpR-VP64	tRJ_231	151		40	28		7.41722			RR
Inert:Fluc2	tRJ_611	333		36	28		3.02703			Filler DNA
hEF1a:CasErec_NeonGr-EnvZm2	tRJ_929	31.5		4	4	40	0.507937			Kinase w/ No DD
hEF1a:CasErec_DDd-NeonGr-EnvZm2	tRJ_930	33.1		4	4		0.483384			Kinase w/ N-term DDd
hEF1a:CasErec_NeonGr-EnvZm2-DDd	tRJ_931	35.7		4	4		0.448179			Kinase w/ C-term DDd
hEF1a:CasErec_DDd-NeonGr-EnvZm2-DDd	tRJ_932	35.3		4	4		0.453258			Kinase w/ N/C-term DDd
hEF1a:CasErec_Dde-NeonGr-EnvZm2	tRJ_933	35.2		4	4		0.454545			Kinase w/ N-term DDe
hEF1a:CasErec_NeonGr-EnvZm2-DDe	tRJ_934	39		4	4		0.410256			Kinase w/ C-term DDe
hEF1a:CasErec_DDe-NeonGr-EnvZm2-DDe	tRJ_935	36.6		4	4		0.437158			Kinase w/ N/C-term DDe
Inert:Fluc2	tRJ_611	333		32	28		2.69069			Filler DNA
hEF1a:CasErec_NeonGr-EnvZm2	tRJ_929	315		4	28		0.355556			Kinase
hEF1a:TagBFP-P2A-EnvZm3t10	tRJ_936	28.9		4	4	40	0.553633			Phosphatase w/ No DD
hEF1a:TagBFP-P2A-DDd-EnvZm3t10	tRJ_937	29		4	4		0.551724			Phosphatase w/ N-term DDd
hEF1a:TagBFP-P2A-EnvZm3t10-DDd	tRJ_938	34.4		4	4		0.465116			Phosphatase w/ C-term DDd
hEF1a:TagBFP-P2A-DDd-EnvZm3t10-DDd	tRJ_939	38.2		4	4		0.418848			Phosphatase w/ N/C-term DDd
hEF1a:TagBFP-P2A-EnvZm3t10-DDe	tRJ_940	35.3		4	4		0.453258			Phosphatase w/ N-term DDe
hEF1a:TagBFP-P2A-DDe-EnvZm3t10	tRJ_941	38.6		4	4		0.414508			Phosphatase w/ C-term DDe
hEF1a:TagBFP-P2A-DDe-EnvZm3t10-DDe	tRJ_942	39		4	4		0.410256			Phosphatase w/ N/C-term DDe
TMP/4-OHT combos:
(10 uM each)	-/-	-/+	+/-	+/+
TMP in DMSO, 4-OHT in EtOH
Create master mix in two tubes; to one, add 36 ng/well of tRJ_611, in the other, add 32 ng/well of that and a small amount of EnvZ kinase
Distribute each sub-mix into smaller tubes for kinases and phosphatases; add plasmids then lipofectamine reagents
Add each complex variant to 2x96ws each
Testing DD-tagged kinase and phosphatase variants
Figures:
S9

## Sheet: EnvZ-OmpR 2D D-R
Title	EnvZ-OmpR 2D Dose Response R1										Title	EnvZ-OmpR 2D Dose Response R2										Title	EnvZ-OmpR 2D Dose Response R3
Parameters											Parameters											Parameters
Plate type				6-well	30	x 96-well					Plate type				6-well	30	x 96-well					Plate type				6-well	30	x 96-well
Cell Types				HEK-293FT							Cell Types				HEK-293FT							Cell Types				HEK-293FT
Cells/Well				1200k							Cells/Well				1200k							Cells/Well				1200k
Method				Lipofectamine 3000 (L3k)							Method				Lipofectamine 3000 (L3k)							Method				Lipofectamine 3000 (L3k)
DNA per well (ng)				3600							DNA per well (ng)				3600							DNA per well (ng)				3600
Optimem (uL)				300							Optimem (uL)				300							Optimem (uL)				300
# Complexes				3							# Complexes				3							# Complexes				3
P3K Ratio (µL per µg DNA)				2							P3K Ratio (µL per µg DNA)				2							P3K Ratio (µL per µg DNA)				2
L3K Ratio (µL per µg DNA)				2							L3K Ratio (µL per µg DNA)				2							L3K Ratio (µL per µg DNA)				2
DNA Mix		Conc (ng/µL)	Size (bp)	ng/Well	Wells	Optimem	Add (µL)	P3K (µL)	L3K (µL)	Comment	DNA Mix		Conc (ng/µL)	Size (bp)	ng/Well	Wells	Optimem	Add (µL)	P3K (µL)	L3K (µL)	Comment	DNA Mix		Conc (ng/µL)	Size (bp)	ng/Well	Wells	Optimem	Add (µL)	P3K (µL)	L3K (µL)	Comment
Complex 1 (Output)				1200	4	400		9.6	9.6		Complex 1 (Output)				1200	4	400		9.6	9.6		Complex 1 (Output)				1200	4	400		9.6	9.6
hEF1a:iRFP720	tRJ_409	1022		200	4	400	0.782779			Output Marker	hEF1a:iRFP720	tRJ_409	1022		200	4	400	0.782779			Output Marker	hEF1a:iRFP720	tRJ_409	1022		200	4	400	0.782779			Output Marker
6xOmpR-minCMV53:TagBFP	tKO_2	988		200	4	400	0.809717			Output	6xOmpR-minCMV53:TagBFP	tKO_2	988		200	4	400	0.809717			Output	6xOmpR-minCMV53:TagBFP	tKO_2	988		200	4	400	0.809717			Output
Inert:Fluc2	tRJ_611	1762		800	4		1.81612			Filler DNA	Inert:Fluc2	tRJ_611	1762		800	4		1.81612			Filler DNA	Inert:Fluc2	tRJ_611	1624		800	4		1.97044			Filler DNA
Complex 2 (EnvZ)				1200	1	100		2.4	2.4		Complex 2 (EnvZ)				1200	1	100		2.4	2.4		Complex 2 (EnvZ)				1200	1	100		2.4	2.4
hEF1a:mNeonGreen	tRJ_154	1309		200	4	400	0.611154			HK Marker	hEF1a:mNeonGreen	tRJ_154	1309		200	4	400	0.611154			HK Marker	hEF1a:mNeonGreen	tRJ_154	1309		200	4	400	0.611154			HK Marker
hACTB:EnvZm2	tRJ_378	163		200	1		1.22699			HK, roughly increasing dosage	hACTB:EnvZm2	tRJ_378	163		200	1		1.22699			HK, roughly increasing dosage	hACTB:EnvZm2	tRJ_378	163		200	1		1.22699			HK, roughly increasing dosage
hACTB:EnvZm2	tRJ_378	163		50	1		0.306748			|	hACTB:EnvZm2	tRJ_378	163		50	1		0.306748			|	hACTB:EnvZm2	tRJ_378	163		50	1		0.306748			|
hEF1a:EnvZm2	tRJ_324	233		200	1		0.858369			|	hEF1a:EnvZm2	tRJ_324	233		200	1		0.858369			|	hEF1a:EnvZm2	tRJ_324	233		200	1		0.858369			|
hEF1a:EnvZm2	tRJ_324	233		50	1		0.214592			V	hEF1a:EnvZm2	tRJ_324	233		50	1		0.214592			V	hEF1a:EnvZm2	tRJ_324	233		50	1		0.214592			V
Inert:Fluc2	tRJ_611	1762		800	1		0.45403			Filler DNA (20 HK)	Inert:Fluc2	tRJ_611	1762		800	1		0.45403			Filler DNA (20 HK)	Inert:Fluc2	tRJ_611	1624		800	1		0.492611			Filler DNA (20 HK)
Inert:Fluc2	tRJ_611	1762		950	1		0.53916			Filler DNA (5 HK)	Inert:Fluc2	tRJ_611	1762		950	1		0.53916			Filler DNA (5 HK)	Inert:Fluc2	tRJ_611	1624		950	1		0.584975			Filler DNA (5 HK)
Complex 3 (OmpR-VP64)				1200	4	400		9.6	9.6		Complex 3 (OmpR-VP64)				1200	4	400		9.6	9.6		Complex 3 (OmpR-VP64)				1200	4	400		9.6	9.6
hEF1a:mKO2	tRJ_416	1629		200	4	400	0.491099			Output Marker	hEF1a:mKO2	tRJ_416	1629		200	4	400	0.491099			Output Marker	hEF1a:mKO2	tRJ_416	1629		200	4	400	0.491099			Output Marker
hEF1a:OmpR-VP64	tRJ_231	425		200	4		1.88235			RR Activator	hEF1a:OmpR-VP64	tRJ_231	425		200	4		1.88235			RR Activator	hEF1a:OmpR-VP64	tRJ_231	425		200	4		1.88235			RR Activator
Inert:Fluc2	tRJ_611	1762		800	4		1.81612			Filler DNA	Inert:Fluc2	tRJ_611	1762		800	4		1.81612			Filler DNA	Inert:Fluc2	tRJ_611	1624		800	4		1.97044			Filler DNA
Complexes 1 & 3: Add all plasmids in one tube per complex
Copmlex 2: Create master mix with mNeonGreen, then distribute into four tubes
--> Note that high and low amounts of each EnvZ are offset by different amounts of filler DNA
Add Complexes 1 & 3 to each well of cells, plus one variant each of Complex 2
Simple experiment to get a highly detailed 2D i/o map for EnvZ and OmpR-VP64
In the paper, only the hEF1a-driven variants are shown since we ended up using hEF1a
to drive the kinase in nearly all other experiments.
Figures:
S12

[truncated: 3 more sheets: iFFL-OmpR, HK RR Ortho Screen, HK RR Ortho Validation]
