# Supplementary material for: Robust and tunable signal processing in mammalian cells via engineered covalent modification cycles
Source: Nat Commun. 2022 Mar 31;13:1720. doi: 10.1038/s41467-022-29338-w (PMC8971529; doi:10.1038/s41467-022-29338-w)
Supplement: Supplementary file 4 — Supplementary Data 1 [file 41467_2022_29338_MOESM4_ESM.zip › Supplementary Data/Plasmids - Backbones/S7-8.gb]

LOCUS       pL1 S7-8                3191 bp ds-DNA     circular     16-FEB-2021
DEFINITION  pL1 Backbone, Gibson Seqs 7-8, [AmpR, RFP, BsaI].
ACCESSION   urn.local...oq-clr0481
KEYWORDS    .
SOURCE      .
  ORGANISM  .
COMMENT     ApEinfo:methylated:1.
FEATURES             Location/Qualifiers
     protein_bind    13..18
                     /created_by="User"
                     /label="BsaI Bind"
     Gg_overhang     20..23
                     /created_by="User"
                     /label="pL0 T"
     Gibson_Overhang 24..68
                     /created_by="User"
                     /modified_by="User"
                     /label="pL1 S8"
     protein_bind    77..94
                     /created_by="jones"
                     /label="I-SceI Bind"
     misc_feature    150..178
                     /created_by="User"
                     /label="pAmp"
                     /note="Geneious type: promoter_prokaryotic"
     motif           206..219
                     /created_by="User"
                     /label="RBS"
     CDS             220..1080
                     /created_by="User"
                     /label="AmpR"
     primer_bind     complement(369..389)
                     /created_by="User"
                     /Sequence="CTCTCAAGGATCTTACCGCTG"
                     /label="JH1030F"
     rep_origin      1175..1857
                     /ApEinfo_fwdcolor="gray50"
                     /ApEinfo_revcolor="gray50"
                     /ApEinfo_graphicformat="arrow_data {{0 1 2 0 0 -1} {} 0}
                     width 5 offset 0"
                     /label="ColE1 origin"
     misc_feature    1869..1888
                     /created_by="User"
                     /Sequence="CCTGGCAGATCCTAGATGTG"
                     /label="JH1030R"
                     /note="Geneious type: primer_bind_reverse"
     rep_origin      complement(1885..1994)
                     /ApEinfo_fwdcolor="cyan"
                     /ApEinfo_revcolor="green"
                     /ApEinfo_graphicformat="arrow_data {{0 1 2 0 0 -1} {} 0}
                     width 5 offset 0"
                     /label="RK2 trfa"
     protein_bind    complement(2015..2032)
                     /created_by="jones"
                     /label="I-SceI Bind"
     Gibson_Overhang 2036..2080
                     /created_by="User"
                     /modified_by="User"
                     /label="pL1 S7"
     Gg_overhang     2081..2084
                     /created_by="User"
                     /label="pL0 I"
     protein_bind    complement(2086..2091)
                     /created_by="User"
                     /label="BsaI Bind"
     terminator      2111..2151
                     /ApEinfo_fwdcolor="#ffcc66"
                     /ApEinfo_revcolor="green"
                     /ApEinfo_graphicformat="arrow_data {{0 1 2 0 0 -1} {} 0}
                     width 5 offset 0"
                     /note="Derived using Geneious Prime 2021.0.1 'Transfer
                     Annotations' based on nucleotide similarity"
                     /Transferred_From="pL2 PB3.2"
                     /Transferred_Similarity="100.00%"
                     /Primary_Match="100.00%; Adjusted-Interval-0:0/0; Term rrn
                     (pL2 PB3.2)"
                     /modified_by="jones"
                     /label="Term rrn"
     repressor       2175..2218
                     /Imported_from="<a
                     href=""http://wishart.biology.ualberta.ca/PlasMapper"">Pla
                     sMapper</a>"
                     /X-Transferred_From="tetO reg"
                     /X-Transferred_Similarity="88.64%"
                     /note="Derived using Geneious Prime 2021.0.1 'Transfer
                     Annotations' based on nucleotide similarity"
                     /Transferred_From="pL2 PB3.2"
                     /Transferred_Similarity="100.00%"
                     /Primary_Match="100.00%; Adjusted-Interval-0:0/0; tetO reg
                     (pL2 PB3.2)"
                     /modified_by="jones"
                     /label="TetO Reg"
     misc_feature    2175..2248
                     /created_by="User"
                     /Imported_from="<a
                     href=""http://wishart.biology.ualberta.ca/PlasMapper"">Pla
                     sMapper</a>"
                     /X-Transferred_From="pTet, PLtet prom"
                     /X-Transferred_Similarity="100.00% -> 82.43%"
                     /note="Derived using Geneious Prime 2021.0.1 'Transfer
                     Annotations' based on nucleotide similarity"
                     /Transferred_From="pL2 PB3.2"
                     /Transferred_Similarity="100.00%"
                     /Primary_Match="100.00%; Adjusted-Interval-0:0/0; pTet;
                     PLtet prom (pL2 PB3.2)"
                     /modified_by="jones"
                     /label="pTet"
                     /note="Geneious type: promoter_prokaryotic"
     protein_bind    2175..2193
                     /created_by="jones"
                     /label="TetR Bind"
     protein_bind    2200..2218
                     /created_by="jones"
                     /label="TetR Bind"
     motif           2233..2254
                     /created_by="User"
                     /label="RBS"
     CDS             2255..2932
                     /ApEinfo_fwdcolor="#ff6666"
                     /ApEinfo_revcolor="green"
                     /ApEinfo_graphicformat="arrow_data {{0 1 2 0 0 -1} {} 0}
                     width 5 offset 0"
                     /modified_by="jones"
                     /label="mRFP"
     misc_feature    complement(2486..2505)
                     /created_by="Ross"
                     /Sequence="TTCAGGTAGTCCGGGATGTC"
                     /note="Derived using Geneious Prime 2021.0.1 'Transfer
                     Annotations' based on nucleotide similarity"
                     /Transferred_From="pL2 PB3.2"
                     /Transferred_Similarity="100.00%"
                     /Primary_Match="100.00%; Adjusted-Interval-0:0/0; BP0023
                     (pL2 PB3.2)"
                     /label="BP0023"
                     /note="Geneious type: primer_bind_reverse"
     terminator      2980..3028
                     /Imported_from="<a
                     href=""http://wishart.biology.ualberta.ca/PlasMapper"">Pla
                     sMapper</a>"
                     /created_by="User"
                     /Transferred_From="T1 term, rrnB_T1 term"
                     /Transferred_Similarity="100.00% -> 97.73%"
                     /label="T1 term; rrnB_T1 term"
     terminator      3064..3083
                     /Imported_from="<a
                     href=""http://wishart.biology.ualberta.ca/PlasMapper"">Pla
                     sMapper</a>"
                     /Transferred_From="stem_loop_early_T7 term"
                     /Transferred_Similarity="100.00%"
                     /label="stem_loop_early_T7 term"
ORIGIN      
        1 aaaggcggta atggtctcac gctggtcctc agagagccta tagcggtaaa acaacaccat
       61 gcatcccctt aattaatagg gataacaggg taatgcagcg ctggccaatt cgtgcgcgga
      121 acccctattt gtttattttt ctaaatacat tcaaatatgt atccgctcat gagacaataa
      181 ccctgataaa tgcttcaata atattgaaaa aggaagagta tgagtattca acatttccgt
      241 gtcgccctta ttcccttttt tgcggcattt tgccttcctg tttttgctca cccagaaacg
      301 ctggtgaaag taaaagatgc tgaagatcag ttgggtgcac gagtgggtta catcgaactg
      361 gatctcaaca gcggtaagat ccttgagagt tttcgccccg aagaacgttt tccaatgatg
      421 agcactttta aagttctgct atgtggcgcg gtattatccc gtattgacgc cgggcaagag
      481 caactcggtc gccgcataca ctattctcag aatgacttgg ttgagtactc accagtcaca
      541 gaaaagcatc ttacggatgg catgacagta agagaattat gcagtgctgc cataaccatg
      601 agtgataaca ctgcggccaa cttacttctg acaacgatcg gaggaccgaa ggagctaacc
      661 gcttttttgc acaacatggg ggatcatgta actcgccttg atcgttggga accggagctg
      721 aatgaagcca taccaaacga cgagcgtgac accacgatgc ctgtagcaat ggcaacaacg
      781 ttgcgcaaac tattaactgg cgaactactt actctagctt cccggcaaca attaatagac
      841 tggatggagg cggataaagt tgcaggacca cttctgcgct cggcccttcc ggctggctgg
      901 tttattgctg ataaatctgg agccggtgag cgtggttctc gcggtatcat tgcagcactg
      961 gggccagatg gtaagccctc ccgtatcgta gttatctaca cgacggggag tcaggcaact
     1021 atggatgaac gaaatagaca gatcgctgag ataggtgcct cactgattaa gcattggtaa
     1081 ctgtcagacc aagtttactc atatatactt tagattgatt taaaacttca tttttaattt
     1141 aaaaggatct aggtgaagat cctttttgat aatctcatga ccaaaatccc ttaacgtgag
     1201 ttttcgttcc actgagcgtc agaccccgta gaaaagatca aaggatcttc ttgagatcct
     1261 ttttttctgc gcgtaatctg ctgcttgcaa acaaaaaaac caccgctacc agcggtggtt
     1321 tgtttgccgg atcaagagct accaactctt tttccgaagg taactggctt cagcagagcg
     1381 cagataccaa atactgtcct tctagtgtag ccgtagttag gccaccactt caagaactct
     1441 gtagcaccgc ctacatacct cgctctgcta atcctgttac cagtggctgc tgccagtggc
     1501 gataagtcgt gtcttaccgg gttggactca agacgatagt taccggataa ggcgcagcgg
     1561 tcgggctgaa cggggggttc gtgcacacag cccagcttgg agcgaacgac ctacaccgaa
     1621 ctgagatacc tacagcgtga gctatgagaa agcgccacgc ttcccgaagg gagaaaggcg
     1681 gacaggtatc cggtaagcgg cagggtcgga acaggagagc gcacgaggga gcttccaggg
     1741 ggaaacgcct ggtatcttta tagtcctgtc gggtttcgcc acctctgact tgagcgtcga
     1801 tttttgtgat gctcgtcagg ggggcggagc ctatggaaaa acgccagcaa cgcggccttt
     1861 ttacggttcc tggcagatcc tagatgtggc gcaacgatgc cggcgacaag caggagcgca
     1921 ccgacttctt ccgcatcaag tgttttggct ctcaggccga ggcccacggc aagtatttgg
     1981 gcaaggggtc gctggtattc gtgcagggca agatattacc ctgttatccc taaccggttc
     2041 tgagtcacgg cttcattggc attccgtaca acgaacgtcc ggagtgagac cgtatcacga
     2101 ggcagaattt cagataaaaa aaatccttag ctttcgctaa ggatgatttc tggaattcgc
     2161 ggccgcttct agagtcccta tcagtgatag agattgacat ccctatcagt gatagagata
     2221 ctgagcacta ctagagaaag aggagaaata ctagatggct tcctccgaag acgttatcaa
     2281 agagttcatg cgtttcaaag ttcgtatgga aggttccgtt aacggtcacg agttcgaaat
     2341 cgaaggtgaa ggtgaaggtc gtccgtacga aggtacccag accgctaaac tgaaagttac
     2401 caaaggtggt ccgctgccgt tcgcttggga catcctgtcc ccgcagttcc agtacggttc
     2461 caaagcttac gttaaacacc cggctgacat cccggactac ctgaaactgt ccttcccgga
     2521 aggtttcaaa tgggaacgtg ttatgaactt cgaagacggt ggtgttgtta ccgttaccca
     2581 ggactcctcc ctgcaagacg gtgagttcat ctacaaagtt aaactgcgtg gtaccaactt
     2641 cccgtccgac ggtccggtta tgcagaaaaa aaccatgggt tgggaagctt ccaccgaacg
     2701 tatgtacccg gaagacggtg ctctgaaagg tgaaatcaaa atgcgtctga aactgaaaga
     2761 cggtggtcac tacgacgctg aagttaaaac cacctacatg gctaaaaaac cggttcagct
     2821 gccgggtgct tacaaaaccg acatcaaact ggacatcacc tcccacaacg aagactacac
     2881 catcgttgaa cagtacgaac gtgctgaagg tcgtcactcc accggtgctt aataacgctg
     2941 atagtgctag tgtagatcgc tactagagcc aggcatcaaa taaaacgaaa ggctcagtcg
     3001 aaagactggg cctttcgttt tatctgttgt ttgtcggtga acgctctcta ctagagtcac
     3061 actggctcac cttcgggtgg gcctttctgc gtttatatac tagtaggatc ctaactcgac
     3121 gtgcaggctt cctcgctcac tgactcgctg cgctcggtcg ttcggctgcg gcgagcggta
     3181 tcagctcact c
//
