# Supplementary material for: Robust and tunable signal processing in mammalian cells via engineered covalent modification cycles
Source: Nat Commun. 2022 Mar 31;13:1720. doi: 10.1038/s41467-022-29338-w (PMC8971529; doi:10.1038/s41467-022-29338-w)
Supplement: Supplementary file 4 — Supplementary Data 1 [file 41467_2022_29338_MOESM4_ESM.zip › Supplementary Data/Plasmids - Experiments/aRJ_00034.gb]

LOCUS       aRJ_00034              10530 bp    DNA     circular UNA 14-OCT-2020
DEFINITION  [JG SmallBob] attB-BxB1_pac_Rb Glob pA :: cHS4_CMV_mNeonGreen_Rb
            Glob pA :: cHS4_CMV_EBFP2_Rb Glob pA.
ACCESSION   urn.local.Ross.57-bvchub6
VERSION     urn.local.Ross.57-bvchub6
KEYWORDS    .
SOURCE      
  ORGANISM  .
FEATURES             Location/Qualifiers
     promoter        185..764
                     /created_by="User"
                     /label="CMV"
     misc_feature    535..540
                     /Recognition_pattern="C^CATGG"
                     /annotation_group="CCATGG"
                     /label="NcoI"
                     /note="Geneious type: restriction site"
     promoter        683..764
                     /Imported_from="<a
                     href=""http://wishart.biology.ualberta.ca/PlasMapper"">Pla
                     sMapper</a>"
                     /Transferred_From="CMV prom"
                     /Transferred_Similarity="100.00%"
                     /label="CMV prom"
     misc_feature    complement(835..861)
                     /Sequence="TTTACCAACAGTACCGGATTGCCAAGC"
                     /Hairpin_Tm="None"
                     /Tm="65.8"
                     /Self_Dimer_Tm="1.2"
                     /%GC="48.1"
                     /created_by="primer3"
                     /Extension="AATGGTCTCATCTG"
                     /modified_by="User"
                     /label="rev"
                     /note="Geneious type: primer_bind_reverse"
     attP1           871..894
                     /annotation_group="attP"
                     /label="attP1"
     gg_overhang     901..904
                     /created_by="User"
                     /label="pL0 5-G"
     motif           905..910
                     /created_by="User"
                     /label="Kozak"
     misc_feature    909..914
                     /Recognition_pattern="C^CATGG"
                     /annotation_group="CCATGG"
                     /label="NcoI"
                     /note="Geneious type: restriction site"
     CDS             911..1630
                     /created_by="User"
                     /label="EBFP2"
     domain          914..1627
                     /created_by="User"
                     /modified_by="User"
                     /label="EBFP2"
     attB2           complement(1648..1668)
                     /annotation_group="attB"
                     /label="attB2"
     source          <1671..>2426
                     /organism="AAV-CAGGS-EGFP Sequence"
                     /mol_type="other DNA"
                     /label="source AAV-CAGGS-EGFP Sequence"
     terminator      1679..2205
                     /label="rb glob PA terminator"
     primer_bind     2128..2161
                     /created_by="primer3"
                     /%GC="41.18"
                     /Tm="60.04"
                     /Hairpin="6.0"
                     /Primer-Dimer="0.0"
                     /Monovalent_Salt_Concentration="50.0"
                     /Divalent_Salt_Concentration="0.0"
                     /DNTP_Concentration="0.0"
                     /Sequence="ACATGTTTTACTAGCCAGATTTTTCCTCCTCTCC"
                     /annotation_group="PrimerPlugin
                     Group0_urn:local:pg:1264030757145.91"
                     /label="forward primer"
     misc_feature    complement(2236..2254)
                     /label="M13 reverse primer"
     primer_bind     2239..2272
                     /created_by="primer3"
                     /%GC="41.18"
                     /Tm="59.92"
                     /Hairpin="5.0"
                     /Primer-Dimer="1.0"
                     /Monovalent_Salt_Concentration="50.0"
                     /Divalent_Salt_Concentration="0.0"
                     /DNTP_Concentration="0.0"
                     /Sequence="GGTCATAGCTGTTTCCTGTGTGAAATTGTTATCC"
                     /annotation_group="PrimerPlugin
                     Group1_urn:local:pg:1271867254230.58"
                     /label="forward primer"
     misc_feature    complement(2253..2275)
                     /label="M13 pUC rev primer"
     promoter        complement(2289..2318)
                     /label="lac promoter"
     gibson_overhang 2427..2471
                     /label="pL1 S3"
     misc_feature    2472..2486
                     /Sequence="TGGCCCGTGTCTCAA"
                     /Hairpin_Tm="None"
                     /Tm="54.0"
                     /Self_Dimer_Tm="None"
                     /%GC="60.0"
                     /created_by="primer3"
                     /label="fwd"
                     /note="Geneious type: primer_bind_reverse"
     source          <2472..>3456
                     /invitrogen="""722"
                     /label="Invitrogen vector 722"
     primer_bind     2472..2492
                     /Mismatches=0
                     /Extension="CAGATCGTCTCA"
                     /created_by="primer3"
                     /annotation_group="7697961100891879ddeb09e-c1ae-4fe2-b323-
                     9f01cc66c655"
                     /%GC="52.4"
                     /Tm="60.6"
                     /Hairpin_Tm="None"
                     /Self_Dimer_Tm="None"
                     /Sequence="TGGCCCGTGTCTCAAAATCTC"
                     /label="RJ_00426Fa"
     CDS             2577..3386
                     /invitrogen="""1210000"
                     /label="KanR"
     misc_feature    complement(2989..3013)
                     /Mismatches=0
                     /Extension="CAGATCGTCTCCTAGT"
                     /created_by="primer3"
                     /annotation_group="7697962388720204c0814ae-4b81-4a5f-a3b8-
                     8f6f25366c4d"
                     /%GC="44.0"
                     /Tm="61.5"
                     /Hairpin_Tm="39.8"
                     /Self_Dimer_Tm="14.1"
                     /Sequence="CGAAATACGCGATCGCTGTTAAAAG"
                     /label="RJ_00426Ra"
                     /note="Geneious type: primer_bind_reverse"
     primer_bind     3018..3034
                     /Mismatches=0
                     /Extension="CAGATCGTCTCGACTA"
                     /created_by="primer3"
                     /annotation_group="769796170604283020070d3-a95a-48fc-9500-
                     d9541ebdae57"
                     /%GC="64.7"
                     /Tm="59.2"
                     /Hairpin_Tm="None"
                     /Self_Dimer_Tm="None"
                     /Sequence="GCTCAGGCGCAATCACG"
                     /label="RJ_00426Fb"
     misc_feature    complement(3440..3456)
                     /Mismatches=0
                     /Extension="CAGATCGTCTCAGC"
                     /created_by="primer3"
                     /annotation_group="7697962995179370a3b8953-e42a-4532-beb9-
                     afe728d5d67f"
                     /%GC="64.7"
                     /Tm="60.5"
                     /Hairpin_Tm="36.6"
                     /Self_Dimer_Tm="None"
                     /Sequence="ATGAGCTTGCGCCGTCC"
                     /label="RJ_00426Rb"
                     /note="Geneious type: primer_bind_reverse"
     misc_feature    complement(3442..3456)
                     /Sequence="ATGAGCTTGCGCCGT"
                     /Hairpin_Tm="36.6"
                     /Tm="56.0"
                     /Self_Dimer_Tm="None"
                     /%GC="60.0"
                     /created_by="primer3"
                     /label="rev"
                     /note="Geneious type: primer_bind_reverse"
     gibson_overhang complement(3457..3501)
                     /created_by="User"
                     /modified_by="User"
                     /label="pL1 SX"
     rep_origin      complement(3530..4177)
                     /created_by="User"
                     /X-Transferred_From="pFUGW extraction"
                     /X-Transferred_Similarity="100.00%"
                     /Transferred_From="pFUGW"
                     /Transferred_Similarity="100.00%"
                     /modified_by="User"
                     /label="pUC ori"
     source          complement(<3530..>4177)
                     /invitrogen="""722"
                     /label="Invitrogen vector 722"
     source          <3530..>4177
                     /organism="synthetic DNA construct"
                     /mol_type="other DNA"
                     /label="source synthetic DNA construct"
     source          join(<3530..>4177,<3530..>4177)
                     /organism="synthetic DNA construct"
                     /mol_type="other DNA"
                     /label="source synthetic DNA construct"
     source          <3589..>4177
                     /organism="synthetic DNA construct"
                     /mol_type="other DNA"
                     /label="source synthetic DNA construct"
     source          <3668..>3691
                     /organism="synthetic DNA construct"
                     /mol_type="other DNA"
                     /label="source synthetic DNA construct"
     misc_feature    3842..3847
                     /Recognition_pattern="G^TGCAC"
                     /annotation_group="GTGCAC"
                     /label="ApaLI"
                     /note="Geneious type: restriction site"
     misc_feature    3939..3947
                     /Recognition_pattern="CAGNNN^CTG"
                     /annotation_group="CAGNNNCTG"
                     /label="AlwNI"
                     /note="Geneious type: restriction site"
     primer_bind     4344..4374
                     /Sequence="ACAGTTACCAATGCTTAATCAGTGAGGCACC"
                     /Hairpin_Tm="34.3"
                     /Tm="67.0"
                     /Self_Dimer_Tm="3.3"
                     /%GC="45.2"
                     /created_by="primer3"
                     /label="fwd"
     CDS             complement(4348..5208)
                     /label="AmpR"
     promoter        complement(5250..5278)
                     /Imported_from="<a
                     href=""http://wishart.biology.ualberta.ca/PlasMapper"">Pla
                     sMapper</a>"
                     /Transferred_From="amp prom"
                     /Transferred_Similarity="100.00%"
                     /label="amp prom"
     recomb_site     5300..5337
                     /created_by="Ross"
                     /label="attB BxB1"
     motif           5353..5358
                     /created_by="User"
                     /modified_by="Ross"
                     /label="Kozak"
     primer_bind     5353..5374
                     /Sequence="GCCACCATGACCGAGTACAAGC"
                     /Hairpin_Tm="None"
                     /Tm="63.7"
                     /Self_Dimer_Tm="None"
                     /%GC="59.1"
                     /created_by="primer3"
                     /label="fwd"
     CDS             5359..5958
                     /created_by="User"
                     /modified_by="Ross"
                     /label="pac (PuroR)"
     domain          5362..5955
                     /created_by="Ross"
                     /label="PuroR"
     misc_feature    complement(5942..5958)
                     /Sequence="TCAGGCACCGGGCTTGC"
                     /Hairpin_Tm="50.3"
                     /Tm="62.8"
                     /Self_Dimer_Tm="18.2"
                     /%GC="70.6"
                     /created_by="primer3"
                     /label="rev"
                     /note="Geneious type: primer_bind_reverse"
     misc_feature    5959..5962
                     /created_by="User"
                     /label="overhang"
     primer_bind     5959..5981
                     /Sequence="TACGCGTGAATTCACTCCTCAGG"
                     /Hairpin_Tm="44.3"
                     /Tm="62.5"
                     /Self_Dimer_Tm="24.6"
                     /%GC="52.2"
                     /created_by="primer3"
                     /label="fwd"
     source          <5961..>6512
                     /organism="AAV-CAGGS-EGFP Sequence"
                     /mol_type="other DNA"
                     /label="source AAV-CAGGS-EGFP Sequence"
     terminator      5969..6495
                     /label="rb glob PA terminator"
     motif           <6513..>6524
                     /created_by="User"
                     /modified_by="User"
                     /label="MCS"
     misc_feature    6530..6547
                     /modified_by="User"
                     /label="I-SceI short reverse"
     misc_feature    complement(6539..6542)
                     /created_by="User"
                     /label="cutting site"
     gibson_overhang complement(6548..6592)
                     /modified_by="User"
                     /label="pL1 S1"
     misc_feature    <6548..6549
                     /created_by="User"
                     /label="overlapping"
     source          <6593..>6627
                     /organism="AAV-CAGGS-EGFP Sequence"
                     /mol_type="other DNA"
                     /label="source AAV-CAGGS-EGFP Sequence"
     insulator       6716..6959
                     /created_by="User"
                     /label="cHS4 core"
     insulator       6999..7242
                     /created_by="User"
                     /label="cHS4 core"
     attB4           7296..7316
                     /annotation_group="attB"
                     /label="attB4"
     promoter        7507..8086
                     /created_by="User"
                     /label="CMV"
     misc_feature    7857..7862
                     /Recognition_pattern="C^CATGG"
                     /annotation_group="CCATGG"
                     /label="NcoI"
                     /note="Geneious type: restriction site"
     promoter        8005..8086
                     /Imported_from="<a
                     href=""http://wishart.biology.ualberta.ca/PlasMapper"">Pla
                     sMapper</a>"
                     /Transferred_From="CMV prom"
                     /Transferred_Similarity="100.00%"
                     /label="CMV prom"
     misc_feature    complement(8157..8183)
                     /Sequence="TTTACCAACAGTACCGGATTGCCAAGC"
                     /Hairpin_Tm="None"
                     /Tm="65.8"
                     /Self_Dimer_Tm="1.2"
                     /%GC="48.1"
                     /created_by="primer3"
                     /Extension="AATGGTCTCATCTG"
                     /modified_by="User"
                     /label="rev"
                     /note="Geneious type: primer_bind_reverse"
     attP1           8193..8216
                     /annotation_group="attP"
                     /label="attP1"
     Gg_overhang     8227..8230
                     /created_by="User"
                     /label="pL0 I-P"
     Gg_overhang     8231..8234
                     /created_by="User"
                     /modified_by="User"
                     /label="pL0 5-G"
     motif           8235..8240
                     /created_by="User"
                     /label="Kozak"
     primer_bind     8235..8253
                     /Sequence="GCCACCATGGTGTCCAAGG"
                     /Hairpin_Tm="46.6"
                     /Tm="61.0"
                     /Self_Dimer_Tm="28.6"
                     /%GC="63.2"
                     /created_by="primer3"
                     /Extension="TTTGGCAAAGAATTC"
                     /modified_by="User"
                     /label="RJ_00136Fa"
     primer_bind     8235..8253
                     /Sequence="GCCACCATGGTGTCCAAGG"
                     /Hairpin_Tm="46.6"
                     /Tm="61.0"
                     /Self_Dimer_Tm="28.6"
                     /%GC="63.2"
                     /created_by="primer3"
                     /Extension="GGCAAAGAATTC"
                     /label="RJ_00156Fa"
     misc_feature    8239..8244
                     /Recognition_pattern="C^CATGG"
                     /annotation_group="CCATGG"
                     /label="NcoI"
                     /note="Geneious type: restriction site"
     CDS             8241..8951
                     /created_by="User"
                     /label="neonGreen"
     primer_bind     8241..8261
                     /Sequence="ATGGTGTCCAAGGGCGAAGAG"
                     /Hairpin_Tm="37.0"
                     /Tm="62.4"
                     /Self_Dimer_Tm="None"
                     /%GC="57.1"
                     /created_by="primer3"
                     /Extension="CAGATGGTCTCGAACC"
                     /modified_by="User"
                     /label="RJ_00154Fa"
     domain          8244..8948
                     /created_by="User"
                     /modified_by="User"
                     /label="NeonGreen"
     misc_feature    8500..8505
                     /Recognition_pattern="C^CATGG"
                     /annotation_group="CCATGG"
                     /label="NcoI"
                     /note="Geneious type: restriction site"
     misc_feature    8809..8814
                     /Recognition_pattern="C^CATGG"
                     /annotation_group="CCATGG"
                     /label="NcoI"
                     /note="Geneious type: restriction site"
     misc_feature    complement(8930..8951)
                     /Sequence="TCACTTGTACAGCTCGTCCATG"
                     /Hairpin_Tm="None"
                     /Tm="60.4"
                     /Self_Dimer_Tm="None"
                     /%GC="50.0"
                     /created_by="primer3"
                     /Extension="AGGCAATTCGCCCTT"
                     /modified_by="User"
                     /label="RJ_00136Ra"
                     /note="Geneious type: primer_bind_reverse"
     misc_feature    complement(8930..8951)
                     /Sequence="TCACTTGTACAGCTCGTCCATG"
                     /Hairpin_Tm="None"
                     /Tm="60.4"
                     /Self_Dimer_Tm="None"
                     /%GC="50.0"
                     /created_by="primer3"
                     /Extension="GAAGCTTGAATTCCTGCAGGCAATTCGCCCTT"
                     /label="RJ_00156Ra"
                     /note="Geneious type: primer_bind_reverse"
     Gg_overhang     8952..8955
                     /created_by="User"
                     /label="pL0 G-3"
     attB2           complement(8977..8997)
                     /annotation_group="attB"
                     /label="attB2"
     source          <9000..>9755
                     /organism="AAV-CAGGS-EGFP Sequence"
                     /mol_type="other DNA"
                     /label="source AAV-CAGGS-EGFP Sequence"
     terminator      9008..9534
                     /label="rb glob PA terminator"
     misc_feature    9153..9158
                     /created_by="User"
                     /label="PolyA"
     primer_bind     9457..9490
                     /created_by="primer3"
                     /%GC="41.18"
                     /Tm="60.04"
                     /Hairpin="6.0"
                     /Primer-Dimer="0.0"
                     /Monovalent_Salt_Concentration="50.0"
                     /Divalent_Salt_Concentration="0.0"
                     /DNTP_Concentration="0.0"
                     /Sequence="ACATGTTTTACTAGCCAGATTTTTCCTCCTCTCC"
                     /annotation_group="PrimerPlugin
                     Group0_urn:local:pg:1264030757145.91"
                     /label="forward primer"
     misc_feature    complement(9565..9583)
                     /label="M13 reverse primer"
     primer_bind     9568..9601
                     /created_by="primer3"
                     /%GC="41.18"
                     /Tm="59.92"
                     /Hairpin="5.0"
                     /Primer-Dimer="1.0"
                     /Monovalent_Salt_Concentration="50.0"
                     /Divalent_Salt_Concentration="0.0"
                     /DNTP_Concentration="0.0"
                     /Sequence="GGTCATAGCTGTTTCCTGTGTGAAATTGTTATCC"
                     /annotation_group="PrimerPlugin
                     Group1_urn:local:pg:1271867254230.58"
                     /label="forward primer"
     misc_feature    complement(9582..9604)
                     /label="M13 pUC rev primer"
     promoter        complement(9618..9647)
                     /label="lac promoter"
     gibson_overhang complement(9756..9800)
                     /modified_by="User"
                     /label="pL1 S2"
     misc_feature    <9756..9757
                     /created_by="User"
                     /label="overlapping"
     source          <9801..>9835
                     /organism="AAV-CAGGS-EGFP Sequence"
                     /mol_type="other DNA"
                     /label="source AAV-CAGGS-EGFP Sequence"
     insulator       9924..10167
                     /created_by="User"
                     /label="cHS4 core"
     insulator       10207..10450
                     /created_by="User"
                     /label="cHS4 core"
     attB4           10504..10524
                     /annotation_group="attB"
                     /label="attB4"
ORIGIN      
        1 aattctactg gcctaactgg cctcaatatt ggccattagc catattattc attggttata
       61 tagcataaat caatattggc tattggccat tgcatacgtt gtatctatat cataatatgt
      121 acatttatat tggctcatgt ccaatatgac cgccatgttg gcattgatta ttgactagtt
      181 attaatagta atcaattacg gggtcattag ttcatagccc atatatggag ttccgcgtta
      241 cataacttac ggtaaatggc ccgcctggct gaccgcccaa cgacccccgc ccattgacgt
      301 caataatgac gtatgttccc atagtaacgc caatagggac tttccattga cgtcaatggg
      361 tggagtattt acggtaaact gcccacttgg cagtacatca agtgtatcat atgccaagtc
      421 cgccccctat tgacgtcaat gacggtaaat ggcccgcctg gcattatgcc cagtacatga
      481 ccttacggga ctttcctact tggcagtaca tctacgtatt agtcatcgct attaccatgg
      541 tgatgcggtt ttggcagtac accaatgggc gtggatagcg gtttgactca cggggatttc
      601 caagtctcca ccccattgac gtcaatggga gtttgttttg gcaccaaaat caacgggact
      661 ttccaaaatg tcgtaataac cccgccccgt tgacgcaaat gggcggtagg cgtgtacggt
      721 gggaggtcta tataagcaga gctcgtttag tgaaccgtca gatcactaga agctttattg
      781 cggtagttta tcacagttaa attgctaacg cagtcagtgg gcctcggcgg ccaagcttgg
      841 caatccggta ctgttggtaa acagacgacc caagtttgta caaaaaagca ggctggatcc
      901 aggtgccacc atggtgagca agggcgagga gctgttcacc ggggtggtgc ccatcctggt
      961 cgagctggac ggcgacgtaa acggccacaa gttcagcgtg aggggcgagg gcgagggcga
     1021 tgccaccaac ggcaagctga ccctgaagtt catctgcacc accggcaagc tgcccgtgcc
     1081 ctggcccacc ctcgtgacca ccctgagcca cggcgtgcag tgcttcgccc gctaccccga
     1141 ccacatgaag cagcacgact tcttcaagtc cgccatgccc gaaggctacg tccaggagcg
     1201 caccatcttc ttcaaggacg acggcaccta caagacccgc gccgaggtga agttcgaggg
     1261 cgacacccta gtgaaccgca tcgagctgaa gggcgtcgac ttcaaggagg acggcaacat
     1321 cctggggcac aagctggagt acaacttcaa cagccacaac atctatatca tggccgtcaa
     1381 gcagaagaac ggcatcaagg tgaacttcaa gatccgccac aacgtggagg acggcagcgt
     1441 gcagctcgcc gaccactacc agcagaacac ccccatcggc gacggccccg tgctgctgcc
     1501 cgacagccac tacctgagca cccagtccgt gctgagcaaa gaccccaacg agaagcgcga
     1561 tcacatggtc ctgctggagt tccgcaccgc cgccgggatc actctcggca tggacgagct
     1621 gtacaagtga gcttgaattc taccacccag ctttcttgta caaagtggta cgcgtgaatt
     1681 cactcctcag gtgcaggctg cctatcagaa ggtggtggct ggtgtggcca atgccctggc
     1741 tcacaaatac cactgagatc tttttccctc tgccaaaaat tatggggaca tcatgaagcc
     1801 ccttgagcat ctgacttctg gctaataaag gaaatttatt ttcattgcaa tagtgtgttg
     1861 gaattttttg tgtctctcac tcggaaggac atatgggagg gcaaatcatt taaaacatca
     1921 gaatgagtat ttggtttaga gtttggcaac atatgcccat atgctggctg ccatgaacaa
     1981 aggttggcta taaagaggtc atcagtatat gaaacagccc cctgctgtcc attccttatt
     2041 ccatagaaaa gccttgactt gaggttagat tttttttata ttttgttttg tgttattttt
     2101 ttctttaaca tccctaaaat tttccttaca tgttttacta gccagatttt tcctcctctc
     2161 ctgactactc ccagtcatag ctgtccctct tctcttatgg agatccctcg acctgcagcc
     2221 caagcttggc gtaatcatgg tcatagctgt ttcctgtgtg aaattgttat ccgctcacaa
     2281 ttccacacaa catacgagcc ggaagcataa agtgtaaagc ctggggtgcc taatgagtga
     2341 gctaactcac attaattgcg ttgcgctcac tgcccgcttt ccagtcggga aacctgtcgt
     2401 gccagcggat cgacagtact aagcttggtc taatacccaa tctctcgtct tatccagatg
     2461 ttttatacgc ctggcccgtg tctcaaaatc tctgatgtta cattgcacaa gataaaataa
     2521 tatcatcatg aacaataaaa ctgtctgctt acataaacag taatacaagg ggtgttatga
     2581 gccatattca acgggaaacg tcgaggccgc gattaaattc caacatggat gctgatttat
     2641 atgggtataa atgggctcgc gataatgtcg ggcaatcagg tgcgacaatc tatcgcttgt
     2701 atgggaagcc cgatgcgcca gagttgtttc tgaaacatgg caaaggtagc gttgccaatg
     2761 atgttacaga tgagatggtc agactaaact ggctgacgga atttatgcct cttccgacca
     2821 tcaagcattt tatccgtact cctgatgatg catggttact caccactgcg atccccggaa
     2881 aaacagcatt ccaggtatta gaagaatatc ctgattcagg tgaaaatatt gttgatgcgc
     2941 tggcagtgtt cctgcgccgg ttgcattcga ttcctgtttg taattgtcct tttaacagcg
     3001 atcgcgtatt tcgtctcgct caggcgcaat cacgaatgaa taacggtttg gttgatgcga
     3061 gtgattttga tgacgagcgt aatggctggc ctgttgaaca agtctggaaa gaaatgcata
     3121 aacttttgcc attctcaccg gattcagtcg tcactcatgg tgatttctca cttgataacc
     3181 ttatttttga cgaggggaaa ttaataggtt gtattgatgt tggacgagtc ggaatcgcag
     3241 accgatacca ggatcttgcc atcctatgga actgcctcgg tgagttttct ccttcattac
     3301 agaaacggct ttttcaaaaa tatggtattg ataatcctga tatgaataaa ttgcagtttc
     3361 atttgatgct cgatgagttt ttctaatcag aattggttaa ttggttgtaa cactggcaga
     3421 gcattacgct gacttgacgg gacggcgcaa gctcatggta tcactagtat tacagaggta
     3481 agttataaca gtcgcctaac ccaattgagg ggataacgca ggaaagaaca tgtgagcaaa
     3541 aggccagcaa aaggccagga accgtaaaaa ggccgcgttg ctggcgtttt tccataggct
     3601 ccgcccccct gacgagcatc acaaaaatcg acgctcaagt cagaggtggc gaaacccgac
     3661 aggactataa agataccagg cgtttccccc tggaagctcc ctcgtgcgct ctcctgttcc
     3721 gaccctgccg cttaccggat acctgtccgc ctttctccct tcgggaagcg tggcgctttc
     3781 tcatagctca cgctgtaggt atctcagttc ggtgtaggtc gttcgctcca agctgggctg
     3841 tgtgcacgaa ccccccgttc agcccgaccg ctgcgcctta tccggtaact atcgtcttga
     3901 gtccaacccg gtaagacacg acttatcgcc actggcagca gccactggta acaggattag
     3961 cagagcgagg tatgtaggcg gtgctacaga gttcttgaag tggtggccta actacggcta
     4021 cactagaaga acagtatttg gtatctgcgc tctgctgaag ccagttacct tcggaaaaag
     4081 agttggtagc tcttgatccg gcaaacaaac caccgctggt agcggtggtt tttttgtttg
     4141 caagcagcag attacgcgca gaaaaaaagg atctcaagaa gatcctttga tcttttctac
     4201 ggggtctgac gctcagtgga acgaaaactc acgttaaggg attttggtca tgagattatc
     4261 aaaaaggatc ttcacctaga tccttttaaa ttaaaaatga agttttaaat caatctaaag
     4321 tatatatgag taaacttggt ctgacagtta ccaatgctta atcagtgagg cacctatctc
     4381 agcgatctgt ctatttcgtt catccatagt tgcctgactc cccgtcgtgt agataactac
     4441 gatacgggag ggcttaccat ctggccccag tgctgcaatg ataccgcgag aaccacgctc
     4501 accggctcca gatttatcag caataaacca gccagccgga agggccgagc gcagaagtgg
     4561 tcctgcaact ttatccgcct ccatccagtc tattaattgt tgccgggaag ctagagtaag
     4621 tagttcgcca gttaatagtt tgcgcaacgt tgttgccatt gctacaggca tcgtggtgtc
     4681 acgctcgtcg tttggtatgg cttcattcag ctccggttcc caacgatcaa ggcgagttac
     4741 atgatccccc atgttgtgca aaaaagcggt tagctccttc ggtcctccga tcgttgtcag
     4801 aagtaagttg gccgcagtgt tatcactcat ggttatggca gcactgcata attctcttac
     4861 tgtcatgcca tccgtaagat gcttttctgt gactggtgag tactcaacca agtcattctg
     4921 agaatagtgt atgcggcgac cgagttgctc ttgcccggcg tcaatacggg ataataccgc
     4981 gccacatagc agaactttaa aagtgctcat cattggaaaa cgttcttcgg ggcgaaaact
     5041 ctcaaggatc ttaccgctgt tgagatccag ttcgatgtaa cccactcgtg cacccaactg
     5101 atcttcagca tcttttactt tcaccagcgt ttctgggtga gcaaaaacag gaaggcaaaa
     5161 tgccgcaaaa aagggaataa gggcgacacg gaaatgttga atactcatac tcttcctttt
     5221 tcaatattat tgaagcattt atcagggtta ttgtctcatg agcggataca tatttgaatg
     5281 tagctccgaa tttctcgagg gcttgtcgac gacggcggtc tccgtcgtca ggatcatgaa
     5341 ttcgacccgc ctgccaccat gaccgagtac aagcccacgg tgcgcctcgc cacccgcgac
     5401 gacgtccccc gggccgtacg caccctcgcc gccgcgttcg ccgactaccc cgccacgcgc
     5461 cacaccgtcg acccggaccg ccacatcgag cgggtcaccg agctgcaaga actcttcctc
     5521 acgcgcgtcg ggctcgacat cggcaaggtg tgggtcgcgg acgacggcgc cgcggtggcg
     5581 gtctggacca cgccggagag cgtcgaagcg ggggcggtgt tcgccgagat cggcccgcgc
     5641 atggccgagt tgagcggttc ccggctggcc gcgcagcaac agatggaagg cctcctggcg
     5701 ccgcaccggc ccaaggagcc cgcgtggttc ctggccaccg tcggcgtctc gcccgaccac
     5761 cagggcaagg gtctgggcag cgccgtcgtg ctccccggag tggaggcggc cgagcgcgcc
     5821 ggggtgcccg ccttcctgga gacatccgcg ccccgcaacc tccccttcta cgagcggctc
     5881 ggcttcaccg tcaccgccga cgtcgaggtg cccgaaggac cgcgcacctg gtgcatgacc
     5941 cgcaagcccg gtgcctgata cgcgtgaatt cactcctcag gtgcaggctg cctatcagaa
     6001 ggtggtggct ggtgtggcca atgccctggc tcacaaatac cactgagatc tttttccctc
     6061 tgccaaaaat tatggggaca tcatgaagcc ccttgagcat ctgacttctg gctaataaag
     6121 gaaatttatt ttcattgcaa tagtgtgttg gaattttttg tgtctctcac tcggaaggac
     6181 atatgggagg gcaaatcatt taaaacatca gaatgagtat ttggtttaga gtttggcaac
     6241 atatgcccat atgctggctg ccatgaacaa aggttggcta taaagaggtc atcagtatat
     6301 gaaacagccc cctgctgtcc attccttatt ccatagaaaa gccttgactt gaggttagat
     6361 tttttttata ttttgttttg tgttattttt ttctttaaca tccctaaaat tttccttaca
     6421 tgttttacta gccagatttt tcctcctctc ctgactactc ccagtcatag ctgtccctct
     6481 tctcttatgg agatccctcg acctgcagcc caagcttgaa ttctctagaa ttaccctgtt
     6541 atccctaggt ttaccgagct cttattggtt ttcaaacttc attgactgtg ccaagcttct
     6601 gacctcttct cttcctccca cagggcctcg agacaattgc atcgatggta ccagtgaaag
     6661 tctgcaatga attcgagttg gcgcgcctgt cattctaaat ctctctttca gcctaaagct
     6721 ttttccccgt atccccccag gtgtctgcag gctcaaagag cagcgagaag cgttcagagg
     6781 aaagcgatcc cgtgccacct tccccgtgcc cgggctgtcc ccgcacgctg ccggctcggg
     6841 gatgcggggg gagcgccgga ccggagcgga gccccgggcg gctcgctgct gccccctagc
     6901 gggggaggga cgtaattaca tccctggggg ctttgggagg gggctgtccc cgtgagctcc
     6961 caggcgcgcc tgtcattcta aatctctctt tcagcctaaa gctttttccc cgtatccccc
     7021 caggtgtctg caggctcaaa gagcagcgag aagcgttcag aggaaagcga tcccgtgcca
     7081 ccttccccgt gcccgggctg tccccgcacg ctgccggctc ggggatgcgg ggggagcgcc
     7141 ggaccggagc ggagccccgg gcggctcgct gctgccccct agcgggggag ggacgtaatt
     7201 acatccctgg gggctttggg ggggggctgt ccccgtgagc tcccaggcgc gccaactcgg
     7261 taccgtatcg atgtcgacgt taacgctagt gatatcaact ttgtatagaa aagttggctc
     7321 cgaattctac tggcctaact ggcctcaata ttggccatta gccatattat tcattggtta
     7381 tatagcataa atcaatattg gctattggcc attgcatacg ttgtatctat atcataatat
     7441 gtacatttat attggctcat gtccaatatg accgccatgt tggcattgat tattgactag
     7501 ttattaatag taatcaatta cggggtcatt agttcatagc ccatatatgg agttccgcgt
     7561 tacataactt acggtaaatg gcccgcctgg ctgaccgccc aacgaccccc gcccattgac
     7621 gtcaataatg acgtatgttc ccatagtaac gccaataggg actttccatt gacgtcaatg
     7681 ggtggagtat ttacggtaaa ctgcccactt ggcagtacat caagtgtatc atatgccaag
     7741 tccgccccct attgacgtca atgacggtaa atggcccgcc tggcattatg cccagtacat
     7801 gaccttacgg gactttccta cttggcagta catctacgta ttagtcatcg ctattaccat
     7861 ggtgatgcgg ttttggcagt acaccaatgg gcgtggatag cggtttgact cacggggatt
     7921 tccaagtctc caccccattg acgtcaatgg gagtttgttt tggcaccaaa atcaacggga
     7981 ctttccaaaa tgtcgtaata accccgcccc gttgacgcaa atgggcggta ggcgtgtacg
     8041 gtgggaggtc tatataagca gagctcgttt agtgaaccgt cagatcacta gaagctttat
     8101 tgcggtagtt tatcacagtt aaattgctaa cgcagtcagt gggcctcggc ggccaagctt
     8161 ggcaatccgg tactgttggt aaacagacga cccaagtttg tacaaaaaag caggctggat
     8221 ccaggttact aggtgccacc atggtgtcca agggcgaaga ggacaacatg gccagcctgc
     8281 ctgccaccca cgagctgcac atcttcggca gcatcaacgg cgtggacttc gacatggtgg
     8341 gacagggcac cggcaacccc aacgacggat acgaggaact gaacctgaag tccacaaagg
     8401 gcgacctgca gttcagcccc tggatcctgg tgccccacat cggctacggc ttccaccagt
     8461 acctgcccta ccctgacggc atgagccctt tccaggccgc catggtggat ggctctggct
     8521 accaggtgca cagaaccatg cagttcgagg acggcgccag cctgaccgtg aactacagat
     8581 acacctacga gggcagccac atcaagggcg aggcccaagt gaagggcaca ggcttccctg
     8641 ctgacggccc cgtgatgacc aactctctga cagccgccga ctggtgcaga agcaagaaaa
     8701 cctaccctaa cgacaagacc atcatcagca ccttcaagtg gtcctacacc acaggcaacg
     8761 gcaagagata cagaagcacc gccagaacca cctacacctt cgccaagccc atggccgcca
     8821 actacctgaa gaaccagcct atgtacgtgt tccgcaagac cgagctgaag cactccaaga
     8881 cagaactgaa cttcaaagag tggcagaaag ccttcaccga cgtgatgggc atggacgagc
     8941 tgtacaagtg agcttcagag cttgaattct accacccagc tttcttgtac aaagtggtac
     9001 gcgtgaattc actcctcagg tgcaggctgc ctatcagaag gtggtggctg gtgtggccaa
     9061 tgccctggct cacaaatacc actgagatct ttttccctct gccaaaaatt atggggacat
     9121 catgaagccc cttgagcatc tgacttctgg ctaataaagg aaatttattt tcattgcaat
     9181 agtgtgttgg aattttttgt gtctctcact cggaaggaca tatgggaggg caaatcattt
     9241 aaaacatcag aatgagtatt tggtttagag tttggcaaca tatgcccata tgctggctgc
     9301 catgaacaaa ggttggctat aaagaggtca tcagtatatg aaacagcccc ctgctgtcca
     9361 ttccttattc catagaaaag ccttgacttg aggttagatt ttttttatat tttgttttgt
     9421 gttatttttt tctttaacat ccctaaaatt ttccttacat gttttactag ccagattttt
     9481 cctcctctcc tgactactcc cagtcatagc tgtccctctt ctcttatgga gatccctcga
     9541 cctgcagccc aagcttggcg taatcatggt catagctgtt tcctgtgtga aattgttatc
     9601 cgctcacaat tccacacaac atacgagccg gaagcataaa gtgtaaagcc tggggtgcct
     9661 aatgagtgag ctaactcaca ttaattgcgt tgcgctcact gcccgctttc cagtcgggaa
     9721 acctgtcgtg ccagcggatc gacagtacta agcttggtgc gtttttatgc ttgtagtatt
     9781 gtataatgtt tttaagatcc aagcttctga cctcttctct tcctcccaca gggcctcgag
     9841 acaattgcat cgatggtacc agtgaaagtc tgcaatgaat tcgagttggc gcgcctgtca
     9901 ttctaaatct ctctttcagc ctaaagcttt ttccccgtat ccccccaggt gtctgcaggc
     9961 tcaaagagca gcgagaagcg ttcagaggaa agcgatcccg tgccaccttc cccgtgcccg
    10021 ggctgtcccc gcacgctgcc ggctcgggga tgcgggggga gcgccggacc ggagcggagc
    10081 cccgggcggc tcgctgctgc cccctagcgg gggagggacg taattacatc cctgggggct
    10141 ttgggagggg gctgtccccg tgagctccca ggcgcgcctg tcattctaaa tctctctttc
    10201 agcctaaagc tttttccccg tatcccccca ggtgtctgca ggctcaaaga gcagcgagaa
    10261 gcgttcagag gaaagcgatc ccgtgccacc ttccccgtgc ccgggctgtc cccgcacgct
    10321 gccggctcgg ggatgcgggg ggagcgccgg accggagcgg agccccgggc ggctcgctgc
    10381 tgccccctag cgggggaggg acgtaattac atccctgggg gctttggggg ggggctgtcc
    10441 ccgtgagctc ccaggcgcgc caactcggta ccgtatcgat gtcgacgtta acgctagtga
    10501 tatcaacttt gtatagaaaa gttggctccg
//
