# Supplementary material for: Robust and tunable signal processing in mammalian cells via engineered covalent modification cycles
Source: Nat Commun. 2022 Mar 31;13:1720. doi: 10.1038/s41467-022-29338-w (PMC8971529; doi:10.1038/s41467-022-29338-w)
Supplement: Supplementary file 4 — Supplementary Data 1 [file 41467_2022_29338_MOESM4_ESM.zip › Supplementary Data/Plasmids - Experiments/aRJ_00041.gb]

LOCUS       aRJ_00041              10512 bp    DNA     circular UNA 02-MAY-2020
DEFINITION  [JG SmallBob] attB-BxB1_pac_Rb Glob pA :: cHS4_CMV_EYFP_Rb Glob pA
            :: cHS4_CMV_TagBFP_Rb Glob pA.
ACCESSION   urn.local.jones.1fi-8qg2aqe
VERSION     urn.local.jones.1fi-8qg2aqe
KEYWORDS    .
SOURCE      
  ORGANISM  .
FEATURES             Location/Qualifiers
     promoter        185..764
                     /created_by="User"
                     /label="CMV"
     misc_feature    535..540
                     /Recognition_pattern="C^CATGG"
                     /annotation_group="CCATGG"
                     /label="NcoI"
                     /note="Geneious type: restriction site"
     promoter        683..764
                     /Imported_from="<a
                     href=""http://wishart.biology.ualberta.ca/PlasMapper"">Pla
                     sMapper</a>"
                     /Transferred_From="CMV prom"
                     /Transferred_Similarity="100.00%"
                     /label="CMV prom"
     misc_feature    complement(835..861)
                     /Sequence="TTTACCAACAGTACCGGATTGCCAAGC"
                     /Hairpin_Tm="None"
                     /Tm="65.8"
                     /Self_Dimer_Tm="1.2"
                     /%GC="48.1"
                     /created_by="primer3"
                     /Extension="AATGGTCTCATCTG"
                     /modified_by="User"
                     /label="rev"
                     /note="Geneious type: primer_bind_reverse"
     attP1           871..894
                     /annotation_group="attP"
                     /label="attP1"
     Gg_overhang     901..904
                     /created_by="User"
                     /label="pL0 5-G"
     motif           905..910
                     /created_by="User"
                     /label="Kozak"
     CDS             911..1603
                     /ApEinfo_fwdcolor="cyan"
                     /ApEinfo_revcolor="green"
                     /ApEinfo_graphicformat="arrow_data {{0 1 2 0 0 -1} {} 0}
                     width 5 offset 0"
                     /modified_by="User"
                     /label="TagBFP"
     primer_bind     911..934
                     /Sequence="ATGAGCGAGCTGATTAAGGAGAAC"
                     /Hairpin_Tm="None"
                     /Tm="60.7"
                     /Self_Dimer_Tm="None"
                     /%GC="45.8"
                     /created_by="primer3"
                     /Extension="TGGAGCAAACTCAGC"
                     /modified_by="User"
                     /label="RJ_00079Fb"
     domain          914..1600
                     /created_by="User"
                     /label="TagBFP"
     primer_bind     914..934
                     /Sequence="AGCGAGCTGATTAAGGAGAAC"
                     /Hairpin_Tm="None"
                     /Tm="57.8"
                     /Self_Dimer_Tm="None"
                     /%GC="47.6"
                     /Extension="GAAAGTGGAGCAAACTCAGC"
                     /modified_by="User"
                     /label="RJ_00116Fc"
     primer_bind     914..934
                     /Sequence="AGCGAGCTGATTAAGGAGAAC"
                     /Hairpin_Tm="None"
                     /Tm="57.8"
                     /Self_Dimer_Tm="None"
                     /%GC="47.6"
                     /created_by="primer3"
                     /Extension="TATGACGTGCCTGATTATGCA"
                     /label="RJ_00118Fa"
     misc_feature    complement(1445..1450)
                     /ApEinfo_fwdcolor="cyan"
                     /ApEinfo_revcolor="green"
                     /ApEinfo_graphicformat="arrow_data {{0 1 2 0 0 -1} {} 0}
                     width 5 offset 0"
                     /label="BBb scar"
     misc_feature    complement(1582..1600)
                     /Sequence="GTGCCCCAGTTTGCTAGGG"
                     /Hairpin_Tm="45.1"
                     /Tm="60.7"
                     /Self_Dimer_Tm="None"
                     /%GC="63.2"
                     /created_by="primer3"
                     /Extension="TTTTCGCTTTTTCTTTGG"
                     /modified_by="User"
                     /label="RJ_00081Rb"
                     /note="Geneious type: primer_bind_reverse"
     misc_feature    complement(1582..1600)
                     /Sequence="GTGCCCCAGTTTGCTAGGG"
                     /Hairpin_Tm="45.1"
                     /Tm="60.7"
                     /Self_Dimer_Tm="None"
                     /%GC="63.2"
                     /created_by="primer3"
                     /Extension="CAGCCTCTCCAGAGGGGGCAA"
                     /modified_by="User"
                     /label="RJ_00082Rb"
                     /note="Geneious type: primer_bind_reverse"
     misc_feature    complement(1582..1600)
                     /Sequence="GTGCCCCAGTTTGCTAGGG"
                     /Hairpin_Tm="45.1"
                     /Tm="60.7"
                     /Self_Dimer_Tm="None"
                     /%GC="63.2"
                     /created_by="primer3"
                     /Extension="GGTGGCGCCAGATCC"
                     /modified_by="User"
                     /label="RJ_00237Ra"
                     /note="Geneious type: primer_bind_reverse"
     attB2           complement(1621..1641)
                     /annotation_group="attB"
                     /label="attB2"
     source          <1644..>2399
                     /organism="AAV-CAGGS-EGFP Sequence"
                     /mol_type="other DNA"
                     /label="source AAV-CAGGS-EGFP Sequence"
     terminator      1652..2178
                     /label="rb glob PA terminator"
     primer_bind     2101..2134
                     /created_by="primer3"
                     /%GC="41.18"
                     /Tm="60.04"
                     /Hairpin="6.0"
                     /Primer-Dimer="0.0"
                     /Monovalent_Salt_Concentration="50.0"
                     /Divalent_Salt_Concentration="0.0"
                     /DNTP_Concentration="0.0"
                     /Sequence="ACATGTTTTACTAGCCAGATTTTTCCTCCTCTCC"
                     /annotation_group="PrimerPlugin
                     Group0_urn:local:pg:1264030757145.91"
                     /label="forward primer"
     misc_feature    complement(2209..2227)
                     /label="M13 reverse primer"
     primer_bind     2212..2245
                     /created_by="primer3"
                     /%GC="41.18"
                     /Tm="59.92"
                     /Hairpin="5.0"
                     /Primer-Dimer="1.0"
                     /Monovalent_Salt_Concentration="50.0"
                     /Divalent_Salt_Concentration="0.0"
                     /DNTP_Concentration="0.0"
                     /Sequence="GGTCATAGCTGTTTCCTGTGTGAAATTGTTATCC"
                     /annotation_group="PrimerPlugin
                     Group1_urn:local:pg:1271867254230.58"
                     /label="forward primer"
     misc_feature    complement(2226..2248)
                     /label="M13 pUC rev primer"
     promoter        complement(2262..2291)
                     /label="lac promoter"
     gibson_overhang 2400..2444
                     /label="pL1 S3"
     misc_feature    2445..2459
                     /Sequence="TGGCCCGTGTCTCAA"
                     /Hairpin_Tm="None"
                     /Tm="54.0"
                     /Self_Dimer_Tm="None"
                     /%GC="60.0"
                     /created_by="primer3"
                     /label="fwd"
                     /note="Geneious type: primer_bind_reverse"
     source          <2445..>3429
                     /invitrogen="""722"
                     /label="Invitrogen vector 722"
     CDS             2550..3359
                     /invitrogen="""1210000"
                     /label="KanR"
     misc_feature    complement(3415..3429)
                     /Sequence="ATGAGCTTGCGCCGT"
                     /Hairpin_Tm="36.6"
                     /Tm="56.0"
                     /Self_Dimer_Tm="None"
                     /%GC="60.0"
                     /created_by="primer3"
                     /label="rev"
                     /note="Geneious type: primer_bind_reverse"
     gibson_overhang complement(3430..3474)
                     /created_by="User"
                     /modified_by="User"
                     /label="pL1 SX"
     rep_origin      complement(3503..4150)
                     /created_by="User"
                     /X-Transferred_From="pFUGW extraction"
                     /X-Transferred_Similarity="100.00%"
                     /Transferred_From="pFUGW"
                     /Transferred_Similarity="100.00%"
                     /modified_by="User"
                     /label="pUC ori"
     source          complement(<3503..>4150)
                     /invitrogen="""722"
                     /label="Invitrogen vector 722"
     source          <3503..>4150
                     /organism="synthetic DNA construct"
                     /mol_type="other DNA"
                     /label="source synthetic DNA construct"
     source          join(<3503..>4150,<3503..>4150)
                     /organism="synthetic DNA construct"
                     /mol_type="other DNA"
                     /label="source synthetic DNA construct"
     source          <3562..>4150
                     /organism="synthetic DNA construct"
                     /mol_type="other DNA"
                     /label="source synthetic DNA construct"
     source          <3641..>3664
                     /organism="synthetic DNA construct"
                     /mol_type="other DNA"
                     /label="source synthetic DNA construct"
     misc_feature    3815..3820
                     /Recognition_pattern="G^TGCAC"
                     /annotation_group="GTGCAC"
                     /label="ApaLI"
                     /note="Geneious type: restriction site"
     misc_feature    3912..3920
                     /Recognition_pattern="CAGNNN^CTG"
                     /annotation_group="CAGNNNCTG"
                     /label="AlwNI"
                     /note="Geneious type: restriction site"
     primer_bind     4317..4347
                     /Sequence="ACAGTTACCAATGCTTAATCAGTGAGGCACC"
                     /Hairpin_Tm="34.3"
                     /Tm="67.0"
                     /Self_Dimer_Tm="3.3"
                     /%GC="45.2"
                     /created_by="primer3"
                     /label="fwd"
     CDS             complement(4321..5181)
                     /label="AmpR"
     promoter        complement(5223..5251)
                     /Imported_from="<a
                     href=""http://wishart.biology.ualberta.ca/PlasMapper"">Pla
                     sMapper</a>"
                     /Transferred_From="amp prom"
                     /Transferred_Similarity="100.00%"
                     /label="amp prom"
     recomb_site     5273..5310
                     /created_by="Ross"
                     /label="attB BxB1"
     motif           5326..5331
                     /created_by="User"
                     /modified_by="Ross"
                     /label="Kozak"
     primer_bind     5326..5347
                     /Sequence="GCCACCATGACCGAGTACAAGC"
                     /Hairpin_Tm="None"
                     /Tm="63.7"
                     /Self_Dimer_Tm="None"
                     /%GC="59.1"
                     /created_by="primer3"
                     /label="fwd"
     CDS             5332..5931
                     /created_by="User"
                     /modified_by="Ross"
                     /label="pac (PuroR)"
     domain          5335..5928
                     /created_by="Ross"
                     /label="PuroR"
     misc_feature    complement(5915..5931)
                     /Sequence="TCAGGCACCGGGCTTGC"
                     /Hairpin_Tm="50.3"
                     /Tm="62.8"
                     /Self_Dimer_Tm="18.2"
                     /%GC="70.6"
                     /created_by="primer3"
                     /label="rev"
                     /note="Geneious type: primer_bind_reverse"
     primer_bind     5932..5954
                     /Sequence="TACGCGTGAATTCACTCCTCAGG"
                     /Hairpin_Tm="44.3"
                     /Tm="62.5"
                     /Self_Dimer_Tm="24.6"
                     /%GC="52.2"
                     /created_by="primer3"
                     /label="fwd"
     misc_feature    5932..5935
                     /created_by="User"
                     /label="overhang"
     source          <5934..>6485
                     /organism="AAV-CAGGS-EGFP Sequence"
                     /mol_type="other DNA"
                     /label="source AAV-CAGGS-EGFP Sequence"
     terminator      5942..6468
                     /label="rb glob PA terminator"
     motif           <6486..>6497
                     /created_by="User"
                     /modified_by="User"
                     /label="MCS"
     misc_feature    6503..6520
                     /modified_by="User"
                     /label="I-SceI short reverse"
     misc_feature    complement(6512..6515)
                     /created_by="User"
                     /label="cutting site"
     gibson_overhang complement(6521..6565)
                     /modified_by="User"
                     /label="pL1 S1"
     misc_feature    <6521..6522
                     /created_by="User"
                     /label="overlapping"
     source          <6566..>6600
                     /organism="AAV-CAGGS-EGFP Sequence"
                     /mol_type="other DNA"
                     /label="source AAV-CAGGS-EGFP Sequence"
     insulator       6689..6932
                     /created_by="User"
                     /label="cHS4 core"
     insulator       6972..7215
                     /created_by="User"
                     /label="cHS4 core"
     attB4           7269..7289
                     /annotation_group="attB"
                     /label="attB4"
     promoter        7480..8059
                     /created_by="User"
                     /label="CMV"
     misc_feature    7830..7835
                     /Recognition_pattern="C^CATGG"
                     /annotation_group="CCATGG"
                     /label="NcoI"
                     /note="Geneious type: restriction site"
     promoter        7978..8059
                     /Imported_from="<a
                     href=""http://wishart.biology.ualberta.ca/PlasMapper"">Pla
                     sMapper</a>"
                     /Transferred_From="CMV prom"
                     /Transferred_Similarity="100.00%"
                     /label="CMV prom"
     misc_feature    complement(8130..8156)
                     /Sequence="TTTACCAACAGTACCGGATTGCCAAGC"
                     /Hairpin_Tm="None"
                     /Tm="65.8"
                     /Self_Dimer_Tm="1.2"
                     /%GC="48.1"
                     /created_by="primer3"
                     /Extension="AATGGTCTCATCTG"
                     /modified_by="User"
                     /label="rev"
                     /note="Geneious type: primer_bind_reverse"
     attP1           8166..8189
                     /annotation_group="attP"
                     /label="attP1"
     Gg_overhang     8200..8203
                     /created_by="User"
                     /label="pL0 I-P"
     Gg_overhang     8204..8207
                     /created_by="User"
                     /label="pL0 5-G"
     motif           8208..8213
                     /created_by="User"
                     /label="Kozak"
     misc_feature    8212..8217
                     /Recognition_pattern="C^CATGG"
                     /annotation_group="CCATGG"
                     /label="NcoI"
                     /note="Geneious type: restriction site"
     CDS             8214..8933
                     /created_by="User"
                     /modified_by="User"
                     /label="EYFP"
     domain          8217..8930
                     /created_by="User"
                     /label="EYFP"
     Gg_overhang     8934..8937
                     /created_by="User"
                     /label="pL0 G-3"
     attB2           complement(8959..8979)
                     /annotation_group="attB"
                     /label="attB2"
     source          <8982..>9737
                     /organism="AAV-CAGGS-EGFP Sequence"
                     /mol_type="other DNA"
                     /label="source AAV-CAGGS-EGFP Sequence"
     terminator      8990..9516
                     /label="rb glob PA terminator"
     misc_feature    9135..9140
                     /created_by="User"
                     /label="PolyA"
     primer_bind     9439..9472
                     /created_by="primer3"
                     /%GC="41.18"
                     /Tm="60.04"
                     /Hairpin="6.0"
                     /Primer-Dimer="0.0"
                     /Monovalent_Salt_Concentration="50.0"
                     /Divalent_Salt_Concentration="0.0"
                     /DNTP_Concentration="0.0"
                     /Sequence="ACATGTTTTACTAGCCAGATTTTTCCTCCTCTCC"
                     /annotation_group="PrimerPlugin
                     Group0_urn:local:pg:1264030757145.91"
                     /label="forward primer"
     misc_feature    complement(9547..9565)
                     /label="M13 reverse primer"
     primer_bind     9550..9583
                     /created_by="primer3"
                     /%GC="41.18"
                     /Tm="59.92"
                     /Hairpin="5.0"
                     /Primer-Dimer="1.0"
                     /Monovalent_Salt_Concentration="50.0"
                     /Divalent_Salt_Concentration="0.0"
                     /DNTP_Concentration="0.0"
                     /Sequence="GGTCATAGCTGTTTCCTGTGTGAAATTGTTATCC"
                     /annotation_group="PrimerPlugin
                     Group1_urn:local:pg:1271867254230.58"
                     /label="forward primer"
     misc_feature    complement(9564..9586)
                     /label="M13 pUC rev primer"
     promoter        complement(9600..9629)
                     /label="lac promoter"
     gibson_overhang complement(9738..9782)
                     /modified_by="User"
                     /label="pL1 S2"
     misc_feature    <9738..9739
                     /created_by="User"
                     /label="overlapping"
     source          <9783..>9817
                     /organism="AAV-CAGGS-EGFP Sequence"
                     /mol_type="other DNA"
                     /label="source AAV-CAGGS-EGFP Sequence"
     insulator       9906..10149
                     /created_by="User"
                     /label="cHS4 core"
     insulator       10189..10432
                     /created_by="User"
                     /label="cHS4 core"
     attB4           10486..10506
                     /annotation_group="attB"
                     /label="attB4"
ORIGIN      
        1 aattctactg gcctaactgg cctcaatatt ggccattagc catattattc attggttata
       61 tagcataaat caatattggc tattggccat tgcatacgtt gtatctatat cataatatgt
      121 acatttatat tggctcatgt ccaatatgac cgccatgttg gcattgatta ttgactagtt
      181 attaatagta atcaattacg gggtcattag ttcatagccc atatatggag ttccgcgtta
      241 cataacttac ggtaaatggc ccgcctggct gaccgcccaa cgacccccgc ccattgacgt
      301 caataatgac gtatgttccc atagtaacgc caatagggac tttccattga cgtcaatggg
      361 tggagtattt acggtaaact gcccacttgg cagtacatca agtgtatcat atgccaagtc
      421 cgccccctat tgacgtcaat gacggtaaat ggcccgcctg gcattatgcc cagtacatga
      481 ccttacggga ctttcctact tggcagtaca tctacgtatt agtcatcgct attaccatgg
      541 tgatgcggtt ttggcagtac accaatgggc gtggatagcg gtttgactca cggggatttc
      601 caagtctcca ccccattgac gtcaatggga gtttgttttg gcaccaaaat caacgggact
      661 ttccaaaatg tcgtaataac cccgccccgt tgacgcaaat gggcggtagg cgtgtacggt
      721 gggaggtcta tataagcaga gctcgtttag tgaaccgtca gatcactaga agctttattg
      781 cggtagttta tcacagttaa attgctaacg cagtcagtgg gcctcggcgg ccaagcttgg
      841 caatccggta ctgttggtaa acagacgacc caagtttgta caaaaaagca ggctggatcc
      901 aggtgccacc atgagcgagc tgattaagga gaacatgcac atgaagctgt acatggaggg
      961 caccgtggac aaccatcact tcaagtgcac atccgagggc gaaggcaagc cctacgaggg
     1021 cacccagacc atgagaatca aggtggtcga gggcggccct ctccccttcg ccttcgacat
     1081 cctggctact agcttcctct acggcagcaa gaccttcatc aaccacaccc agggcatccc
     1141 cgacttcttc aagcagtcct tccctgaggg cttcacatgg gagagagtca ccacatacga
     1201 agacgggggc gtgctgaccg ctacccagga caccagcctc caggacggct gcctcatcta
     1261 caacgtcaag atcagagggg tgaacttcac atccaacggc cctgtgatgc agaagaaaac
     1321 actcggctgg gaggccttca ccgagacgct gtaccccgct gacggcggcc tggaaggcag
     1381 aaacgacatg gccctgaagc tcgtgggcgg gagccatctg atcgcaaaca tcaagaccac
     1441 atatagatcc aagaaacccg ctaagaacct caagatgcct ggcgtctact atgtggacta
     1501 cagactggaa agaatcaagg aggccaacaa cgagacatac gtcgagcagc acgaggtggc
     1561 agtggccaga tactgcgacc tccctagcaa actggggcac tgagcttgaa ttctaccacc
     1621 cagctttctt gtacaaagtg gtacgcgtga attcactcct caggtgcagg ctgcctatca
     1681 gaaggtggtg gctggtgtgg ccaatgccct ggctcacaaa taccactgag atctttttcc
     1741 ctctgccaaa aattatgggg acatcatgaa gccccttgag catctgactt ctggctaata
     1801 aaggaaattt attttcattg caatagtgtg ttggaatttt ttgtgtctct cactcggaag
     1861 gacatatggg agggcaaatc atttaaaaca tcagaatgag tatttggttt agagtttggc
     1921 aacatatgcc catatgctgg ctgccatgaa caaaggttgg ctataaagag gtcatcagta
     1981 tatgaaacag ccccctgctg tccattcctt attccataga aaagccttga cttgaggtta
     2041 gatttttttt atattttgtt ttgtgttatt tttttcttta acatccctaa aattttcctt
     2101 acatgtttta ctagccagat ttttcctcct ctcctgacta ctcccagtca tagctgtccc
     2161 tcttctctta tggagatccc tcgacctgca gcccaagctt ggcgtaatca tggtcatagc
     2221 tgtttcctgt gtgaaattgt tatccgctca caattccaca caacatacga gccggaagca
     2281 taaagtgtaa agcctggggt gcctaatgag tgagctaact cacattaatt gcgttgcgct
     2341 cactgcccgc tttccagtcg ggaaacctgt cgtgccagcg gatcgacagt actaagcttg
     2401 gtctaatacc caatctctcg tcttatccag atgttttata cgcctggccc gtgtctcaaa
     2461 atctctgatg ttacattgca caagataaaa taatatcatc atgaacaata aaactgtctg
     2521 cttacataaa cagtaataca aggggtgtta tgagccatat tcaacgggaa acgtcgaggc
     2581 cgcgattaaa ttccaacatg gatgctgatt tatatgggta taaatgggct cgcgataatg
     2641 tcgggcaatc aggtgcgaca atctatcgct tgtatgggaa gcccgatgcg ccagagttgt
     2701 ttctgaaaca tggcaaaggt agcgttgcca atgatgttac agatgagatg gtcagactaa
     2761 actggctgac ggaatttatg cctcttccga ccatcaagca ttttatccgt actcctgatg
     2821 atgcatggtt actcaccact gcgatccccg gaaaaacagc attccaggta ttagaagaat
     2881 atcctgattc aggtgaaaat attgttgatg cgctggcagt gttcctgcgc cggttgcatt
     2941 cgattcctgt ttgtaattgt ccttttaaca gcgatcgcgt atttcgtctc gctcaggcgc
     3001 aatcacgaat gaataacggt ttggttgatg cgagtgattt tgatgacgag cgtaatggct
     3061 ggcctgttga acaagtctgg aaagaaatgc ataaactttt gccattctca ccggattcag
     3121 tcgtcactca tggtgatttc tcacttgata accttatttt tgacgagggg aaattaatag
     3181 gttgtattga tgttggacga gtcggaatcg cagaccgata ccaggatctt gccatcctat
     3241 ggaactgcct cggtgagttt tctccttcat tacagaaacg gctttttcaa aaatatggta
     3301 ttgataatcc tgatatgaat aaattgcagt ttcatttgat gctcgatgag tttttctaat
     3361 cagaattggt taattggttg taacactggc agagcattac gctgacttga cgggacggcg
     3421 caagctcatg gtatcactag tattacagag gtaagttata acagtcgcct aacccaattg
     3481 aggggataac gcaggaaaga acatgtgagc aaaaggccag caaaaggcca ggaaccgtaa
     3541 aaaggccgcg ttgctggcgt ttttccatag gctccgcccc cctgacgagc atcacaaaaa
     3601 tcgacgctca agtcagaggt ggcgaaaccc gacaggacta taaagatacc aggcgtttcc
     3661 ccctggaagc tccctcgtgc gctctcctgt tccgaccctg ccgcttaccg gatacctgtc
     3721 cgcctttctc ccttcgggaa gcgtggcgct ttctcatagc tcacgctgta ggtatctcag
     3781 ttcggtgtag gtcgttcgct ccaagctggg ctgtgtgcac gaaccccccg ttcagcccga
     3841 ccgctgcgcc ttatccggta actatcgtct tgagtccaac ccggtaagac acgacttatc
     3901 gccactggca gcagccactg gtaacaggat tagcagagcg aggtatgtag gcggtgctac
     3961 agagttcttg aagtggtggc ctaactacgg ctacactaga agaacagtat ttggtatctg
     4021 cgctctgctg aagccagtta ccttcggaaa aagagttggt agctcttgat ccggcaaaca
     4081 aaccaccgct ggtagcggtg gtttttttgt ttgcaagcag cagattacgc gcagaaaaaa
     4141 aggatctcaa gaagatcctt tgatcttttc tacggggtct gacgctcagt ggaacgaaaa
     4201 ctcacgttaa gggattttgg tcatgagatt atcaaaaagg atcttcacct agatcctttt
     4261 aaattaaaaa tgaagtttta aatcaatcta aagtatatat gagtaaactt ggtctgacag
     4321 ttaccaatgc ttaatcagtg aggcacctat ctcagcgatc tgtctatttc gttcatccat
     4381 agttgcctga ctccccgtcg tgtagataac tacgatacgg gagggcttac catctggccc
     4441 cagtgctgca atgataccgc gagaaccacg ctcaccggct ccagatttat cagcaataaa
     4501 ccagccagcc ggaagggccg agcgcagaag tggtcctgca actttatccg cctccatcca
     4561 gtctattaat tgttgccggg aagctagagt aagtagttcg ccagttaata gtttgcgcaa
     4621 cgttgttgcc attgctacag gcatcgtggt gtcacgctcg tcgtttggta tggcttcatt
     4681 cagctccggt tcccaacgat caaggcgagt tacatgatcc cccatgttgt gcaaaaaagc
     4741 ggttagctcc ttcggtcctc cgatcgttgt cagaagtaag ttggccgcag tgttatcact
     4801 catggttatg gcagcactgc ataattctct tactgtcatg ccatccgtaa gatgcttttc
     4861 tgtgactggt gagtactcaa ccaagtcatt ctgagaatag tgtatgcggc gaccgagttg
     4921 ctcttgcccg gcgtcaatac gggataatac cgcgccacat agcagaactt taaaagtgct
     4981 catcattgga aaacgttctt cggggcgaaa actctcaagg atcttaccgc tgttgagatc
     5041 cagttcgatg taacccactc gtgcacccaa ctgatcttca gcatctttta ctttcaccag
     5101 cgtttctggg tgagcaaaaa caggaaggca aaatgccgca aaaaagggaa taagggcgac
     5161 acggaaatgt tgaatactca tactcttcct ttttcaatat tattgaagca tttatcaggg
     5221 ttattgtctc atgagcggat acatatttga atgtagctcc gaatttctcg agggcttgtc
     5281 gacgacggcg gtctccgtcg tcaggatcat gaattcgacc cgcctgccac catgaccgag
     5341 tacaagccca cggtgcgcct cgccacccgc gacgacgtcc cccgggccgt acgcaccctc
     5401 gccgccgcgt tcgccgacta ccccgccacg cgccacaccg tcgacccgga ccgccacatc
     5461 gagcgggtca ccgagctgca agaactcttc ctcacgcgcg tcgggctcga catcggcaag
     5521 gtgtgggtcg cggacgacgg cgccgcggtg gcggtctgga ccacgccgga gagcgtcgaa
     5581 gcgggggcgg tgttcgccga gatcggcccg cgcatggccg agttgagcgg ttcccggctg
     5641 gccgcgcagc aacagatgga aggcctcctg gcgccgcacc ggcccaagga gcccgcgtgg
     5701 ttcctggcca ccgtcggcgt ctcgcccgac caccagggca agggtctggg cagcgccgtc
     5761 gtgctccccg gagtggaggc ggccgagcgc gccggggtgc ccgccttcct ggagacatcc
     5821 gcgccccgca acctcccctt ctacgagcgg ctcggcttca ccgtcaccgc cgacgtcgag
     5881 gtgcccgaag gaccgcgcac ctggtgcatg acccgcaagc ccggtgcctg atacgcgtga
     5941 attcactcct caggtgcagg ctgcctatca gaaggtggtg gctggtgtgg ccaatgccct
     6001 ggctcacaaa taccactgag atctttttcc ctctgccaaa aattatgggg acatcatgaa
     6061 gccccttgag catctgactt ctggctaata aaggaaattt attttcattg caatagtgtg
     6121 ttggaatttt ttgtgtctct cactcggaag gacatatggg agggcaaatc atttaaaaca
     6181 tcagaatgag tatttggttt agagtttggc aacatatgcc catatgctgg ctgccatgaa
     6241 caaaggttgg ctataaagag gtcatcagta tatgaaacag ccccctgctg tccattcctt
     6301 attccataga aaagccttga cttgaggtta gatttttttt atattttgtt ttgtgttatt
     6361 tttttcttta acatccctaa aattttcctt acatgtttta ctagccagat ttttcctcct
     6421 ctcctgacta ctcccagtca tagctgtccc tcttctctta tggagatccc tcgacctgca
     6481 gcccaagctt gaattctcta gaattaccct gttatcccta ggtttaccga gctcttattg
     6541 gttttcaaac ttcattgact gtgccaagct tctgacctct tctcttcctc ccacagggcc
     6601 tcgagacaat tgcatcgatg gtaccagtga aagtctgcaa tgaattcgag ttggcgcgcc
     6661 tgtcattcta aatctctctt tcagcctaaa gctttttccc cgtatccccc caggtgtctg
     6721 caggctcaaa gagcagcgag aagcgttcag aggaaagcga tcccgtgcca ccttccccgt
     6781 gcccgggctg tccccgcacg ctgccggctc ggggatgcgg ggggagcgcc ggaccggagc
     6841 ggagccccgg gcggctcgct gctgccccct agcgggggag ggacgtaatt acatccctgg
     6901 gggctttggg agggggctgt ccccgtgagc tcccaggcgc gcctgtcatt ctaaatctct
     6961 ctttcagcct aaagcttttt ccccgtatcc ccccaggtgt ctgcaggctc aaagagcagc
     7021 gagaagcgtt cagaggaaag cgatcccgtg ccaccttccc cgtgcccggg ctgtccccgc
     7081 acgctgccgg ctcggggatg cggggggagc gccggaccgg agcggagccc cgggcggctc
     7141 gctgctgccc cctagcgggg gagggacgta attacatccc tgggggcttt gggggggggc
     7201 tgtccccgtg agctcccagg cgcgccaact cggtaccgta tcgatgtcga cgttaacgct
     7261 agtgatatca actttgtata gaaaagttgg ctccgaattc tactggccta actggcctca
     7321 atattggcca ttagccatat tattcattgg ttatatagca taaatcaata ttggctattg
     7381 gccattgcat acgttgtatc tatatcataa tatgtacatt tatattggct catgtccaat
     7441 atgaccgcca tgttggcatt gattattgac tagttattaa tagtaatcaa ttacggggtc
     7501 attagttcat agcccatata tggagttccg cgttacataa cttacggtaa atggcccgcc
     7561 tggctgaccg cccaacgacc cccgcccatt gacgtcaata atgacgtatg ttcccatagt
     7621 aacgccaata gggactttcc attgacgtca atgggtggag tatttacggt aaactgccca
     7681 cttggcagta catcaagtgt atcatatgcc aagtccgccc cctattgacg tcaatgacgg
     7741 taaatggccc gcctggcatt atgcccagta catgacctta cgggactttc ctacttggca
     7801 gtacatctac gtattagtca tcgctattac catggtgatg cggttttggc agtacaccaa
     7861 tgggcgtgga tagcggtttg actcacgggg atttccaagt ctccacccca ttgacgtcaa
     7921 tgggagtttg ttttggcacc aaaatcaacg ggactttcca aaatgtcgta ataaccccgc
     7981 cccgttgacg caaatgggcg gtaggcgtgt acggtgggag gtctatataa gcagagctcg
     8041 tttagtgaac cgtcagatca ctagaagctt tattgcggta gtttatcaca gttaaattgc
     8101 taacgcagtc agtgggcctc ggcggccaag cttggcaatc cggtactgtt ggtaaacaga
     8161 cgacccaagt ttgtacaaaa aagcaggctg gatccaggtt actaggtgcc accatggtga
     8221 gcaagggcga ggagctgttc accggggtgg tgcccatcct ggtcgagctg gacggcgacg
     8281 taaacggcca caagttcagc gtgtccggcg agggcgaggg cgatgccacc tacggcaagc
     8341 tgaccctgaa gttcatctgc accaccggca agctgcccgt gccctggccc accctcgtga
     8401 ccaccttcgg ctacggcctg cagtgcttcg cccgctaccc cgaccacatg aagcagcacg
     8461 acttcttcaa gtccgccatg cccgaaggct acgtccagga gcgcaccatc ttcttcaagg
     8521 acgacggcaa ctacaagacc cgcgccgagg tgaagttcga gggcgacacc ctggtgaacc
     8581 gcatcgagct gaagggcatc gacttcaagg aggacggcaa catcctgggg cacaagctgg
     8641 agtacaacta caacagccac aacgtctata tcatggccga caagcagaag aacggcatca
     8701 aggtgaactt caagatccgc cacaacatcg aggacggcag cgtgcagctc gccgaccact
     8761 accagcagaa cacccccatc ggcgacggcc ccgtgctgct gcccgacaac cactacctga
     8821 gctaccagtc caagctgagc aaagacccca acgagaagcg cgatcacatg gtcctgctgg
     8881 agttcgtgac cgccgccggg atcactctcg gcatggacga gctgtacaag tgagcttcag
     8941 agcttgaatt ctaccaccca gctttcttgt acaaagtggt acgcgtgaat tcactcctca
     9001 ggtgcaggct gcctatcaga aggtggtggc tggtgtggcc aatgccctgg ctcacaaata
     9061 ccactgagat ctttttccct ctgccaaaaa ttatggggac atcatgaagc cccttgagca
     9121 tctgacttct ggctaataaa ggaaatttat tttcattgca atagtgtgtt ggaatttttt
     9181 gtgtctctca ctcggaagga catatgggag ggcaaatcat ttaaaacatc agaatgagta
     9241 tttggtttag agtttggcaa catatgccca tatgctggct gccatgaaca aaggttggct
     9301 ataaagaggt catcagtata tgaaacagcc ccctgctgtc cattccttat tccatagaaa
     9361 agccttgact tgaggttaga ttttttttat attttgtttt gtgttatttt tttctttaac
     9421 atccctaaaa ttttccttac atgttttact agccagattt ttcctcctct cctgactact
     9481 cccagtcata gctgtccctc ttctcttatg gagatccctc gacctgcagc ccaagcttgg
     9541 cgtaatcatg gtcatagctg tttcctgtgt gaaattgtta tccgctcaca attccacaca
     9601 acatacgagc cggaagcata aagtgtaaag cctggggtgc ctaatgagtg agctaactca
     9661 cattaattgc gttgcgctca ctgcccgctt tccagtcggg aaacctgtcg tgccagcgga
     9721 tcgacagtac taagcttggt gcgtttttat gcttgtagta ttgtataatg tttttaagat
     9781 ccaagcttct gacctcttct cttcctccca cagggcctcg agacaattgc atcgatggta
     9841 ccagtgaaag tctgcaatga attcgagttg gcgcgcctgt cattctaaat ctctctttca
     9901 gcctaaagct ttttccccgt atccccccag gtgtctgcag gctcaaagag cagcgagaag
     9961 cgttcagagg aaagcgatcc cgtgccacct tccccgtgcc cgggctgtcc ccgcacgctg
    10021 ccggctcggg gatgcggggg gagcgccgga ccggagcgga gccccgggcg gctcgctgct
    10081 gccccctagc gggggaggga cgtaattaca tccctggggg ctttgggagg gggctgtccc
    10141 cgtgagctcc caggcgcgcc tgtcattcta aatctctctt tcagcctaaa gctttttccc
    10201 cgtatccccc caggtgtctg caggctcaaa gagcagcgag aagcgttcag aggaaagcga
    10261 tcccgtgcca ccttccccgt gcccgggctg tccccgcacg ctgccggctc ggggatgcgg
    10321 ggggagcgcc ggaccggagc ggagccccgg gcggctcgct gctgccccct agcgggggag
    10381 ggacgtaatt acatccctgg gggctttggg ggggggctgt ccccgtgagc tcccaggcgc
    10441 gccaactcgg taccgtatcg atgtcgacgt taacgctagt gatatcaact ttgtatagaa
    10501 aagttggctc cg
//
