# Supplementary material for: Robust and tunable signal processing in mammalian cells via engineered covalent modification cycles
Source: Nat Commun. 2022 Mar 31;13:1720. doi: 10.1038/s41467-022-29338-w (PMC8971529; doi:10.1038/s41467-022-29338-w)
Supplement: Supplementary file 4 — Supplementary Data 1 [file 41467_2022_29338_MOESM4_ESM.zip › Supplementary Data/Plasmids - Experiments/aRJ_00042.gb]

LOCUS       aRJ_00042              11250 bp    DNA     circular UNA 02-MAY-2020
DEFINITION  [JG SmallBob] attB-BxB1_pac_Rb Glob pA :: cHS4_CMV_EYFP_Rb Glob pA
            :: cHS4_CMV_tdTomato_Rb Glob pA.
ACCESSION   urn.local.jones.1fs-8qg2aqk
VERSION     urn.local.jones.1fs-8qg2aqk
KEYWORDS    .
SOURCE      
  ORGANISM  .
FEATURES             Location/Qualifiers
     promoter        185..764
                     /created_by="User"
                     /label="CMV"
     misc_feature    535..540
                     /Recognition_pattern="C^CATGG"
                     /annotation_group="CCATGG"
                     /label="NcoI"
                     /note="Geneious type: restriction site"
     promoter        683..764
                     /Imported_from="<a
                     href=""http://wishart.biology.ualberta.ca/PlasMapper"">Pla
                     sMapper</a>"
                     /Transferred_From="CMV prom"
                     /Transferred_Similarity="100.00%"
                     /label="CMV prom"
     misc_feature    complement(835..861)
                     /Sequence="TTTACCAACAGTACCGGATTGCCAAGC"
                     /Hairpin_Tm="None"
                     /Tm="65.8"
                     /Self_Dimer_Tm="1.2"
                     /%GC="48.1"
                     /created_by="primer3"
                     /Extension="AATGGTCTCATCTG"
                     /modified_by="User"
                     /label="rev"
                     /note="Geneious type: primer_bind_reverse"
     attP1           871..894
                     /annotation_group="attP"
                     /label="attP1"
     Gg_overhang     901..904
                     /created_by="User"
                     /label="pL0 5-G"
     motif           905..910
                     /created_by="User"
                     /label="Kozak"
     misc_feature    909..914
                     /Recognition_pattern="C^CATGG"
                     /annotation_group="CCATGG"
                     /label="NcoI"
                     /note="Geneious type: restriction site"
     CDS             911..2341
                     /created_by="User"
                     /label="tdTomato"
     primer_bind     911..928
                     /Mismatches=0
                     /Extension="CATAGGGTCTCTGAAGGGATCTGGCGCCACCAACTTCTCTCTGCT"
                     /created_by="primer3"
                     /annotation_group="337885364898153d56822d5-7b84-477f-8707-
                     9d3959f0a936"
                     /%GC="61.1"
                     /Tm="59.7"
                     /Hairpin_Tm="47.5"
                     /Self_Dimer_Tm="None"
                     /Sequence="ATGGTGAGCAAGGGCGAG"
                     /label="RJ_00019Fa"
     primer_bind     911..928
                     /Mismatches=0
                     /created_by="primer3"
                     /annotation_group="337885425397275c2d4002e-1fd6-47fd-a049-
                     81fce426d150"
                     /%GC="61.1"
                     /Tm="59.7"
                     /Hairpin_Tm="47.5"
                     /Self_Dimer_Tm="None"
                     /Sequence="ATGGTGAGCAAGGGCGAG"
                     /label="RJ_00019Fb"
     domain          914..2338
                     /created_by="User"
                     /modified_by="User"
                     /label="tdTomato"
     domain          932..1582
                     /created_by="User"
                     /label="dsRed Monomer"
     misc_feature    1332..1337
                     /Recognition_pattern="C^CATGG"
                     /annotation_group="CCATGG"
                     /label="NcoI"
                     /note="Geneious type: restriction site"
     domain          1658..2308
                     /created_by="User"
                     /label="dsRed Monomer"
     misc_feature    2058..2063
                     /Recognition_pattern="C^CATGG"
                     /annotation_group="CCATGG"
                     /label="NcoI"
                     /note="Geneious type: restriction site"
     misc_feature    complement(2319..2338)
                     /Sequence="CTTGTACAGCTCGTCCATGC"
                     /Hairpin_Tm="None"
                     /Tm="59.0"
                     /Self_Dimer_Tm="None"
                     /%GC="55.0"
                     /created_by="primer3"
                     /Extension="TGGGCCTGGGTTCTCCTCCACGTCGCCGGCCTGCTTCAGCAGAGAG
                     AAGTTGGTGGCGCCAGATCC"
                     /modified_by="User"
                     /label="RJ_00288Ra"
                     /note="Geneious type: primer_bind_reverse"
     attB2           complement(2359..2379)
                     /annotation_group="attB"
                     /label="attB2"
     source          <2382..>3137
                     /organism="AAV-CAGGS-EGFP Sequence"
                     /mol_type="other DNA"
                     /label="source AAV-CAGGS-EGFP Sequence"
     terminator      2390..2916
                     /label="rb glob PA terminator"
     primer_bind     2839..2872
                     /created_by="primer3"
                     /%GC="41.18"
                     /Tm="60.04"
                     /Hairpin="6.0"
                     /Primer-Dimer="0.0"
                     /Monovalent_Salt_Concentration="50.0"
                     /Divalent_Salt_Concentration="0.0"
                     /DNTP_Concentration="0.0"
                     /Sequence="ACATGTTTTACTAGCCAGATTTTTCCTCCTCTCC"
                     /annotation_group="PrimerPlugin
                     Group0_urn:local:pg:1264030757145.91"
                     /label="forward primer"
     misc_feature    complement(2947..2965)
                     /label="M13 reverse primer"
     primer_bind     2950..2983
                     /created_by="primer3"
                     /%GC="41.18"
                     /Tm="59.92"
                     /Hairpin="5.0"
                     /Primer-Dimer="1.0"
                     /Monovalent_Salt_Concentration="50.0"
                     /Divalent_Salt_Concentration="0.0"
                     /DNTP_Concentration="0.0"
                     /Sequence="GGTCATAGCTGTTTCCTGTGTGAAATTGTTATCC"
                     /annotation_group="PrimerPlugin
                     Group1_urn:local:pg:1271867254230.58"
                     /label="forward primer"
     misc_feature    complement(2964..2986)
                     /label="M13 pUC rev primer"
     promoter        complement(3000..3029)
                     /label="lac promoter"
     gibson_overhang 3138..3182
                     /label="pL1 S3"
     misc_feature    3183..3197
                     /Sequence="TGGCCCGTGTCTCAA"
                     /Hairpin_Tm="None"
                     /Tm="54.0"
                     /Self_Dimer_Tm="None"
                     /%GC="60.0"
                     /created_by="primer3"
                     /label="fwd"
                     /note="Geneious type: primer_bind_reverse"
     source          <3183..>4167
                     /invitrogen="""722"
                     /label="Invitrogen vector 722"
     CDS             3288..4097
                     /invitrogen="""1210000"
                     /label="KanR"
     misc_feature    complement(4153..4167)
                     /Sequence="ATGAGCTTGCGCCGT"
                     /Hairpin_Tm="36.6"
                     /Tm="56.0"
                     /Self_Dimer_Tm="None"
                     /%GC="60.0"
                     /created_by="primer3"
                     /label="rev"
                     /note="Geneious type: primer_bind_reverse"
     gibson_overhang complement(4168..4212)
                     /created_by="User"
                     /modified_by="User"
                     /label="pL1 SX"
     rep_origin      complement(4241..4888)
                     /created_by="User"
                     /X-Transferred_From="pFUGW extraction"
                     /X-Transferred_Similarity="100.00%"
                     /Transferred_From="pFUGW"
                     /Transferred_Similarity="100.00%"
                     /modified_by="User"
                     /label="pUC ori"
     source          complement(<4241..>4888)
                     /invitrogen="""722"
                     /label="Invitrogen vector 722"
     source          <4241..>4888
                     /organism="synthetic DNA construct"
                     /mol_type="other DNA"
                     /label="source synthetic DNA construct"
     source          join(<4241..>4888,<4241..>4888)
                     /organism="synthetic DNA construct"
                     /mol_type="other DNA"
                     /label="source synthetic DNA construct"
     source          <4300..>4888
                     /organism="synthetic DNA construct"
                     /mol_type="other DNA"
                     /label="source synthetic DNA construct"
     source          <4379..>4402
                     /organism="synthetic DNA construct"
                     /mol_type="other DNA"
                     /label="source synthetic DNA construct"
     misc_feature    4553..4558
                     /Recognition_pattern="G^TGCAC"
                     /annotation_group="GTGCAC"
                     /label="ApaLI"
                     /note="Geneious type: restriction site"
     misc_feature    4650..4658
                     /Recognition_pattern="CAGNNN^CTG"
                     /annotation_group="CAGNNNCTG"
                     /label="AlwNI"
                     /note="Geneious type: restriction site"
     primer_bind     5055..5085
                     /Sequence="ACAGTTACCAATGCTTAATCAGTGAGGCACC"
                     /Hairpin_Tm="34.3"
                     /Tm="67.0"
                     /Self_Dimer_Tm="3.3"
                     /%GC="45.2"
                     /created_by="primer3"
                     /label="fwd"
     CDS             complement(5059..5919)
                     /label="AmpR"
     promoter        complement(5961..5989)
                     /Imported_from="<a
                     href=""http://wishart.biology.ualberta.ca/PlasMapper"">Pla
                     sMapper</a>"
                     /Transferred_From="amp prom"
                     /Transferred_Similarity="100.00%"
                     /label="amp prom"
     recomb_site     6011..6048
                     /created_by="Ross"
                     /label="attB BxB1"
     motif           6064..6069
                     /created_by="User"
                     /modified_by="Ross"
                     /label="Kozak"
     primer_bind     6064..6085
                     /Sequence="GCCACCATGACCGAGTACAAGC"
                     /Hairpin_Tm="None"
                     /Tm="63.7"
                     /Self_Dimer_Tm="None"
                     /%GC="59.1"
                     /created_by="primer3"
                     /label="fwd"
     CDS             6070..6669
                     /created_by="User"
                     /modified_by="Ross"
                     /label="pac (PuroR)"
     domain          6073..6666
                     /created_by="Ross"
                     /label="PuroR"
     misc_feature    complement(6653..6669)
                     /Sequence="TCAGGCACCGGGCTTGC"
                     /Hairpin_Tm="50.3"
                     /Tm="62.8"
                     /Self_Dimer_Tm="18.2"
                     /%GC="70.6"
                     /created_by="primer3"
                     /label="rev"
                     /note="Geneious type: primer_bind_reverse"
     primer_bind     6670..6692
                     /Sequence="TACGCGTGAATTCACTCCTCAGG"
                     /Hairpin_Tm="44.3"
                     /Tm="62.5"
                     /Self_Dimer_Tm="24.6"
                     /%GC="52.2"
                     /created_by="primer3"
                     /label="fwd"
     misc_feature    6670..6673
                     /created_by="User"
                     /label="overhang"
     source          <6672..>7223
                     /organism="AAV-CAGGS-EGFP Sequence"
                     /mol_type="other DNA"
                     /label="source AAV-CAGGS-EGFP Sequence"
     terminator      6680..7206
                     /label="rb glob PA terminator"
     motif           <7224..>7235
                     /created_by="User"
                     /modified_by="User"
                     /label="MCS"
     misc_feature    7241..7258
                     /modified_by="User"
                     /label="I-SceI short reverse"
     misc_feature    complement(7250..7253)
                     /created_by="User"
                     /label="cutting site"
     gibson_overhang complement(7259..7303)
                     /modified_by="User"
                     /label="pL1 S1"
     misc_feature    <7259..7260
                     /created_by="User"
                     /label="overlapping"
     source          <7304..>7338
                     /organism="AAV-CAGGS-EGFP Sequence"
                     /mol_type="other DNA"
                     /label="source AAV-CAGGS-EGFP Sequence"
     insulator       7427..7670
                     /created_by="User"
                     /label="cHS4 core"
     insulator       7710..7953
                     /created_by="User"
                     /label="cHS4 core"
     attB4           8007..8027
                     /annotation_group="attB"
                     /label="attB4"
     promoter        8218..8797
                     /created_by="User"
                     /label="CMV"
     misc_feature    8568..8573
                     /Recognition_pattern="C^CATGG"
                     /annotation_group="CCATGG"
                     /label="NcoI"
                     /note="Geneious type: restriction site"
     promoter        8716..8797
                     /Imported_from="<a
                     href=""http://wishart.biology.ualberta.ca/PlasMapper"">Pla
                     sMapper</a>"
                     /Transferred_From="CMV prom"
                     /Transferred_Similarity="100.00%"
                     /label="CMV prom"
     misc_feature    complement(8868..8894)
                     /Sequence="TTTACCAACAGTACCGGATTGCCAAGC"
                     /Hairpin_Tm="None"
                     /Tm="65.8"
                     /Self_Dimer_Tm="1.2"
                     /%GC="48.1"
                     /created_by="primer3"
                     /Extension="AATGGTCTCATCTG"
                     /modified_by="User"
                     /label="rev"
                     /note="Geneious type: primer_bind_reverse"
     attP1           8904..8927
                     /annotation_group="attP"
                     /label="attP1"
     Gg_overhang     8938..8941
                     /created_by="User"
                     /label="pL0 I-P"
     Gg_overhang     8942..8945
                     /created_by="User"
                     /label="pL0 5-G"
     motif           8946..8951
                     /created_by="User"
                     /label="Kozak"
     misc_feature    8950..8955
                     /Recognition_pattern="C^CATGG"
                     /annotation_group="CCATGG"
                     /label="NcoI"
                     /note="Geneious type: restriction site"
     CDS             8952..9671
                     /created_by="User"
                     /modified_by="User"
                     /label="EYFP"
     domain          8955..9668
                     /created_by="User"
                     /label="EYFP"
     Gg_overhang     9672..9675
                     /created_by="User"
                     /label="pL0 G-3"
     attB2           complement(9697..9717)
                     /annotation_group="attB"
                     /label="attB2"
     source          <9720..>10475
                     /organism="AAV-CAGGS-EGFP Sequence"
                     /mol_type="other DNA"
                     /label="source AAV-CAGGS-EGFP Sequence"
     terminator      9728..10254
                     /label="rb glob PA terminator"
     misc_feature    9873..9878
                     /created_by="User"
                     /label="PolyA"
     primer_bind     10177..10210
                     /created_by="primer3"
                     /%GC="41.18"
                     /Tm="60.04"
                     /Hairpin="6.0"
                     /Primer-Dimer="0.0"
                     /Monovalent_Salt_Concentration="50.0"
                     /Divalent_Salt_Concentration="0.0"
                     /DNTP_Concentration="0.0"
                     /Sequence="ACATGTTTTACTAGCCAGATTTTTCCTCCTCTCC"
                     /annotation_group="PrimerPlugin
                     Group0_urn:local:pg:1264030757145.91"
                     /label="forward primer"
     misc_feature    complement(10285..10303)
                     /label="M13 reverse primer"
     primer_bind     10288..10321
                     /created_by="primer3"
                     /%GC="41.18"
                     /Tm="59.92"
                     /Hairpin="5.0"
                     /Primer-Dimer="1.0"
                     /Monovalent_Salt_Concentration="50.0"
                     /Divalent_Salt_Concentration="0.0"
                     /DNTP_Concentration="0.0"
                     /Sequence="GGTCATAGCTGTTTCCTGTGTGAAATTGTTATCC"
                     /annotation_group="PrimerPlugin
                     Group1_urn:local:pg:1271867254230.58"
                     /label="forward primer"
     misc_feature    complement(10302..10324)
                     /label="M13 pUC rev primer"
     promoter        complement(10338..10367)
                     /label="lac promoter"
     gibson_overhang complement(10476..10520)
                     /modified_by="User"
                     /label="pL1 S2"
     misc_feature    <10476..10477
                     /created_by="User"
                     /label="overlapping"
     source          <10521..>10555
                     /organism="AAV-CAGGS-EGFP Sequence"
                     /mol_type="other DNA"
                     /label="source AAV-CAGGS-EGFP Sequence"
     insulator       10644..10887
                     /created_by="User"
                     /label="cHS4 core"
     insulator       10927..11170
                     /created_by="User"
                     /label="cHS4 core"
     attB4           11224..11244
                     /annotation_group="attB"
                     /label="attB4"
ORIGIN      
        1 aattctactg gcctaactgg cctcaatatt ggccattagc catattattc attggttata
       61 tagcataaat caatattggc tattggccat tgcatacgtt gtatctatat cataatatgt
      121 acatttatat tggctcatgt ccaatatgac cgccatgttg gcattgatta ttgactagtt
      181 attaatagta atcaattacg gggtcattag ttcatagccc atatatggag ttccgcgtta
      241 cataacttac ggtaaatggc ccgcctggct gaccgcccaa cgacccccgc ccattgacgt
      301 caataatgac gtatgttccc atagtaacgc caatagggac tttccattga cgtcaatggg
      361 tggagtattt acggtaaact gcccacttgg cagtacatca agtgtatcat atgccaagtc
      421 cgccccctat tgacgtcaat gacggtaaat ggcccgcctg gcattatgcc cagtacatga
      481 ccttacggga ctttcctact tggcagtaca tctacgtatt agtcatcgct attaccatgg
      541 tgatgcggtt ttggcagtac accaatgggc gtggatagcg gtttgactca cggggatttc
      601 caagtctcca ccccattgac gtcaatggga gtttgttttg gcaccaaaat caacgggact
      661 ttccaaaatg tcgtaataac cccgccccgt tgacgcaaat gggcggtagg cgtgtacggt
      721 gggaggtcta tataagcaga gctcgtttag tgaaccgtca gatcactaga agctttattg
      781 cggtagttta tcacagttaa attgctaacg cagtcagtgg gcctcggcgg ccaagcttgg
      841 caatccggta ctgttggtaa acagacgacc caagtttgta caaaaaagca ggctggatcc
      901 aggtgccacc atggtgagca agggcgagga ggtcatcaaa gagttcatgc gcttcaaggt
      961 gcgcatggag ggctccatga acggccacga gttcgagatc gagggcgagg gcgagggccg
     1021 cccctacgag ggcacccaga ccgccaagct gaaggtgacc aagggcggcc ccctgccctt
     1081 cgcctgggac atcctgtccc cccagttcat gtacggctcc aaggcgtacg tgaagcaccc
     1141 cgccgacatc cccgattaca agaagctgtc cttccccgag ggcttcaagt gggagcgcgt
     1201 gatgaacttc gaggacggcg gtctggtgac cgtgacccag gactcctccc tgcaggacgg
     1261 cacgctgatc tacaaggtga agatgcgcgg caccaacttc ccccccgacg gccccgtaat
     1321 gcagaagaag accatgggct gggaggcctc caccgagcgc ctgtaccccc gcgacggcgt
     1381 gctgaagggc gagatccacc aggccctgaa gctgaaggac ggcggccact acctggtgga
     1441 gttcaagacc atctacatgg ccaagaagcc cgtgcaactg cccggctact actacgtgga
     1501 caccaagctg gacatcacct cccacaacga ggactacacc atcgtggaac agtacgagcg
     1561 ctccgagggc cgccaccacc tgttcctggg gcatggcacc ggcagcaccg gcagcggcag
     1621 ctccggcacc gcctcctccg aggacaacaa catggccgtc atcaaagagt tcatgcgctt
     1681 caaggtgcgc atggagggct ccatgaacgg ccacgagttc gagatcgagg gcgagggcga
     1741 gggccgcccc tacgagggca cccagaccgc caagctgaag gtgaccaagg gcggccccct
     1801 gcccttcgcc tgggacatcc tgtcccccca gttcatgtac ggctccaagg cgtacgtgaa
     1861 gcaccccgcc gacatccccg attacaagaa gctgtccttc cccgagggct tcaagtggga
     1921 gcgcgtgatg aacttcgagg acggcggtct ggtgaccgtg acccaggact cctccctgca
     1981 ggacggcacg ctgatctaca aggtgaagat gcgcggcacc aacttccccc ccgacggccc
     2041 cgtaatgcag aagaagacca tgggctggga ggcctccacc gagcgcctgt acccccgcga
     2101 cggcgtgctg aagggcgaga tccaccaggc cctgaagctg aaggacggcg gccactacct
     2161 ggtggagttc aagaccatct acatggccaa gaagcccgtg caactgcccg gctactacta
     2221 cgtggacacc aagctggaca tcacctccca caacgaggac tacaccatcg tggaacagta
     2281 cgagcgctcc gagggccgcc accacctgtt cctgtacggc atggacgagc tgtacaagta
     2341 agcttgaatt ctaccaccca gctttcttgt acaaagtggt acgcgtgaat tcactcctca
     2401 ggtgcaggct gcctatcaga aggtggtggc tggtgtggcc aatgccctgg ctcacaaata
     2461 ccactgagat ctttttccct ctgccaaaaa ttatggggac atcatgaagc cccttgagca
     2521 tctgacttct ggctaataaa ggaaatttat tttcattgca atagtgtgtt ggaatttttt
     2581 gtgtctctca ctcggaagga catatgggag ggcaaatcat ttaaaacatc agaatgagta
     2641 tttggtttag agtttggcaa catatgccca tatgctggct gccatgaaca aaggttggct
     2701 ataaagaggt catcagtata tgaaacagcc ccctgctgtc cattccttat tccatagaaa
     2761 agccttgact tgaggttaga ttttttttat attttgtttt gtgttatttt tttctttaac
     2821 atccctaaaa ttttccttac atgttttact agccagattt ttcctcctct cctgactact
     2881 cccagtcata gctgtccctc ttctcttatg gagatccctc gacctgcagc ccaagcttgg
     2941 cgtaatcatg gtcatagctg tttcctgtgt gaaattgtta tccgctcaca attccacaca
     3001 acatacgagc cggaagcata aagtgtaaag cctggggtgc ctaatgagtg agctaactca
     3061 cattaattgc gttgcgctca ctgcccgctt tccagtcggg aaacctgtcg tgccagcgga
     3121 tcgacagtac taagcttggt ctaataccca atctctcgtc ttatccagat gttttatacg
     3181 cctggcccgt gtctcaaaat ctctgatgtt acattgcaca agataaaata atatcatcat
     3241 gaacaataaa actgtctgct tacataaaca gtaatacaag gggtgttatg agccatattc
     3301 aacgggaaac gtcgaggccg cgattaaatt ccaacatgga tgctgattta tatgggtata
     3361 aatgggctcg cgataatgtc gggcaatcag gtgcgacaat ctatcgcttg tatgggaagc
     3421 ccgatgcgcc agagttgttt ctgaaacatg gcaaaggtag cgttgccaat gatgttacag
     3481 atgagatggt cagactaaac tggctgacgg aatttatgcc tcttccgacc atcaagcatt
     3541 ttatccgtac tcctgatgat gcatggttac tcaccactgc gatccccgga aaaacagcat
     3601 tccaggtatt agaagaatat cctgattcag gtgaaaatat tgttgatgcg ctggcagtgt
     3661 tcctgcgccg gttgcattcg attcctgttt gtaattgtcc ttttaacagc gatcgcgtat
     3721 ttcgtctcgc tcaggcgcaa tcacgaatga ataacggttt ggttgatgcg agtgattttg
     3781 atgacgagcg taatggctgg cctgttgaac aagtctggaa agaaatgcat aaacttttgc
     3841 cattctcacc ggattcagtc gtcactcatg gtgatttctc acttgataac cttatttttg
     3901 acgaggggaa attaataggt tgtattgatg ttggacgagt cggaatcgca gaccgatacc
     3961 aggatcttgc catcctatgg aactgcctcg gtgagttttc tccttcatta cagaaacggc
     4021 tttttcaaaa atatggtatt gataatcctg atatgaataa attgcagttt catttgatgc
     4081 tcgatgagtt tttctaatca gaattggtta attggttgta acactggcag agcattacgc
     4141 tgacttgacg ggacggcgca agctcatggt atcactagta ttacagaggt aagttataac
     4201 agtcgcctaa cccaattgag gggataacgc aggaaagaac atgtgagcaa aaggccagca
     4261 aaaggccagg aaccgtaaaa aggccgcgtt gctggcgttt ttccataggc tccgcccccc
     4321 tgacgagcat cacaaaaatc gacgctcaag tcagaggtgg cgaaacccga caggactata
     4381 aagataccag gcgtttcccc ctggaagctc cctcgtgcgc tctcctgttc cgaccctgcc
     4441 gcttaccgga tacctgtccg cctttctccc ttcgggaagc gtggcgcttt ctcatagctc
     4501 acgctgtagg tatctcagtt cggtgtaggt cgttcgctcc aagctgggct gtgtgcacga
     4561 accccccgtt cagcccgacc gctgcgcctt atccggtaac tatcgtcttg agtccaaccc
     4621 ggtaagacac gacttatcgc cactggcagc agccactggt aacaggatta gcagagcgag
     4681 gtatgtaggc ggtgctacag agttcttgaa gtggtggcct aactacggct acactagaag
     4741 aacagtattt ggtatctgcg ctctgctgaa gccagttacc ttcggaaaaa gagttggtag
     4801 ctcttgatcc ggcaaacaaa ccaccgctgg tagcggtggt ttttttgttt gcaagcagca
     4861 gattacgcgc agaaaaaaag gatctcaaga agatcctttg atcttttcta cggggtctga
     4921 cgctcagtgg aacgaaaact cacgttaagg gattttggtc atgagattat caaaaaggat
     4981 cttcacctag atccttttaa attaaaaatg aagttttaaa tcaatctaaa gtatatatga
     5041 gtaaacttgg tctgacagtt accaatgctt aatcagtgag gcacctatct cagcgatctg
     5101 tctatttcgt tcatccatag ttgcctgact ccccgtcgtg tagataacta cgatacggga
     5161 gggcttacca tctggcccca gtgctgcaat gataccgcga gaaccacgct caccggctcc
     5221 agatttatca gcaataaacc agccagccgg aagggccgag cgcagaagtg gtcctgcaac
     5281 tttatccgcc tccatccagt ctattaattg ttgccgggaa gctagagtaa gtagttcgcc
     5341 agttaatagt ttgcgcaacg ttgttgccat tgctacaggc atcgtggtgt cacgctcgtc
     5401 gtttggtatg gcttcattca gctccggttc ccaacgatca aggcgagtta catgatcccc
     5461 catgttgtgc aaaaaagcgg ttagctcctt cggtcctccg atcgttgtca gaagtaagtt
     5521 ggccgcagtg ttatcactca tggttatggc agcactgcat aattctctta ctgtcatgcc
     5581 atccgtaaga tgcttttctg tgactggtga gtactcaacc aagtcattct gagaatagtg
     5641 tatgcggcga ccgagttgct cttgcccggc gtcaatacgg gataataccg cgccacatag
     5701 cagaacttta aaagtgctca tcattggaaa acgttcttcg gggcgaaaac tctcaaggat
     5761 cttaccgctg ttgagatcca gttcgatgta acccactcgt gcacccaact gatcttcagc
     5821 atcttttact ttcaccagcg tttctgggtg agcaaaaaca ggaaggcaaa atgccgcaaa
     5881 aaagggaata agggcgacac ggaaatgttg aatactcata ctcttccttt ttcaatatta
     5941 ttgaagcatt tatcagggtt attgtctcat gagcggatac atatttgaat gtagctccga
     6001 atttctcgag ggcttgtcga cgacggcggt ctccgtcgtc aggatcatga attcgacccg
     6061 cctgccacca tgaccgagta caagcccacg gtgcgcctcg ccacccgcga cgacgtcccc
     6121 cgggccgtac gcaccctcgc cgccgcgttc gccgactacc ccgccacgcg ccacaccgtc
     6181 gacccggacc gccacatcga gcgggtcacc gagctgcaag aactcttcct cacgcgcgtc
     6241 gggctcgaca tcggcaaggt gtgggtcgcg gacgacggcg ccgcggtggc ggtctggacc
     6301 acgccggaga gcgtcgaagc gggggcggtg ttcgccgaga tcggcccgcg catggccgag
     6361 ttgagcggtt cccggctggc cgcgcagcaa cagatggaag gcctcctggc gccgcaccgg
     6421 cccaaggagc ccgcgtggtt cctggccacc gtcggcgtct cgcccgacca ccagggcaag
     6481 ggtctgggca gcgccgtcgt gctccccgga gtggaggcgg ccgagcgcgc cggggtgccc
     6541 gccttcctgg agacatccgc gccccgcaac ctccccttct acgagcggct cggcttcacc
     6601 gtcaccgccg acgtcgaggt gcccgaagga ccgcgcacct ggtgcatgac ccgcaagccc
     6661 ggtgcctgat acgcgtgaat tcactcctca ggtgcaggct gcctatcaga aggtggtggc
     6721 tggtgtggcc aatgccctgg ctcacaaata ccactgagat ctttttccct ctgccaaaaa
     6781 ttatggggac atcatgaagc cccttgagca tctgacttct ggctaataaa ggaaatttat
     6841 tttcattgca atagtgtgtt ggaatttttt gtgtctctca ctcggaagga catatgggag
     6901 ggcaaatcat ttaaaacatc agaatgagta tttggtttag agtttggcaa catatgccca
     6961 tatgctggct gccatgaaca aaggttggct ataaagaggt catcagtata tgaaacagcc
     7021 ccctgctgtc cattccttat tccatagaaa agccttgact tgaggttaga ttttttttat
     7081 attttgtttt gtgttatttt tttctttaac atccctaaaa ttttccttac atgttttact
     7141 agccagattt ttcctcctct cctgactact cccagtcata gctgtccctc ttctcttatg
     7201 gagatccctc gacctgcagc ccaagcttga attctctaga attaccctgt tatccctagg
     7261 tttaccgagc tcttattggt tttcaaactt cattgactgt gccaagcttc tgacctcttc
     7321 tcttcctccc acagggcctc gagacaattg catcgatggt accagtgaaa gtctgcaatg
     7381 aattcgagtt ggcgcgcctg tcattctaaa tctctctttc agcctaaagc tttttccccg
     7441 tatcccccca ggtgtctgca ggctcaaaga gcagcgagaa gcgttcagag gaaagcgatc
     7501 ccgtgccacc ttccccgtgc ccgggctgtc cccgcacgct gccggctcgg ggatgcgggg
     7561 ggagcgccgg accggagcgg agccccgggc ggctcgctgc tgccccctag cgggggaggg
     7621 acgtaattac atccctgggg gctttgggag ggggctgtcc ccgtgagctc ccaggcgcgc
     7681 ctgtcattct aaatctctct ttcagcctaa agctttttcc ccgtatcccc ccaggtgtct
     7741 gcaggctcaa agagcagcga gaagcgttca gaggaaagcg atcccgtgcc accttccccg
     7801 tgcccgggct gtccccgcac gctgccggct cggggatgcg gggggagcgc cggaccggag
     7861 cggagccccg ggcggctcgc tgctgccccc tagcggggga gggacgtaat tacatccctg
     7921 ggggctttgg gggggggctg tccccgtgag ctcccaggcg cgccaactcg gtaccgtatc
     7981 gatgtcgacg ttaacgctag tgatatcaac tttgtataga aaagttggct ccgaattcta
     8041 ctggcctaac tggcctcaat attggccatt agccatatta ttcattggtt atatagcata
     8101 aatcaatatt ggctattggc cattgcatac gttgtatcta tatcataata tgtacattta
     8161 tattggctca tgtccaatat gaccgccatg ttggcattga ttattgacta gttattaata
     8221 gtaatcaatt acggggtcat tagttcatag cccatatatg gagttccgcg ttacataact
     8281 tacggtaaat ggcccgcctg gctgaccgcc caacgacccc cgcccattga cgtcaataat
     8341 gacgtatgtt cccatagtaa cgccaatagg gactttccat tgacgtcaat gggtggagta
     8401 tttacggtaa actgcccact tggcagtaca tcaagtgtat catatgccaa gtccgccccc
     8461 tattgacgtc aatgacggta aatggcccgc ctggcattat gcccagtaca tgaccttacg
     8521 ggactttcct acttggcagt acatctacgt attagtcatc gctattacca tggtgatgcg
     8581 gttttggcag tacaccaatg ggcgtggata gcggtttgac tcacggggat ttccaagtct
     8641 ccaccccatt gacgtcaatg ggagtttgtt ttggcaccaa aatcaacggg actttccaaa
     8701 atgtcgtaat aaccccgccc cgttgacgca aatgggcggt aggcgtgtac ggtgggaggt
     8761 ctatataagc agagctcgtt tagtgaaccg tcagatcact agaagcttta ttgcggtagt
     8821 ttatcacagt taaattgcta acgcagtcag tgggcctcgg cggccaagct tggcaatccg
     8881 gtactgttgg taaacagacg acccaagttt gtacaaaaaa gcaggctgga tccaggttac
     8941 taggtgccac catggtgagc aagggcgagg agctgttcac cggggtggtg cccatcctgg
     9001 tcgagctgga cggcgacgta aacggccaca agttcagcgt gtccggcgag ggcgagggcg
     9061 atgccaccta cggcaagctg accctgaagt tcatctgcac caccggcaag ctgcccgtgc
     9121 cctggcccac cctcgtgacc accttcggct acggcctgca gtgcttcgcc cgctaccccg
     9181 accacatgaa gcagcacgac ttcttcaagt ccgccatgcc cgaaggctac gtccaggagc
     9241 gcaccatctt cttcaaggac gacggcaact acaagacccg cgccgaggtg aagttcgagg
     9301 gcgacaccct ggtgaaccgc atcgagctga agggcatcga cttcaaggag gacggcaaca
     9361 tcctggggca caagctggag tacaactaca acagccacaa cgtctatatc atggccgaca
     9421 agcagaagaa cggcatcaag gtgaacttca agatccgcca caacatcgag gacggcagcg
     9481 tgcagctcgc cgaccactac cagcagaaca cccccatcgg cgacggcccc gtgctgctgc
     9541 ccgacaacca ctacctgagc taccagtcca agctgagcaa agaccccaac gagaagcgcg
     9601 atcacatggt cctgctggag ttcgtgaccg ccgccgggat cactctcggc atggacgagc
     9661 tgtacaagtg agcttcagag cttgaattct accacccagc tttcttgtac aaagtggtac
     9721 gcgtgaattc actcctcagg tgcaggctgc ctatcagaag gtggtggctg gtgtggccaa
     9781 tgccctggct cacaaatacc actgagatct ttttccctct gccaaaaatt atggggacat
     9841 catgaagccc cttgagcatc tgacttctgg ctaataaagg aaatttattt tcattgcaat
     9901 agtgtgttgg aattttttgt gtctctcact cggaaggaca tatgggaggg caaatcattt
     9961 aaaacatcag aatgagtatt tggtttagag tttggcaaca tatgcccata tgctggctgc
    10021 catgaacaaa ggttggctat aaagaggtca tcagtatatg aaacagcccc ctgctgtcca
    10081 ttccttattc catagaaaag ccttgacttg aggttagatt ttttttatat tttgttttgt
    10141 gttatttttt tctttaacat ccctaaaatt ttccttacat gttttactag ccagattttt
    10201 cctcctctcc tgactactcc cagtcatagc tgtccctctt ctcttatgga gatccctcga
    10261 cctgcagccc aagcttggcg taatcatggt catagctgtt tcctgtgtga aattgttatc
    10321 cgctcacaat tccacacaac atacgagccg gaagcataaa gtgtaaagcc tggggtgcct
    10381 aatgagtgag ctaactcaca ttaattgcgt tgcgctcact gcccgctttc cagtcgggaa
    10441 acctgtcgtg ccagcggatc gacagtacta agcttggtgc gtttttatgc ttgtagtatt
    10501 gtataatgtt tttaagatcc aagcttctga cctcttctct tcctcccaca gggcctcgag
    10561 acaattgcat cgatggtacc agtgaaagtc tgcaatgaat tcgagttggc gcgcctgtca
    10621 ttctaaatct ctctttcagc ctaaagcttt ttccccgtat ccccccaggt gtctgcaggc
    10681 tcaaagagca gcgagaagcg ttcagaggaa agcgatcccg tgccaccttc cccgtgcccg
    10741 ggctgtcccc gcacgctgcc ggctcgggga tgcgggggga gcgccggacc ggagcggagc
    10801 cccgggcggc tcgctgctgc cccctagcgg gggagggacg taattacatc cctgggggct
    10861 ttgggagggg gctgtccccg tgagctccca ggcgcgcctg tcattctaaa tctctctttc
    10921 agcctaaagc tttttccccg tatcccccca ggtgtctgca ggctcaaaga gcagcgagaa
    10981 gcgttcagag gaaagcgatc ccgtgccacc ttccccgtgc ccgggctgtc cccgcacgct
    11041 gccggctcgg ggatgcgggg ggagcgccgg accggagcgg agccccgggc ggctcgctgc
    11101 tgccccctag cgggggaggg acgtaattac atccctgggg gctttggggg ggggctgtcc
    11161 ccgtgagctc ccaggcgcgc caactcggta ccgtatcgat gtcgacgtta acgctagtga
    11221 tatcaacttt gtatagaaaa gttggctccg
//
