# Supplementary material for: Robust and tunable signal processing in mammalian cells via engineered covalent modification cycles
Source: Nat Commun. 2022 Mar 31;13:1720. doi: 10.1038/s41467-022-29338-w (PMC8971529; doi:10.1038/s41467-022-29338-w)
Supplement: Supplementary file 4 — Supplementary Data 1 [file 41467_2022_29338_MOESM4_ESM.zip › Supplementary Data/Plasmids - Experiments/aRJ_00043.gb]

LOCUS       aRJ_00043              10476 bp    DNA     circular UNA 02-MAY-2020
DEFINITION  [JG SmallBob] attB-BxB1_pac_Rb Glob pA :: cHS4_CMV_EYFP_Rb Glob pA
            :: cHS4_CMV_mKO2_Rb Glob pA.
ACCESSION   urn.local.jones.1fg-8qg2aqd
VERSION     urn.local.jones.1fg-8qg2aqd
KEYWORDS    .
SOURCE      
  ORGANISM  .
FEATURES             Location/Qualifiers
     promoter        185..764
                     /created_by="User"
                     /label="CMV"
     misc_feature    535..540
                     /Recognition_pattern="C^CATGG"
                     /annotation_group="CCATGG"
                     /label="NcoI"
                     /note="Geneious type: restriction site"
     promoter        683..764
                     /Imported_from="<a
                     href=""http://wishart.biology.ualberta.ca/PlasMapper"">Pla
                     sMapper</a>"
                     /Transferred_From="CMV prom"
                     /Transferred_Similarity="100.00%"
                     /label="CMV prom"
     misc_feature    complement(835..861)
                     /Sequence="TTTACCAACAGTACCGGATTGCCAAGC"
                     /Hairpin_Tm="None"
                     /Tm="65.8"
                     /Self_Dimer_Tm="1.2"
                     /%GC="48.1"
                     /created_by="primer3"
                     /Extension="AATGGTCTCATCTG"
                     /modified_by="User"
                     /label="rev"
                     /note="Geneious type: primer_bind_reverse"
     attP1           871..894
                     /annotation_group="attP"
                     /label="attP1"
     gg_overhang     901..904
                     /created_by="User"
                     /label="pL0 5-G"
     motif           905..910
                     /created_by="User"
                     /label="Kozak"
     misc_feature    909..914
                     /Recognition_pattern="C^CATGG"
                     /annotation_group="CCATGG"
                     /label="NcoI"
                     /note="Geneious type: restriction site"
     CDS             911..1567
                     /codon_start=1
                     /product="monomeric Kusabira-Orange 2 fluorescent protein"
                     /translation="MVSVIKPEMKMRYYMDGSVNGHEFTIEGEGTGRPYEGHQEMTLR
                     VTMAEGGPMPFAFDLVSHVFCYGHRVFTKYPEEIPDYFKQAFPEGLSWERSLEFEDGG
                     SASVSAHISLRGNTFYHKSKFTGVNFPADGPIMQNQSVDWEPSTEKITASDGVLKGDV
                     TMYLKLEGGGNHKCQMKTTYKAAKEILEMPGDHYIGHRLVRKTEGNITEQVEDAVAHS
                     "
                     /modified_by="User"
                     /label="mKO2mod"
     primer_bind     911..943
                     /Sequence="ATGGTGAGTGTGATTAAACCAGAGATGAAGATG"
                     /Hairpin_Tm="None"
                     /Tm="64.9"
                     /Self_Dimer_Tm="None"
                     /%GC="39.4"
                     /created_by="primer3"
                     /label="fwd"
     source          <911..>1449
                     /organism="synthetic DNA construct"
                     /mol_type="other DNA"
                     /label="source synthetic DNA construct"
     domain          914..1564
                     /created_by="User"
                     /modified_by="User"
                     /label="mKO2mod"
     source          <1446..>1567
                     /organism="synthetic DNA construct"
                     /mol_type="other DNA"
                     /label="source synthetic DNA construct"
     misc_feature    complement(1458..1482)
                     /Sequence="CCTGGCATTTCAAGAATCTCTTTTG"
                     /Hairpin_Tm="36.3"
                     /Tm="59.1"
                     /Self_Dimer_Tm="None"
                     /%GC="40.0"
                     /created_by="primer3"
                     /modified_by="User"
                     /label="RJ_00307Ra"
                     /note="Geneious type: primer_bind_reverse"
     gibson_overhang 1478..1492
                     /created_by="User"
                     /label="Infusion"
     misc_difference complement(1482..1487)
                     /created_by="User"
                     /modified_by="User"
                     /label="Removed BsaI "
     primer_bind     1487..1505
                     /Sequence="CATTACATCGGCCATCGCC"
                     /Hairpin_Tm="53.2"
                     /Tm="59.1"
                     /Self_Dimer_Tm="None"
                     /%GC="57.9"
                     /created_by="primer3"
                     /label="RJ_00307Fa"
     misc_feature    complement(1537..1567)
                     /Sequence="TTAGCTATGAGCTACTGCATCTTCTACCTGC"
                     /Hairpin_Tm="54.9"
                     /Tm="65.7"
                     /Self_Dimer_Tm="6.1"
                     /%GC="45.2"
                     /created_by="primer3"
                     /label="rev"
                     /note="Geneious type: primer_bind_reverse"
     attB2           complement(1585..1605)
                     /annotation_group="attB"
                     /label="attB2"
     source          <1608..>2363
                     /organism="AAV-CAGGS-EGFP Sequence"
                     /mol_type="other DNA"
                     /label="source AAV-CAGGS-EGFP Sequence"
     terminator      1616..2142
                     /label="rb glob PA terminator"
     primer_bind     2065..2098
                     /created_by="primer3"
                     /%GC="41.18"
                     /Tm="60.04"
                     /Hairpin="6.0"
                     /Primer-Dimer="0.0"
                     /Monovalent_Salt_Concentration="50.0"
                     /Divalent_Salt_Concentration="0.0"
                     /DNTP_Concentration="0.0"
                     /Sequence="ACATGTTTTACTAGCCAGATTTTTCCTCCTCTCC"
                     /annotation_group="PrimerPlugin
                     Group0_urn:local:pg:1264030757145.91"
                     /label="forward primer"
     misc_feature    complement(2173..2191)
                     /label="M13 reverse primer"
     primer_bind     2176..2209
                     /created_by="primer3"
                     /%GC="41.18"
                     /Tm="59.92"
                     /Hairpin="5.0"
                     /Primer-Dimer="1.0"
                     /Monovalent_Salt_Concentration="50.0"
                     /Divalent_Salt_Concentration="0.0"
                     /DNTP_Concentration="0.0"
                     /Sequence="GGTCATAGCTGTTTCCTGTGTGAAATTGTTATCC"
                     /annotation_group="PrimerPlugin
                     Group1_urn:local:pg:1271867254230.58"
                     /label="forward primer"
     misc_feature    complement(2190..2212)
                     /label="M13 pUC rev primer"
     promoter        complement(2226..2255)
                     /label="lac promoter"
     gibson_overhang 2364..2408
                     /label="pL1 S3"
     misc_feature    2409..2423
                     /Sequence="TGGCCCGTGTCTCAA"
                     /Hairpin_Tm="None"
                     /Tm="54.0"
                     /Self_Dimer_Tm="None"
                     /%GC="60.0"
                     /created_by="primer3"
                     /label="fwd"
                     /note="Geneious type: primer_bind_reverse"
     source          <2409..>3393
                     /invitrogen="""722"
                     /label="Invitrogen vector 722"
     CDS             2514..3323
                     /invitrogen="""1210000"
                     /label="KanR"
     misc_feature    complement(3379..3393)
                     /Sequence="ATGAGCTTGCGCCGT"
                     /Hairpin_Tm="36.6"
                     /Tm="56.0"
                     /Self_Dimer_Tm="None"
                     /%GC="60.0"
                     /created_by="primer3"
                     /label="rev"
                     /note="Geneious type: primer_bind_reverse"
     gibson_overhang complement(3394..3438)
                     /created_by="User"
                     /modified_by="Ross"
                     /label="pL1 SX"
     rep_origin      complement(3467..4114)
                     /created_by="User"
                     /X-Transferred_From="pFUGW extraction"
                     /X-Transferred_Similarity="100.00%"
                     /Transferred_From="pFUGW"
                     /Transferred_Similarity="100.00%"
                     /modified_by="User"
                     /label="pUC ori"
     source          complement(<3467..>4114)
                     /invitrogen="""722"
                     /label="Invitrogen vector 722"
     source          <3467..>4114
                     /organism="synthetic DNA construct"
                     /mol_type="other DNA"
                     /label="source synthetic DNA construct"
     source          join(<3467..>4114,<3467..>4114)
                     /organism="synthetic DNA construct"
                     /mol_type="other DNA"
                     /label="source synthetic DNA construct"
     source          <3526..>4114
                     /organism="synthetic DNA construct"
                     /mol_type="other DNA"
                     /label="source synthetic DNA construct"
     source          <3605..>3628
                     /organism="synthetic DNA construct"
                     /mol_type="other DNA"
                     /label="source synthetic DNA construct"
     misc_feature    3779..3784
                     /Recognition_pattern="G^TGCAC"
                     /annotation_group="GTGCAC"
                     /label="ApaLI"
                     /note="Geneious type: restriction site"
     misc_feature    3876..3884
                     /Recognition_pattern="CAGNNN^CTG"
                     /annotation_group="CAGNNNCTG"
                     /label="AlwNI"
                     /note="Geneious type: restriction site"
     primer_bind     4281..4311
                     /Sequence="ACAGTTACCAATGCTTAATCAGTGAGGCACC"
                     /Hairpin_Tm="34.3"
                     /Tm="67.0"
                     /Self_Dimer_Tm="3.3"
                     /%GC="45.2"
                     /created_by="primer3"
                     /label="fwd"
     CDS             complement(4285..5145)
                     /label="AmpR"
     promoter        complement(5187..5215)
                     /Imported_from="<a
                     href=""http://wishart.biology.ualberta.ca/PlasMapper"">Pla
                     sMapper</a>"
                     /Transferred_From="amp prom"
                     /Transferred_Similarity="100.00%"
                     /label="amp prom"
     recomb_site     5237..5274
                     /created_by="Ross"
                     /label="attB BxB1"
     motif           5290..5295
                     /created_by="User"
                     /modified_by="Ross"
                     /label="Kozak"
     primer_bind     5290..5311
                     /Sequence="GCCACCATGACCGAGTACAAGC"
                     /Hairpin_Tm="None"
                     /Tm="63.7"
                     /Self_Dimer_Tm="None"
                     /%GC="59.1"
                     /created_by="primer3"
                     /label="fwd"
     CDS             5296..5895
                     /created_by="User"
                     /modified_by="Ross"
                     /label="pac (PuroR)"
     domain          5299..5892
                     /created_by="Ross"
                     /label="PuroR"
     misc_feature    complement(5879..5895)
                     /Sequence="TCAGGCACCGGGCTTGC"
                     /Hairpin_Tm="50.3"
                     /Tm="62.8"
                     /Self_Dimer_Tm="18.2"
                     /%GC="70.6"
                     /created_by="primer3"
                     /label="rev"
                     /note="Geneious type: primer_bind_reverse"
     primer_bind     5896..5918
                     /Sequence="TACGCGTGAATTCACTCCTCAGG"
                     /Hairpin_Tm="44.3"
                     /Tm="62.5"
                     /Self_Dimer_Tm="24.6"
                     /%GC="52.2"
                     /created_by="primer3"
                     /label="fwd"
     misc_feature    5896..5899
                     /created_by="User"
                     /label="overhang"
     source          <5898..>6449
                     /organism="AAV-CAGGS-EGFP Sequence"
                     /mol_type="other DNA"
                     /label="source AAV-CAGGS-EGFP Sequence"
     terminator      5906..6432
                     /label="rb glob PA terminator"
     motif           <6450..>6461
                     /created_by="User"
                     /modified_by="User"
                     /label="MCS"
     misc_feature    6467..6484
                     /modified_by="User"
                     /label="I-SceI short reverse"
     misc_feature    complement(6476..6479)
                     /created_by="User"
                     /label="cutting site"
     gibson_overhang complement(6485..6529)
                     /modified_by="User"
                     /label="pL1 S1"
     misc_feature    <6485..6486
                     /created_by="User"
                     /label="overlapping"
     source          <6530..>6564
                     /organism="AAV-CAGGS-EGFP Sequence"
                     /mol_type="other DNA"
                     /label="source AAV-CAGGS-EGFP Sequence"
     insulator       6653..6896
                     /created_by="User"
                     /label="cHS4 core"
     insulator       6936..7179
                     /created_by="User"
                     /label="cHS4 core"
     attB4           7233..7253
                     /annotation_group="attB"
                     /label="attB4"
     promoter        7444..8023
                     /created_by="User"
                     /label="CMV"
     misc_feature    7794..7799
                     /Recognition_pattern="C^CATGG"
                     /annotation_group="CCATGG"
                     /label="NcoI"
                     /note="Geneious type: restriction site"
     promoter        7942..8023
                     /Imported_from="<a
                     href=""http://wishart.biology.ualberta.ca/PlasMapper"">Pla
                     sMapper</a>"
                     /Transferred_From="CMV prom"
                     /Transferred_Similarity="100.00%"
                     /label="CMV prom"
     misc_feature    complement(8094..8120)
                     /Sequence="TTTACCAACAGTACCGGATTGCCAAGC"
                     /Hairpin_Tm="None"
                     /Tm="65.8"
                     /Self_Dimer_Tm="1.2"
                     /%GC="48.1"
                     /created_by="primer3"
                     /Extension="AATGGTCTCATCTG"
                     /modified_by="User"
                     /label="rev"
                     /note="Geneious type: primer_bind_reverse"
     attP1           8130..8153
                     /annotation_group="attP"
                     /label="attP1"
     Gg_overhang     8164..8167
                     /created_by="User"
                     /label="pL0 I-P"
     Gg_overhang     8168..8171
                     /created_by="User"
                     /label="pL0 5-G"
     motif           8172..8177
                     /created_by="User"
                     /label="Kozak"
     misc_feature    8176..8181
                     /Recognition_pattern="C^CATGG"
                     /annotation_group="CCATGG"
                     /label="NcoI"
                     /note="Geneious type: restriction site"
     CDS             8178..8897
                     /created_by="User"
                     /modified_by="User"
                     /label="EYFP"
     domain          8181..8894
                     /created_by="User"
                     /label="EYFP"
     Gg_overhang     8898..8901
                     /created_by="User"
                     /label="pL0 G-3"
     attB2           complement(8923..8943)
                     /annotation_group="attB"
                     /label="attB2"
     source          <8946..>9701
                     /organism="AAV-CAGGS-EGFP Sequence"
                     /mol_type="other DNA"
                     /label="source AAV-CAGGS-EGFP Sequence"
     terminator      8954..9480
                     /label="rb glob PA terminator"
     misc_feature    9099..9104
                     /created_by="User"
                     /label="PolyA"
     primer_bind     9403..9436
                     /created_by="primer3"
                     /%GC="41.18"
                     /Tm="60.04"
                     /Hairpin="6.0"
                     /Primer-Dimer="0.0"
                     /Monovalent_Salt_Concentration="50.0"
                     /Divalent_Salt_Concentration="0.0"
                     /DNTP_Concentration="0.0"
                     /Sequence="ACATGTTTTACTAGCCAGATTTTTCCTCCTCTCC"
                     /annotation_group="PrimerPlugin
                     Group0_urn:local:pg:1264030757145.91"
                     /label="forward primer"
     misc_feature    complement(9511..9529)
                     /label="M13 reverse primer"
     primer_bind     9514..9547
                     /created_by="primer3"
                     /%GC="41.18"
                     /Tm="59.92"
                     /Hairpin="5.0"
                     /Primer-Dimer="1.0"
                     /Monovalent_Salt_Concentration="50.0"
                     /Divalent_Salt_Concentration="0.0"
                     /DNTP_Concentration="0.0"
                     /Sequence="GGTCATAGCTGTTTCCTGTGTGAAATTGTTATCC"
                     /annotation_group="PrimerPlugin
                     Group1_urn:local:pg:1271867254230.58"
                     /label="forward primer"
     misc_feature    complement(9528..9550)
                     /label="M13 pUC rev primer"
     promoter        complement(9564..9593)
                     /label="lac promoter"
     gibson_overhang complement(9702..9746)
                     /modified_by="User"
                     /label="pL1 S2"
     misc_feature    <9702..9703
                     /created_by="User"
                     /label="overlapping"
     source          <9747..>9781
                     /organism="AAV-CAGGS-EGFP Sequence"
                     /mol_type="other DNA"
                     /label="source AAV-CAGGS-EGFP Sequence"
     insulator       9870..10113
                     /created_by="User"
                     /label="cHS4 core"
     insulator       10153..10396
                     /created_by="User"
                     /label="cHS4 core"
     attB4           10450..10470
                     /annotation_group="attB"
                     /label="attB4"
ORIGIN      
        1 aattctactg gcctaactgg cctcaatatt ggccattagc catattattc attggttata
       61 tagcataaat caatattggc tattggccat tgcatacgtt gtatctatat cataatatgt
      121 acatttatat tggctcatgt ccaatatgac cgccatgttg gcattgatta ttgactagtt
      181 attaatagta atcaattacg gggtcattag ttcatagccc atatatggag ttccgcgtta
      241 cataacttac ggtaaatggc ccgcctggct gaccgcccaa cgacccccgc ccattgacgt
      301 caataatgac gtatgttccc atagtaacgc caatagggac tttccattga cgtcaatggg
      361 tggagtattt acggtaaact gcccacttgg cagtacatca agtgtatcat atgccaagtc
      421 cgccccctat tgacgtcaat gacggtaaat ggcccgcctg gcattatgcc cagtacatga
      481 ccttacggga ctttcctact tggcagtaca tctacgtatt agtcatcgct attaccatgg
      541 tgatgcggtt ttggcagtac accaatgggc gtggatagcg gtttgactca cggggatttc
      601 caagtctcca ccccattgac gtcaatggga gtttgttttg gcaccaaaat caacgggact
      661 ttccaaaatg tcgtaataac cccgccccgt tgacgcaaat gggcggtagg cgtgtacggt
      721 gggaggtcta tataagcaga gctcgtttag tgaaccgtca gatcactaga agctttattg
      781 cggtagttta tcacagttaa attgctaacg cagtcagtgg gcctcggcgg ccaagcttgg
      841 caatccggta ctgttggtaa acagacgacc caagtttgta caaaaaagca ggctggatcc
      901 aggtgccacc atggtgagtg tgattaaacc agagatgaag atgaggtact acatggacgg
      961 ctccgtcaat gggcatgagt tcacaattga aggtgaaggc acaggcagac cttacgaggg
     1021 acatcaagag atgacactac gcgtcacaat ggccgagggc gggccaatgc ctttcgcgtt
     1081 tgacttagtg tcacacgtgt tctgttacgg ccacagagta tttactaaat atccagaaga
     1141 gataccagac tatttcaaac aagcatttcc tgaaggcctg tcatgggaaa ggtcgttgga
     1201 gttcgaagat ggtgggtccg cttcagtcag tgcgcatata agccttagag gaaacacctt
     1261 ctaccacaaa tccaaattta ctggggttaa ctttcctgcc gatggtccta tcatgcaaaa
     1321 ccaaagtgtt gattgggagc catcaaccga gaaaattact gccagcgacg gagttctgaa
     1381 gggtgatgtt acgatgtacc taaaacttga aggaggcggc aatcacaaat gccaaatgaa
     1441 gactacttac aaggcggcaa aagagattct tgaaatgcca ggtgatcatt acatcggcca
     1501 tcgcctcgtc aggaaaaccg aaggcaacat tactgagcag gtagaagatg cagtagctca
     1561 tagctaagct tgaattctac cacccagctt tcttgtacaa agtggtacgc gtgaattcac
     1621 tcctcaggtg caggctgcct atcagaaggt ggtggctggt gtggccaatg ccctggctca
     1681 caaataccac tgagatcttt ttccctctgc caaaaattat ggggacatca tgaagcccct
     1741 tgagcatctg acttctggct aataaaggaa atttattttc attgcaatag tgtgttggaa
     1801 ttttttgtgt ctctcactcg gaaggacata tgggagggca aatcatttaa aacatcagaa
     1861 tgagtatttg gtttagagtt tggcaacata tgcccatatg ctggctgcca tgaacaaagg
     1921 ttggctataa agaggtcatc agtatatgaa acagccccct gctgtccatt ccttattcca
     1981 tagaaaagcc ttgacttgag gttagatttt ttttatattt tgttttgtgt tatttttttc
     2041 tttaacatcc ctaaaatttt ccttacatgt tttactagcc agatttttcc tcctctcctg
     2101 actactccca gtcatagctg tccctcttct cttatggaga tccctcgacc tgcagcccaa
     2161 gcttggcgta atcatggtca tagctgtttc ctgtgtgaaa ttgttatccg ctcacaattc
     2221 cacacaacat acgagccgga agcataaagt gtaaagcctg gggtgcctaa tgagtgagct
     2281 aactcacatt aattgcgttg cgctcactgc ccgctttcca gtcgggaaac ctgtcgtgcc
     2341 agcggatcga cagtactaag cttggtctaa tacccaatct ctcgtcttat ccagatgttt
     2401 tatacgcctg gcccgtgtct caaaatctct gatgttacat tgcacaagat aaaataatat
     2461 catcatgaac aataaaactg tctgcttaca taaacagtaa tacaaggggt gttatgagcc
     2521 atattcaacg ggaaacgtcg aggccgcgat taaattccaa catggatgct gatttatatg
     2581 ggtataaatg ggctcgcgat aatgtcgggc aatcaggtgc gacaatctat cgcttgtatg
     2641 ggaagcccga tgcgccagag ttgtttctga aacatggcaa aggtagcgtt gccaatgatg
     2701 ttacagatga gatggtcaga ctaaactggc tgacggaatt tatgcctctt ccgaccatca
     2761 agcattttat ccgtactcct gatgatgcat ggttactcac cactgcgatc cccggaaaaa
     2821 cagcattcca ggtattagaa gaatatcctg attcaggtga aaatattgtt gatgcgctgg
     2881 cagtgttcct gcgccggttg cattcgattc ctgtttgtaa ttgtcctttt aacagcgatc
     2941 gcgtatttcg tctcgctcag gcgcaatcac gaatgaataa cggtttggtt gatgcgagtg
     3001 attttgatga cgagcgtaat ggctggcctg ttgaacaagt ctggaaagaa atgcataaac
     3061 ttttgccatt ctcaccggat tcagtcgtca ctcatggtga tttctcactt gataacctta
     3121 tttttgacga ggggaaatta ataggttgta ttgatgttgg acgagtcgga atcgcagacc
     3181 gataccagga tcttgccatc ctatggaact gcctcggtga gttttctcct tcattacaga
     3241 aacggctttt tcaaaaatat ggtattgata atcctgatat gaataaattg cagtttcatt
     3301 tgatgctcga tgagtttttc taatcagaat tggttaattg gttgtaacac tggcagagca
     3361 ttacgctgac ttgacgggac ggcgcaagct catggtatca ctagtattac agaggtaagt
     3421 tataacagtc gcctaaccca attgagggga taacgcagga aagaacatgt gagcaaaagg
     3481 ccagcaaaag gccaggaacc gtaaaaaggc cgcgttgctg gcgtttttcc ataggctccg
     3541 cccccctgac gagcatcaca aaaatcgacg ctcaagtcag aggtggcgaa acccgacagg
     3601 actataaaga taccaggcgt ttccccctgg aagctccctc gtgcgctctc ctgttccgac
     3661 cctgccgctt accggatacc tgtccgcctt tctcccttcg ggaagcgtgg cgctttctca
     3721 tagctcacgc tgtaggtatc tcagttcggt gtaggtcgtt cgctccaagc tgggctgtgt
     3781 gcacgaaccc cccgttcagc ccgaccgctg cgccttatcc ggtaactatc gtcttgagtc
     3841 caacccggta agacacgact tatcgccact ggcagcagcc actggtaaca ggattagcag
     3901 agcgaggtat gtaggcggtg ctacagagtt cttgaagtgg tggcctaact acggctacac
     3961 tagaagaaca gtatttggta tctgcgctct gctgaagcca gttaccttcg gaaaaagagt
     4021 tggtagctct tgatccggca aacaaaccac cgctggtagc ggtggttttt ttgtttgcaa
     4081 gcagcagatt acgcgcagaa aaaaaggatc tcaagaagat cctttgatct tttctacggg
     4141 gtctgacgct cagtggaacg aaaactcacg ttaagggatt ttggtcatga gattatcaaa
     4201 aaggatcttc acctagatcc ttttaaatta aaaatgaagt tttaaatcaa tctaaagtat
     4261 atatgagtaa acttggtctg acagttacca atgcttaatc agtgaggcac ctatctcagc
     4321 gatctgtcta tttcgttcat ccatagttgc ctgactcccc gtcgtgtaga taactacgat
     4381 acgggagggc ttaccatctg gccccagtgc tgcaatgata ccgcgagaac cacgctcacc
     4441 ggctccagat ttatcagcaa taaaccagcc agccggaagg gccgagcgca gaagtggtcc
     4501 tgcaacttta tccgcctcca tccagtctat taattgttgc cgggaagcta gagtaagtag
     4561 ttcgccagtt aatagtttgc gcaacgttgt tgccattgct acaggcatcg tggtgtcacg
     4621 ctcgtcgttt ggtatggctt cattcagctc cggttcccaa cgatcaaggc gagttacatg
     4681 atcccccatg ttgtgcaaaa aagcggttag ctccttcggt cctccgatcg ttgtcagaag
     4741 taagttggcc gcagtgttat cactcatggt tatggcagca ctgcataatt ctcttactgt
     4801 catgccatcc gtaagatgct tttctgtgac tggtgagtac tcaaccaagt cattctgaga
     4861 atagtgtatg cggcgaccga gttgctcttg cccggcgtca atacgggata ataccgcgcc
     4921 acatagcaga actttaaaag tgctcatcat tggaaaacgt tcttcggggc gaaaactctc
     4981 aaggatctta ccgctgttga gatccagttc gatgtaaccc actcgtgcac ccaactgatc
     5041 ttcagcatct tttactttca ccagcgtttc tgggtgagca aaaacaggaa ggcaaaatgc
     5101 cgcaaaaaag ggaataaggg cgacacggaa atgttgaata ctcatactct tcctttttca
     5161 atattattga agcatttatc agggttattg tctcatgagc ggatacatat ttgaatgtag
     5221 ctccgaattt ctcgagggct tgtcgacgac ggcggtctcc gtcgtcagga tcatgaattc
     5281 gacccgcctg ccaccatgac cgagtacaag cccacggtgc gcctcgccac ccgcgacgac
     5341 gtcccccggg ccgtacgcac cctcgccgcc gcgttcgccg actaccccgc cacgcgccac
     5401 accgtcgacc cggaccgcca catcgagcgg gtcaccgagc tgcaagaact cttcctcacg
     5461 cgcgtcgggc tcgacatcgg caaggtgtgg gtcgcggacg acggcgccgc ggtggcggtc
     5521 tggaccacgc cggagagcgt cgaagcgggg gcggtgttcg ccgagatcgg cccgcgcatg
     5581 gccgagttga gcggttcccg gctggccgcg cagcaacaga tggaaggcct cctggcgccg
     5641 caccggccca aggagcccgc gtggttcctg gccaccgtcg gcgtctcgcc cgaccaccag
     5701 ggcaagggtc tgggcagcgc cgtcgtgctc cccggagtgg aggcggccga gcgcgccggg
     5761 gtgcccgcct tcctggagac atccgcgccc cgcaacctcc ccttctacga gcggctcggc
     5821 ttcaccgtca ccgccgacgt cgaggtgccc gaaggaccgc gcacctggtg catgacccgc
     5881 aagcccggtg cctgatacgc gtgaattcac tcctcaggtg caggctgcct atcagaaggt
     5941 ggtggctggt gtggccaatg ccctggctca caaataccac tgagatcttt ttccctctgc
     6001 caaaaattat ggggacatca tgaagcccct tgagcatctg acttctggct aataaaggaa
     6061 atttattttc attgcaatag tgtgttggaa ttttttgtgt ctctcactcg gaaggacata
     6121 tgggagggca aatcatttaa aacatcagaa tgagtatttg gtttagagtt tggcaacata
     6181 tgcccatatg ctggctgcca tgaacaaagg ttggctataa agaggtcatc agtatatgaa
     6241 acagccccct gctgtccatt ccttattcca tagaaaagcc ttgacttgag gttagatttt
     6301 ttttatattt tgttttgtgt tatttttttc tttaacatcc ctaaaatttt ccttacatgt
     6361 tttactagcc agatttttcc tcctctcctg actactccca gtcatagctg tccctcttct
     6421 cttatggaga tccctcgacc tgcagcccaa gcttgaattc tctagaatta ccctgttatc
     6481 cctaggttta ccgagctctt attggttttc aaacttcatt gactgtgcca agcttctgac
     6541 ctcttctctt cctcccacag ggcctcgaga caattgcatc gatggtacca gtgaaagtct
     6601 gcaatgaatt cgagttggcg cgcctgtcat tctaaatctc tctttcagcc taaagctttt
     6661 tccccgtatc cccccaggtg tctgcaggct caaagagcag cgagaagcgt tcagaggaaa
     6721 gcgatcccgt gccaccttcc ccgtgcccgg gctgtccccg cacgctgccg gctcggggat
     6781 gcggggggag cgccggaccg gagcggagcc ccgggcggct cgctgctgcc ccctagcggg
     6841 ggagggacgt aattacatcc ctgggggctt tgggaggggg ctgtccccgt gagctcccag
     6901 gcgcgcctgt cattctaaat ctctctttca gcctaaagct ttttccccgt atccccccag
     6961 gtgtctgcag gctcaaagag cagcgagaag cgttcagagg aaagcgatcc cgtgccacct
     7021 tccccgtgcc cgggctgtcc ccgcacgctg ccggctcggg gatgcggggg gagcgccgga
     7081 ccggagcgga gccccgggcg gctcgctgct gccccctagc gggggaggga cgtaattaca
     7141 tccctggggg ctttgggggg gggctgtccc cgtgagctcc caggcgcgcc aactcggtac
     7201 cgtatcgatg tcgacgttaa cgctagtgat atcaactttg tatagaaaag ttggctccga
     7261 attctactgg cctaactggc ctcaatattg gccattagcc atattattca ttggttatat
     7321 agcataaatc aatattggct attggccatt gcatacgttg tatctatatc ataatatgta
     7381 catttatatt ggctcatgtc caatatgacc gccatgttgg cattgattat tgactagtta
     7441 ttaatagtaa tcaattacgg ggtcattagt tcatagccca tatatggagt tccgcgttac
     7501 ataacttacg gtaaatggcc cgcctggctg accgcccaac gacccccgcc cattgacgtc
     7561 aataatgacg tatgttccca tagtaacgcc aatagggact ttccattgac gtcaatgggt
     7621 ggagtattta cggtaaactg cccacttggc agtacatcaa gtgtatcata tgccaagtcc
     7681 gccccctatt gacgtcaatg acggtaaatg gcccgcctgg cattatgccc agtacatgac
     7741 cttacgggac tttcctactt ggcagtacat ctacgtatta gtcatcgcta ttaccatggt
     7801 gatgcggttt tggcagtaca ccaatgggcg tggatagcgg tttgactcac ggggatttcc
     7861 aagtctccac cccattgacg tcaatgggag tttgttttgg caccaaaatc aacgggactt
     7921 tccaaaatgt cgtaataacc ccgccccgtt gacgcaaatg ggcggtaggc gtgtacggtg
     7981 ggaggtctat ataagcagag ctcgtttagt gaaccgtcag atcactagaa gctttattgc
     8041 ggtagtttat cacagttaaa ttgctaacgc agtcagtggg cctcggcggc caagcttggc
     8101 aatccggtac tgttggtaaa cagacgaccc aagtttgtac aaaaaagcag gctggatcca
     8161 ggttactagg tgccaccatg gtgagcaagg gcgaggagct gttcaccggg gtggtgccca
     8221 tcctggtcga gctggacggc gacgtaaacg gccacaagtt cagcgtgtcc ggcgagggcg
     8281 agggcgatgc cacctacggc aagctgaccc tgaagttcat ctgcaccacc ggcaagctgc
     8341 ccgtgccctg gcccaccctc gtgaccacct tcggctacgg cctgcagtgc ttcgcccgct
     8401 accccgacca catgaagcag cacgacttct tcaagtccgc catgcccgaa ggctacgtcc
     8461 aggagcgcac catcttcttc aaggacgacg gcaactacaa gacccgcgcc gaggtgaagt
     8521 tcgagggcga caccctggtg aaccgcatcg agctgaaggg catcgacttc aaggaggacg
     8581 gcaacatcct ggggcacaag ctggagtaca actacaacag ccacaacgtc tatatcatgg
     8641 ccgacaagca gaagaacggc atcaaggtga acttcaagat ccgccacaac atcgaggacg
     8701 gcagcgtgca gctcgccgac cactaccagc agaacacccc catcggcgac ggccccgtgc
     8761 tgctgcccga caaccactac ctgagctacc agtccaagct gagcaaagac cccaacgaga
     8821 agcgcgatca catggtcctg ctggagttcg tgaccgccgc cgggatcact ctcggcatgg
     8881 acgagctgta caagtgagct tcagagcttg aattctacca cccagctttc ttgtacaaag
     8941 tggtacgcgt gaattcactc ctcaggtgca ggctgcctat cagaaggtgg tggctggtgt
     9001 ggccaatgcc ctggctcaca aataccactg agatcttttt ccctctgcca aaaattatgg
     9061 ggacatcatg aagccccttg agcatctgac ttctggctaa taaaggaaat ttattttcat
     9121 tgcaatagtg tgttggaatt ttttgtgtct ctcactcgga aggacatatg ggagggcaaa
     9181 tcatttaaaa catcagaatg agtatttggt ttagagtttg gcaacatatg cccatatgct
     9241 ggctgccatg aacaaaggtt ggctataaag aggtcatcag tatatgaaac agccccctgc
     9301 tgtccattcc ttattccata gaaaagcctt gacttgaggt tagatttttt ttatattttg
     9361 ttttgtgtta tttttttctt taacatccct aaaattttcc ttacatgttt tactagccag
     9421 atttttcctc ctctcctgac tactcccagt catagctgtc cctcttctct tatggagatc
     9481 cctcgacctg cagcccaagc ttggcgtaat catggtcata gctgtttcct gtgtgaaatt
     9541 gttatccgct cacaattcca cacaacatac gagccggaag cataaagtgt aaagcctggg
     9601 gtgcctaatg agtgagctaa ctcacattaa ttgcgttgcg ctcactgccc gctttccagt
     9661 cgggaaacct gtcgtgccag cggatcgaca gtactaagct tggtgcgttt ttatgcttgt
     9721 agtattgtat aatgttttta agatccaagc ttctgacctc ttctcttcct cccacagggc
     9781 ctcgagacaa ttgcatcgat ggtaccagtg aaagtctgca atgaattcga gttggcgcgc
     9841 ctgtcattct aaatctctct ttcagcctaa agctttttcc ccgtatcccc ccaggtgtct
     9901 gcaggctcaa agagcagcga gaagcgttca gaggaaagcg atcccgtgcc accttccccg
     9961 tgcccgggct gtccccgcac gctgccggct cggggatgcg gggggagcgc cggaccggag
    10021 cggagccccg ggcggctcgc tgctgccccc tagcggggga gggacgtaat tacatccctg
    10081 ggggctttgg gagggggctg tccccgtgag ctcccaggcg cgcctgtcat tctaaatctc
    10141 tctttcagcc taaagctttt tccccgtatc cccccaggtg tctgcaggct caaagagcag
    10201 cgagaagcgt tcagaggaaa gcgatcccgt gccaccttcc ccgtgcccgg gctgtccccg
    10261 cacgctgccg gctcggggat gcggggggag cgccggaccg gagcggagcc ccgggcggct
    10321 cgctgctgcc ccctagcggg ggagggacgt aattacatcc ctgggggctt tggggggggg
    10381 ctgtccccgt gagctcccag gcgcgccaac tcggtaccgt atcgatgtcg acgttaacgc
    10441 tagtgatatc aactttgtat agaaaagttg gctccg
//
