# Supplementary material for: Robust and tunable signal processing in mammalian cells via engineered covalent modification cycles
Source: Nat Commun. 2022 Mar 31;13:1720. doi: 10.1038/s41467-022-29338-w (PMC8971529; doi:10.1038/s41467-022-29338-w)
Supplement: Supplementary file 4 — Supplementary Data 1 [file 41467_2022_29338_MOESM4_ESM.zip › Supplementary Data/Plasmids - Experiments/aRJ_00044.gb]

LOCUS       aRJ_00044              10524 bp    DNA     circular UNA 02-MAY-2020
DEFINITION  [JG SmallBob] attB-BxB1_pac_Rb Glob pA :: cHS4_CMV_EYFP_Rb Glob pA
            :: cHS4_CMV_mKate2_Rb Glob pA.
ACCESSION   urn.local.jones.1fd-8qg2aqb
VERSION     urn.local.jones.1fd-8qg2aqb
KEYWORDS    .
SOURCE      
  ORGANISM  .
FEATURES             Location/Qualifiers
     promoter        185..764
                     /created_by="User"
                     /label="CMV"
     misc_feature    535..540
                     /Recognition_pattern="C^CATGG"
                     /annotation_group="CCATGG"
                     /label="NcoI"
                     /note="Geneious type: restriction site"
     promoter        683..764
                     /Imported_from="<a
                     href=""http://wishart.biology.ualberta.ca/PlasMapper"">Pla
                     sMapper</a>"
                     /Transferred_From="CMV prom"
                     /Transferred_Similarity="100.00%"
                     /label="CMV prom"
     misc_feature    complement(835..861)
                     /Sequence="TTTACCAACAGTACCGGATTGCCAAGC"
                     /Hairpin_Tm="None"
                     /Tm="65.8"
                     /Self_Dimer_Tm="1.2"
                     /%GC="48.1"
                     /created_by="primer3"
                     /Extension="AATGGTCTCATCTG"
                     /modified_by="User"
                     /label="rev"
                     /note="Geneious type: primer_bind_reverse"
     attP1           871..894
                     /annotation_group="attP"
                     /label="attP1"
     gg_overhang     901..904
                     /created_by="User"
                     /label="pL0 5-G"
     motif           905..910
                     /created_by="User"
                     /label="Kozak"
     misc_feature    909..914
                     /Recognition_pattern="C^CATGG"
                     /annotation_group="CCATGG"
                     /label="NcoI"
                     /note="Geneious type: restriction site"
     CDS             911..1615
                     /created_by="User"
                     /label="mKate2"
     primer_bind     911..932
                     /Sequence="ATGGTGAGCGAGCTGATTAAGG"
                     /Hairpin_Tm="None"
                     /Tm="60.5"
                     /Self_Dimer_Tm="None"
                     /%GC="50.0"
                     /created_by="primer3"
                     /Extension="TGGAGCAAACTCAGC"
                     /modified_by="User"
                     /label="RJ_00079Fa"
     domain          914..1612
                     /created_by="User"
                     /label="mKate2"
     primer_bind     914..934
                     /Sequence="GTGAGCGAGCTGATTAAGGAG"
                     /Hairpin_Tm="None"
                     /Tm="58.5"
                     /Self_Dimer_Tm="None"
                     /%GC="52.4"
                     /Extension="GAAAGTGGAGCAAACTCAGC"
                     /modified_by="User"
                     /label="RJ_00116Fc"
     primer_bind     914..934
                     /Sequence="GTGAGCGAGCTGATTAAGGAG"
                     /Hairpin_Tm="None"
                     /Tm="58.5"
                     /Self_Dimer_Tm="None"
                     /%GC="52.4"
                     /created_by="primer3"
                     /Extension="CAAATCCACTCCTCGGCCTTGATTCTACA"
                     /modified_by="User"
                     /label="RJ_00117Fa"
     misc_feature    complement(1593..1612)
                     /Sequence="ATTAAGTTTGTGCCCCAGTT"
                     /Hairpin_Tm="None"
                     /Tm="55.4"
                     /Self_Dimer_Tm="None"
                     /%GC="40.0"
                     /Extension="TTTTCGCTTTTTCTTTGGGGA"
                     /modified_by="User"
                     /label="RJ_00081Ra"
                     /note="Geneious type: primer_bind_reverse"
     misc_feature    complement(1593..1612)
                     /Sequence="ATTAAGTTTGTGCCCCAGTT"
                     /Hairpin_Tm="None"
                     /Tm="55.4"
                     /Self_Dimer_Tm="None"
                     /%GC="40.0"
                     /created_by="primer3"
                     /Extension="CAGCCTCTCCAGAGGGGGCAAGGA"
                     /modified_by="User"
                     /label="RJ_00082Ra"
                     /note="Geneious type: primer_bind_reverse"
     attB2           complement(1633..1653)
                     /annotation_group="attB"
                     /label="attB2"
     source          <1656..>2411
                     /organism="AAV-CAGGS-EGFP Sequence"
                     /mol_type="other DNA"
                     /label="source AAV-CAGGS-EGFP Sequence"
     terminator      1664..2190
                     /label="rb glob PA terminator"
     primer_bind     2113..2146
                     /created_by="primer3"
                     /%GC="41.18"
                     /Tm="60.04"
                     /Hairpin="6.0"
                     /Primer-Dimer="0.0"
                     /Monovalent_Salt_Concentration="50.0"
                     /Divalent_Salt_Concentration="0.0"
                     /DNTP_Concentration="0.0"
                     /Sequence="ACATGTTTTACTAGCCAGATTTTTCCTCCTCTCC"
                     /annotation_group="PrimerPlugin
                     Group0_urn:local:pg:1264030757145.91"
                     /label="forward primer"
     misc_feature    complement(2221..2239)
                     /label="M13 reverse primer"
     primer_bind     2224..2257
                     /created_by="primer3"
                     /%GC="41.18"
                     /Tm="59.92"
                     /Hairpin="5.0"
                     /Primer-Dimer="1.0"
                     /Monovalent_Salt_Concentration="50.0"
                     /Divalent_Salt_Concentration="0.0"
                     /DNTP_Concentration="0.0"
                     /Sequence="GGTCATAGCTGTTTCCTGTGTGAAATTGTTATCC"
                     /annotation_group="PrimerPlugin
                     Group1_urn:local:pg:1271867254230.58"
                     /label="forward primer"
     misc_feature    complement(2238..2260)
                     /label="M13 pUC rev primer"
     promoter        complement(2274..2303)
                     /label="lac promoter"
     gibson_overhang 2412..2456
                     /label="pL1 S3"
     misc_feature    2457..2471
                     /Sequence="TGGCCCGTGTCTCAA"
                     /Hairpin_Tm="None"
                     /Tm="54.0"
                     /Self_Dimer_Tm="None"
                     /%GC="60.0"
                     /created_by="primer3"
                     /label="fwd"
                     /note="Geneious type: primer_bind_reverse"
     source          <2457..>3441
                     /invitrogen="""722"
                     /label="Invitrogen vector 722"
     CDS             2562..3371
                     /invitrogen="""1210000"
                     /label="KanR"
     misc_feature    complement(3427..3441)
                     /Sequence="ATGAGCTTGCGCCGT"
                     /Hairpin_Tm="36.6"
                     /Tm="56.0"
                     /Self_Dimer_Tm="None"
                     /%GC="60.0"
                     /created_by="primer3"
                     /label="rev"
                     /note="Geneious type: primer_bind_reverse"
     gibson_overhang complement(3442..3486)
                     /created_by="User"
                     /modified_by="User"
                     /label="pL1 SX"
     rep_origin      complement(3515..4162)
                     /created_by="User"
                     /X-Transferred_From="pFUGW extraction"
                     /X-Transferred_Similarity="100.00%"
                     /Transferred_From="pFUGW"
                     /Transferred_Similarity="100.00%"
                     /modified_by="User"
                     /label="pUC ori"
     source          complement(<3515..>4162)
                     /invitrogen="""722"
                     /label="Invitrogen vector 722"
     source          <3515..>4162
                     /organism="synthetic DNA construct"
                     /mol_type="other DNA"
                     /label="source synthetic DNA construct"
     source          join(<3515..>4162,<3515..>4162)
                     /organism="synthetic DNA construct"
                     /mol_type="other DNA"
                     /label="source synthetic DNA construct"
     source          <3574..>4162
                     /organism="synthetic DNA construct"
                     /mol_type="other DNA"
                     /label="source synthetic DNA construct"
     source          <3653..>3676
                     /organism="synthetic DNA construct"
                     /mol_type="other DNA"
                     /label="source synthetic DNA construct"
     misc_feature    3827..3832
                     /Recognition_pattern="G^TGCAC"
                     /annotation_group="GTGCAC"
                     /label="ApaLI"
                     /note="Geneious type: restriction site"
     misc_feature    3924..3932
                     /Recognition_pattern="CAGNNN^CTG"
                     /annotation_group="CAGNNNCTG"
                     /label="AlwNI"
                     /note="Geneious type: restriction site"
     primer_bind     4329..4359
                     /Sequence="ACAGTTACCAATGCTTAATCAGTGAGGCACC"
                     /Hairpin_Tm="34.3"
                     /Tm="67.0"
                     /Self_Dimer_Tm="3.3"
                     /%GC="45.2"
                     /created_by="primer3"
                     /label="fwd"
     CDS             complement(4333..5193)
                     /label="AmpR"
     promoter        complement(5235..5263)
                     /Imported_from="<a
                     href=""http://wishart.biology.ualberta.ca/PlasMapper"">Pla
                     sMapper</a>"
                     /Transferred_From="amp prom"
                     /Transferred_Similarity="100.00%"
                     /label="amp prom"
     recomb_site     5285..5322
                     /created_by="Ross"
                     /label="attB BxB1"
     motif           5338..5343
                     /created_by="User"
                     /modified_by="Ross"
                     /label="Kozak"
     primer_bind     5338..5359
                     /Sequence="GCCACCATGACCGAGTACAAGC"
                     /Hairpin_Tm="None"
                     /Tm="63.7"
                     /Self_Dimer_Tm="None"
                     /%GC="59.1"
                     /created_by="primer3"
                     /label="fwd"
     CDS             5344..5943
                     /created_by="User"
                     /modified_by="Ross"
                     /label="pac (PuroR)"
     domain          5347..5940
                     /created_by="Ross"
                     /label="PuroR"
     misc_feature    complement(5927..5943)
                     /Sequence="TCAGGCACCGGGCTTGC"
                     /Hairpin_Tm="50.3"
                     /Tm="62.8"
                     /Self_Dimer_Tm="18.2"
                     /%GC="70.6"
                     /created_by="primer3"
                     /label="rev"
                     /note="Geneious type: primer_bind_reverse"
     misc_feature    5944..5947
                     /created_by="User"
                     /label="overhang"
     primer_bind     5944..5966
                     /Sequence="TACGCGTGAATTCACTCCTCAGG"
                     /Hairpin_Tm="44.3"
                     /Tm="62.5"
                     /Self_Dimer_Tm="24.6"
                     /%GC="52.2"
                     /created_by="primer3"
                     /label="fwd"
     source          <5946..>6497
                     /organism="AAV-CAGGS-EGFP Sequence"
                     /mol_type="other DNA"
                     /label="source AAV-CAGGS-EGFP Sequence"
     terminator      5954..6480
                     /label="rb glob PA terminator"
     motif           <6498..>6509
                     /created_by="User"
                     /modified_by="User"
                     /label="MCS"
     misc_feature    6515..6532
                     /modified_by="User"
                     /label="I-SceI short reverse"
     misc_feature    complement(6524..6527)
                     /created_by="User"
                     /label="cutting site"
     gibson_overhang complement(6533..6577)
                     /modified_by="User"
                     /label="pL1 S1"
     misc_feature    <6533..6534
                     /created_by="User"
                     /label="overlapping"
     source          <6578..>6612
                     /organism="AAV-CAGGS-EGFP Sequence"
                     /mol_type="other DNA"
                     /label="source AAV-CAGGS-EGFP Sequence"
     insulator       6701..6944
                     /created_by="User"
                     /label="cHS4 core"
     insulator       6984..7227
                     /created_by="User"
                     /label="cHS4 core"
     attB4           7281..7301
                     /annotation_group="attB"
                     /label="attB4"
     promoter        7492..8071
                     /created_by="User"
                     /label="CMV"
     misc_feature    7842..7847
                     /Recognition_pattern="C^CATGG"
                     /annotation_group="CCATGG"
                     /label="NcoI"
                     /note="Geneious type: restriction site"
     promoter        7990..8071
                     /Imported_from="<a
                     href=""http://wishart.biology.ualberta.ca/PlasMapper"">Pla
                     sMapper</a>"
                     /Transferred_From="CMV prom"
                     /Transferred_Similarity="100.00%"
                     /label="CMV prom"
     misc_feature    complement(8142..8168)
                     /Sequence="TTTACCAACAGTACCGGATTGCCAAGC"
                     /Hairpin_Tm="None"
                     /Tm="65.8"
                     /Self_Dimer_Tm="1.2"
                     /%GC="48.1"
                     /created_by="primer3"
                     /Extension="AATGGTCTCATCTG"
                     /modified_by="User"
                     /label="rev"
                     /note="Geneious type: primer_bind_reverse"
     attP1           8178..8201
                     /annotation_group="attP"
                     /label="attP1"
     Gg_overhang     8212..8215
                     /created_by="User"
                     /label="pL0 I-P"
     Gg_overhang     8216..8219
                     /created_by="User"
                     /label="pL0 5-G"
     motif           8220..8225
                     /created_by="User"
                     /label="Kozak"
     misc_feature    8224..8229
                     /Recognition_pattern="C^CATGG"
                     /annotation_group="CCATGG"
                     /label="NcoI"
                     /note="Geneious type: restriction site"
     CDS             8226..8945
                     /created_by="User"
                     /modified_by="User"
                     /label="EYFP"
     domain          8229..8942
                     /created_by="User"
                     /label="EYFP"
     Gg_overhang     8946..8949
                     /created_by="User"
                     /label="pL0 G-3"
     attB2           complement(8971..8991)
                     /annotation_group="attB"
                     /label="attB2"
     source          <8994..>9749
                     /organism="AAV-CAGGS-EGFP Sequence"
                     /mol_type="other DNA"
                     /label="source AAV-CAGGS-EGFP Sequence"
     terminator      9002..9528
                     /label="rb glob PA terminator"
     misc_feature    9147..9152
                     /created_by="User"
                     /label="PolyA"
     primer_bind     9451..9484
                     /created_by="primer3"
                     /%GC="41.18"
                     /Tm="60.04"
                     /Hairpin="6.0"
                     /Primer-Dimer="0.0"
                     /Monovalent_Salt_Concentration="50.0"
                     /Divalent_Salt_Concentration="0.0"
                     /DNTP_Concentration="0.0"
                     /Sequence="ACATGTTTTACTAGCCAGATTTTTCCTCCTCTCC"
                     /annotation_group="PrimerPlugin
                     Group0_urn:local:pg:1264030757145.91"
                     /label="forward primer"
     misc_feature    complement(9559..9577)
                     /label="M13 reverse primer"
     primer_bind     9562..9595
                     /created_by="primer3"
                     /%GC="41.18"
                     /Tm="59.92"
                     /Hairpin="5.0"
                     /Primer-Dimer="1.0"
                     /Monovalent_Salt_Concentration="50.0"
                     /Divalent_Salt_Concentration="0.0"
                     /DNTP_Concentration="0.0"
                     /Sequence="GGTCATAGCTGTTTCCTGTGTGAAATTGTTATCC"
                     /annotation_group="PrimerPlugin
                     Group1_urn:local:pg:1271867254230.58"
                     /label="forward primer"
     misc_feature    complement(9576..9598)
                     /label="M13 pUC rev primer"
     promoter        complement(9612..9641)
                     /label="lac promoter"
     gibson_overhang complement(9750..9794)
                     /modified_by="User"
                     /label="pL1 S2"
     misc_feature    <9750..9751
                     /created_by="User"
                     /label="overlapping"
     source          <9795..>9829
                     /organism="AAV-CAGGS-EGFP Sequence"
                     /mol_type="other DNA"
                     /label="source AAV-CAGGS-EGFP Sequence"
     insulator       9918..10161
                     /created_by="User"
                     /label="cHS4 core"
     insulator       10201..10444
                     /created_by="User"
                     /label="cHS4 core"
     attB4           10498..10518
                     /annotation_group="attB"
                     /label="attB4"
ORIGIN      
        1 aattctactg gcctaactgg cctcaatatt ggccattagc catattattc attggttata
       61 tagcataaat caatattggc tattggccat tgcatacgtt gtatctatat cataatatgt
      121 acatttatat tggctcatgt ccaatatgac cgccatgttg gcattgatta ttgactagtt
      181 attaatagta atcaattacg gggtcattag ttcatagccc atatatggag ttccgcgtta
      241 cataacttac ggtaaatggc ccgcctggct gaccgcccaa cgacccccgc ccattgacgt
      301 caataatgac gtatgttccc atagtaacgc caatagggac tttccattga cgtcaatggg
      361 tggagtattt acggtaaact gcccacttgg cagtacatca agtgtatcat atgccaagtc
      421 cgccccctat tgacgtcaat gacggtaaat ggcccgcctg gcattatgcc cagtacatga
      481 ccttacggga ctttcctact tggcagtaca tctacgtatt agtcatcgct attaccatgg
      541 tgatgcggtt ttggcagtac accaatgggc gtggatagcg gtttgactca cggggatttc
      601 caagtctcca ccccattgac gtcaatggga gtttgttttg gcaccaaaat caacgggact
      661 ttccaaaatg tcgtaataac cccgccccgt tgacgcaaat gggcggtagg cgtgtacggt
      721 gggaggtcta tataagcaga gctcgtttag tgaaccgtca gatcactaga agctttattg
      781 cggtagttta tcacagttaa attgctaacg cagtcagtgg gcctcggcgg ccaagcttgg
      841 caatccggta ctgttggtaa acagacgacc caagtttgta caaaaaagca ggctggatcc
      901 aggtgccacc atggtgagcg agctgattaa ggagaacatg cacatgaagc tgtacatgga
      961 gggcaccgtg aacaaccacc acttcaagtg cacatccgag ggcgaaggca agccctacga
     1021 gggcacccag accatgagaa tcaaggcggt cgagggcggc cctctcccct tcgccttcga
     1081 catcctggct accagcttca tgtacggcag caaaaccttc atcaaccaca cccagggcat
     1141 ccccgacttc tttaagcagt ccttccccga gggcttcaca tgggagagag tcaccacata
     1201 cgaagatggg ggcgtgctga ccgctaccca ggacaccagc ctccaggacg gctgcctcat
     1261 ctacaacgtc aagatcagag gggtgaactt cccatccaac ggccctgtga tgcagaagaa
     1321 aacactcggc tgggaggcct ccaccgagac actgtacccc gctgacggcg gcctggaagg
     1381 cagagccgac atggccctga agctcgtggg cgggggccac ctgatctgca accttaagac
     1441 cacatacaga tccaagaaac ccgctaagaa cctcaagatg cccggcgtct actatgtgga
     1501 caggagactg gaaagaatca aggaggccga caaagagaca tacgtcgagc agcacgaggt
     1561 ggctgtggcc agatactgcg acctccctag caaactgggg cacaaactta attgagcttg
     1621 aattctacca cccagctttc ttgtacaaag tggtacgcgt gaattcactc ctcaggtgca
     1681 ggctgcctat cagaaggtgg tggctggtgt ggccaatgcc ctggctcaca aataccactg
     1741 agatcttttt ccctctgcca aaaattatgg ggacatcatg aagccccttg agcatctgac
     1801 ttctggctaa taaaggaaat ttattttcat tgcaatagtg tgttggaatt ttttgtgtct
     1861 ctcactcgga aggacatatg ggagggcaaa tcatttaaaa catcagaatg agtatttggt
     1921 ttagagtttg gcaacatatg cccatatgct ggctgccatg aacaaaggtt ggctataaag
     1981 aggtcatcag tatatgaaac agccccctgc tgtccattcc ttattccata gaaaagcctt
     2041 gacttgaggt tagatttttt ttatattttg ttttgtgtta tttttttctt taacatccct
     2101 aaaattttcc ttacatgttt tactagccag atttttcctc ctctcctgac tactcccagt
     2161 catagctgtc cctcttctct tatggagatc cctcgacctg cagcccaagc ttggcgtaat
     2221 catggtcata gctgtttcct gtgtgaaatt gttatccgct cacaattcca cacaacatac
     2281 gagccggaag cataaagtgt aaagcctggg gtgcctaatg agtgagctaa ctcacattaa
     2341 ttgcgttgcg ctcactgccc gctttccagt cgggaaacct gtcgtgccag cggatcgaca
     2401 gtactaagct tggtctaata cccaatctct cgtcttatcc agatgtttta tacgcctggc
     2461 ccgtgtctca aaatctctga tgttacattg cacaagataa aataatatca tcatgaacaa
     2521 taaaactgtc tgcttacata aacagtaata caaggggtgt tatgagccat attcaacggg
     2581 aaacgtcgag gccgcgatta aattccaaca tggatgctga tttatatggg tataaatggg
     2641 ctcgcgataa tgtcgggcaa tcaggtgcga caatctatcg cttgtatggg aagcccgatg
     2701 cgccagagtt gtttctgaaa catggcaaag gtagcgttgc caatgatgtt acagatgaga
     2761 tggtcagact aaactggctg acggaattta tgcctcttcc gaccatcaag cattttatcc
     2821 gtactcctga tgatgcatgg ttactcacca ctgcgatccc cggaaaaaca gcattccagg
     2881 tattagaaga atatcctgat tcaggtgaaa atattgttga tgcgctggca gtgttcctgc
     2941 gccggttgca ttcgattcct gtttgtaatt gtccttttaa cagcgatcgc gtatttcgtc
     3001 tcgctcaggc gcaatcacga atgaataacg gtttggttga tgcgagtgat tttgatgacg
     3061 agcgtaatgg ctggcctgtt gaacaagtct ggaaagaaat gcataaactt ttgccattct
     3121 caccggattc agtcgtcact catggtgatt tctcacttga taaccttatt tttgacgagg
     3181 ggaaattaat aggttgtatt gatgttggac gagtcggaat cgcagaccga taccaggatc
     3241 ttgccatcct atggaactgc ctcggtgagt tttctccttc attacagaaa cggctttttc
     3301 aaaaatatgg tattgataat cctgatatga ataaattgca gtttcatttg atgctcgatg
     3361 agtttttcta atcagaattg gttaattggt tgtaacactg gcagagcatt acgctgactt
     3421 gacgggacgg cgcaagctca tggtatcact agtattacag aggtaagtta taacagtcgc
     3481 ctaacccaat tgaggggata acgcaggaaa gaacatgtga gcaaaaggcc agcaaaaggc
     3541 caggaaccgt aaaaaggccg cgttgctggc gtttttccat aggctccgcc cccctgacga
     3601 gcatcacaaa aatcgacgct caagtcagag gtggcgaaac ccgacaggac tataaagata
     3661 ccaggcgttt ccccctggaa gctccctcgt gcgctctcct gttccgaccc tgccgcttac
     3721 cggatacctg tccgcctttc tcccttcggg aagcgtggcg ctttctcata gctcacgctg
     3781 taggtatctc agttcggtgt aggtcgttcg ctccaagctg ggctgtgtgc acgaaccccc
     3841 cgttcagccc gaccgctgcg ccttatccgg taactatcgt cttgagtcca acccggtaag
     3901 acacgactta tcgccactgg cagcagccac tggtaacagg attagcagag cgaggtatgt
     3961 aggcggtgct acagagttct tgaagtggtg gcctaactac ggctacacta gaagaacagt
     4021 atttggtatc tgcgctctgc tgaagccagt taccttcgga aaaagagttg gtagctcttg
     4081 atccggcaaa caaaccaccg ctggtagcgg tggttttttt gtttgcaagc agcagattac
     4141 gcgcagaaaa aaaggatctc aagaagatcc tttgatcttt tctacggggt ctgacgctca
     4201 gtggaacgaa aactcacgtt aagggatttt ggtcatgaga ttatcaaaaa ggatcttcac
     4261 ctagatcctt ttaaattaaa aatgaagttt taaatcaatc taaagtatat atgagtaaac
     4321 ttggtctgac agttaccaat gcttaatcag tgaggcacct atctcagcga tctgtctatt
     4381 tcgttcatcc atagttgcct gactccccgt cgtgtagata actacgatac gggagggctt
     4441 accatctggc cccagtgctg caatgatacc gcgagaacca cgctcaccgg ctccagattt
     4501 atcagcaata aaccagccag ccggaagggc cgagcgcaga agtggtcctg caactttatc
     4561 cgcctccatc cagtctatta attgttgccg ggaagctaga gtaagtagtt cgccagttaa
     4621 tagtttgcgc aacgttgttg ccattgctac aggcatcgtg gtgtcacgct cgtcgtttgg
     4681 tatggcttca ttcagctccg gttcccaacg atcaaggcga gttacatgat cccccatgtt
     4741 gtgcaaaaaa gcggttagct ccttcggtcc tccgatcgtt gtcagaagta agttggccgc
     4801 agtgttatca ctcatggtta tggcagcact gcataattct cttactgtca tgccatccgt
     4861 aagatgcttt tctgtgactg gtgagtactc aaccaagtca ttctgagaat agtgtatgcg
     4921 gcgaccgagt tgctcttgcc cggcgtcaat acgggataat accgcgccac atagcagaac
     4981 tttaaaagtg ctcatcattg gaaaacgttc ttcggggcga aaactctcaa ggatcttacc
     5041 gctgttgaga tccagttcga tgtaacccac tcgtgcaccc aactgatctt cagcatcttt
     5101 tactttcacc agcgtttctg ggtgagcaaa aacaggaagg caaaatgccg caaaaaaggg
     5161 aataagggcg acacggaaat gttgaatact catactcttc ctttttcaat attattgaag
     5221 catttatcag ggttattgtc tcatgagcgg atacatattt gaatgtagct ccgaatttct
     5281 cgagggcttg tcgacgacgg cggtctccgt cgtcaggatc atgaattcga cccgcctgcc
     5341 accatgaccg agtacaagcc cacggtgcgc ctcgccaccc gcgacgacgt cccccgggcc
     5401 gtacgcaccc tcgccgccgc gttcgccgac taccccgcca cgcgccacac cgtcgacccg
     5461 gaccgccaca tcgagcgggt caccgagctg caagaactct tcctcacgcg cgtcgggctc
     5521 gacatcggca aggtgtgggt cgcggacgac ggcgccgcgg tggcggtctg gaccacgccg
     5581 gagagcgtcg aagcgggggc ggtgttcgcc gagatcggcc cgcgcatggc cgagttgagc
     5641 ggttcccggc tggccgcgca gcaacagatg gaaggcctcc tggcgccgca ccggcccaag
     5701 gagcccgcgt ggttcctggc caccgtcggc gtctcgcccg accaccaggg caagggtctg
     5761 ggcagcgccg tcgtgctccc cggagtggag gcggccgagc gcgccggggt gcccgccttc
     5821 ctggagacat ccgcgccccg caacctcccc ttctacgagc ggctcggctt caccgtcacc
     5881 gccgacgtcg aggtgcccga aggaccgcgc acctggtgca tgacccgcaa gcccggtgcc
     5941 tgatacgcgt gaattcactc ctcaggtgca ggctgcctat cagaaggtgg tggctggtgt
     6001 ggccaatgcc ctggctcaca aataccactg agatcttttt ccctctgcca aaaattatgg
     6061 ggacatcatg aagccccttg agcatctgac ttctggctaa taaaggaaat ttattttcat
     6121 tgcaatagtg tgttggaatt ttttgtgtct ctcactcgga aggacatatg ggagggcaaa
     6181 tcatttaaaa catcagaatg agtatttggt ttagagtttg gcaacatatg cccatatgct
     6241 ggctgccatg aacaaaggtt ggctataaag aggtcatcag tatatgaaac agccccctgc
     6301 tgtccattcc ttattccata gaaaagcctt gacttgaggt tagatttttt ttatattttg
     6361 ttttgtgtta tttttttctt taacatccct aaaattttcc ttacatgttt tactagccag
     6421 atttttcctc ctctcctgac tactcccagt catagctgtc cctcttctct tatggagatc
     6481 cctcgacctg cagcccaagc ttgaattctc tagaattacc ctgttatccc taggtttacc
     6541 gagctcttat tggttttcaa acttcattga ctgtgccaag cttctgacct cttctcttcc
     6601 tcccacaggg cctcgagaca attgcatcga tggtaccagt gaaagtctgc aatgaattcg
     6661 agttggcgcg cctgtcattc taaatctctc tttcagccta aagctttttc cccgtatccc
     6721 cccaggtgtc tgcaggctca aagagcagcg agaagcgttc agaggaaagc gatcccgtgc
     6781 caccttcccc gtgcccgggc tgtccccgca cgctgccggc tcggggatgc ggggggagcg
     6841 ccggaccgga gcggagcccc gggcggctcg ctgctgcccc ctagcggggg agggacgtaa
     6901 ttacatccct gggggctttg ggagggggct gtccccgtga gctcccaggc gcgcctgtca
     6961 ttctaaatct ctctttcagc ctaaagcttt ttccccgtat ccccccaggt gtctgcaggc
     7021 tcaaagagca gcgagaagcg ttcagaggaa agcgatcccg tgccaccttc cccgtgcccg
     7081 ggctgtcccc gcacgctgcc ggctcgggga tgcgggggga gcgccggacc ggagcggagc
     7141 cccgggcggc tcgctgctgc cccctagcgg gggagggacg taattacatc cctgggggct
     7201 ttgggggggg gctgtccccg tgagctccca ggcgcgccaa ctcggtaccg tatcgatgtc
     7261 gacgttaacg ctagtgatat caactttgta tagaaaagtt ggctccgaat tctactggcc
     7321 taactggcct caatattggc cattagccat attattcatt ggttatatag cataaatcaa
     7381 tattggctat tggccattgc atacgttgta tctatatcat aatatgtaca tttatattgg
     7441 ctcatgtcca atatgaccgc catgttggca ttgattattg actagttatt aatagtaatc
     7501 aattacgggg tcattagttc atagcccata tatggagttc cgcgttacat aacttacggt
     7561 aaatggcccg cctggctgac cgcccaacga cccccgccca ttgacgtcaa taatgacgta
     7621 tgttcccata gtaacgccaa tagggacttt ccattgacgt caatgggtgg agtatttacg
     7681 gtaaactgcc cacttggcag tacatcaagt gtatcatatg ccaagtccgc cccctattga
     7741 cgtcaatgac ggtaaatggc ccgcctggca ttatgcccag tacatgacct tacgggactt
     7801 tcctacttgg cagtacatct acgtattagt catcgctatt accatggtga tgcggttttg
     7861 gcagtacacc aatgggcgtg gatagcggtt tgactcacgg ggatttccaa gtctccaccc
     7921 cattgacgtc aatgggagtt tgttttggca ccaaaatcaa cgggactttc caaaatgtcg
     7981 taataacccc gccccgttga cgcaaatggg cggtaggcgt gtacggtggg aggtctatat
     8041 aagcagagct cgtttagtga accgtcagat cactagaagc tttattgcgg tagtttatca
     8101 cagttaaatt gctaacgcag tcagtgggcc tcggcggcca agcttggcaa tccggtactg
     8161 ttggtaaaca gacgacccaa gtttgtacaa aaaagcaggc tggatccagg ttactaggtg
     8221 ccaccatggt gagcaagggc gaggagctgt tcaccggggt ggtgcccatc ctggtcgagc
     8281 tggacggcga cgtaaacggc cacaagttca gcgtgtccgg cgagggcgag ggcgatgcca
     8341 cctacggcaa gctgaccctg aagttcatct gcaccaccgg caagctgccc gtgccctggc
     8401 ccaccctcgt gaccaccttc ggctacggcc tgcagtgctt cgcccgctac cccgaccaca
     8461 tgaagcagca cgacttcttc aagtccgcca tgcccgaagg ctacgtccag gagcgcacca
     8521 tcttcttcaa ggacgacggc aactacaaga cccgcgccga ggtgaagttc gagggcgaca
     8581 ccctggtgaa ccgcatcgag ctgaagggca tcgacttcaa ggaggacggc aacatcctgg
     8641 ggcacaagct ggagtacaac tacaacagcc acaacgtcta tatcatggcc gacaagcaga
     8701 agaacggcat caaggtgaac ttcaagatcc gccacaacat cgaggacggc agcgtgcagc
     8761 tcgccgacca ctaccagcag aacaccccca tcggcgacgg ccccgtgctg ctgcccgaca
     8821 accactacct gagctaccag tccaagctga gcaaagaccc caacgagaag cgcgatcaca
     8881 tggtcctgct ggagttcgtg accgccgccg ggatcactct cggcatggac gagctgtaca
     8941 agtgagcttc agagcttgaa ttctaccacc cagctttctt gtacaaagtg gtacgcgtga
     9001 attcactcct caggtgcagg ctgcctatca gaaggtggtg gctggtgtgg ccaatgccct
     9061 ggctcacaaa taccactgag atctttttcc ctctgccaaa aattatgggg acatcatgaa
     9121 gccccttgag catctgactt ctggctaata aaggaaattt attttcattg caatagtgtg
     9181 ttggaatttt ttgtgtctct cactcggaag gacatatggg agggcaaatc atttaaaaca
     9241 tcagaatgag tatttggttt agagtttggc aacatatgcc catatgctgg ctgccatgaa
     9301 caaaggttgg ctataaagag gtcatcagta tatgaaacag ccccctgctg tccattcctt
     9361 attccataga aaagccttga cttgaggtta gatttttttt atattttgtt ttgtgttatt
     9421 tttttcttta acatccctaa aattttcctt acatgtttta ctagccagat ttttcctcct
     9481 ctcctgacta ctcccagtca tagctgtccc tcttctctta tggagatccc tcgacctgca
     9541 gcccaagctt ggcgtaatca tggtcatagc tgtttcctgt gtgaaattgt tatccgctca
     9601 caattccaca caacatacga gccggaagca taaagtgtaa agcctggggt gcctaatgag
     9661 tgagctaact cacattaatt gcgttgcgct cactgcccgc tttccagtcg ggaaacctgt
     9721 cgtgccagcg gatcgacagt actaagcttg gtgcgttttt atgcttgtag tattgtataa
     9781 tgtttttaag atccaagctt ctgacctctt ctcttcctcc cacagggcct cgagacaatt
     9841 gcatcgatgg taccagtgaa agtctgcaat gaattcgagt tggcgcgcct gtcattctaa
     9901 atctctcttt cagcctaaag ctttttcccc gtatcccccc aggtgtctgc aggctcaaag
     9961 agcagcgaga agcgttcaga ggaaagcgat cccgtgccac cttccccgtg cccgggctgt
    10021 ccccgcacgc tgccggctcg gggatgcggg gggagcgccg gaccggagcg gagccccggg
    10081 cggctcgctg ctgcccccta gcgggggagg gacgtaatta catccctggg ggctttggga
    10141 gggggctgtc cccgtgagct cccaggcgcg cctgtcattc taaatctctc tttcagccta
    10201 aagctttttc cccgtatccc cccaggtgtc tgcaggctca aagagcagcg agaagcgttc
    10261 agaggaaagc gatcccgtgc caccttcccc gtgcccgggc tgtccccgca cgctgccggc
    10321 tcggggatgc ggggggagcg ccggaccgga gcggagcccc gggcggctcg ctgctgcccc
    10381 ctagcggggg agggacgtaa ttacatccct gggggctttg ggggggggct gtccccgtga
    10441 gctcccaggc gcgccaactc ggtaccgtat cgatgtcgac gttaacgcta gtgatatcaa
    10501 ctttgtatag aaaagttggc tccg
//
