# Supplementary material for: Robust and tunable signal processing in mammalian cells via engineered covalent modification cycles
Source: Nat Commun. 2022 Mar 31;13:1720. doi: 10.1038/s41467-022-29338-w (PMC8971529; doi:10.1038/s41467-022-29338-w)
Supplement: Supplementary file 4 — Supplementary Data 1 [file 41467_2022_29338_MOESM4_ESM.zip › Supplementary Data/Plasmids - Experiments/aRJ_00045.gb]

LOCUS       aRJ_00045              10770 bp    DNA     circular UNA 02-MAY-2020
DEFINITION  [JG SmallBob] attB-BxB1_pac_Rb Glob pA :: cHS4_CMV_EYFP_Rb Glob pA
            :: cHS4_CMV_iRFP720_Rb Glob pA.
ACCESSION   urn.local.jones.1ff-8qg2aqd
VERSION     urn.local.jones.1ff-8qg2aqd
KEYWORDS    .
SOURCE      
  ORGANISM  .
FEATURES             Location/Qualifiers
     promoter        185..764
                     /created_by="User"
                     /label="CMV"
     misc_feature    535..540
                     /Recognition_pattern="C^CATGG"
                     /annotation_group="CCATGG"
                     /label="NcoI"
                     /note="Geneious type: restriction site"
     promoter        683..764
                     /Imported_from="<a
                     href=""http://wishart.biology.ualberta.ca/PlasMapper"">Pla
                     sMapper</a>"
                     /Transferred_From="CMV prom"
                     /Transferred_Similarity="100.00%"
                     /label="CMV prom"
     misc_feature    complement(835..861)
                     /Sequence="TTTACCAACAGTACCGGATTGCCAAGC"
                     /Hairpin_Tm="None"
                     /Tm="65.8"
                     /Self_Dimer_Tm="1.2"
                     /%GC="48.1"
                     /created_by="primer3"
                     /Extension="AATGGTCTCATCTG"
                     /modified_by="User"
                     /label="rev"
                     /note="Geneious type: primer_bind_reverse"
     attP1           871..894
                     /annotation_group="attP"
                     /label="attP1"
     gg_overhang     901..904
                     /created_by="User"
                     /label="pL0 5-G"
     motif           905..910
                     /created_by="User"
                     /label="Kozak"
     misc_feature    909..914
                     /Recognition_pattern="C^CATGG"
                     /annotation_group="CCATGG"
                     /label="NcoI"
                     /note="Geneious type: restriction site"
     CDS             911..1861
                     /translation="MAEGSVARQPDLLTCDDEPIHIPGAIQPHGLLLALAADMTIVAG
                     SDNLPELTGLAIGALIGRSAADVFDSETHNRLTIALAEPGAAVGAPITVGFTMRKDAG
                     FIGSWHRHDQLIFLELEPPQRDVAEPQAFFRRTNSAIRRLQAAETLESACAAAAQEVR
                     KITGFDRVMIYRFASDFSGSVIAEDRCAEVESKLGLHYPASFIPAQARRLYTINPVRI
                     IPDINYRPVPVTPDLNPVTGRPIDLSFAILRSVSPNHLEFMRNIGMHGTMSISILRGE
                     RLWGLIVCHHRTPYYVDLDGRQACELVAQVLAWQIGVMEE*"
                     /modified_by="User"
                     /label="iRFP720"
     source          <911..>1858
                     /organism="piRFP720-N1"
                     /mol_type="other DNA"
                     /label="source piRFP720-N1"
     domain          914..1858
                     /created_by="User"
                     /label="iRFP720"
     misc_feature    complement(1837..1861)
                     /Sequence="TTACTCTTCCATCACGCCGATCTGC"
                     /Hairpin_Tm="29.2"
                     /Tm="64.9"
                     /Self_Dimer_Tm="None"
                     /%GC="52.0"
                     /created_by="primer3"
                     /label="11.48"
                     /note="Geneious type: primer_bind_reverse"
     attB2           complement(1879..1899)
                     /annotation_group="attB"
                     /label="attB2"
     source          <1902..>2657
                     /organism="AAV-CAGGS-EGFP Sequence"
                     /mol_type="other DNA"
                     /label="source AAV-CAGGS-EGFP Sequence"
     terminator      1910..2436
                     /label="rb glob PA terminator"
     primer_bind     2359..2392
                     /created_by="primer3"
                     /%GC="41.18"
                     /Tm="60.04"
                     /Hairpin="6.0"
                     /Primer-Dimer="0.0"
                     /Monovalent_Salt_Concentration="50.0"
                     /Divalent_Salt_Concentration="0.0"
                     /DNTP_Concentration="0.0"
                     /Sequence="ACATGTTTTACTAGCCAGATTTTTCCTCCTCTCC"
                     /annotation_group="PrimerPlugin
                     Group0_urn:local:pg:1264030757145.91"
                     /label="forward primer"
     misc_feature    complement(2467..2485)
                     /label="M13 reverse primer"
     primer_bind     2470..2503
                     /created_by="primer3"
                     /%GC="41.18"
                     /Tm="59.92"
                     /Hairpin="5.0"
                     /Primer-Dimer="1.0"
                     /Monovalent_Salt_Concentration="50.0"
                     /Divalent_Salt_Concentration="0.0"
                     /DNTP_Concentration="0.0"
                     /Sequence="GGTCATAGCTGTTTCCTGTGTGAAATTGTTATCC"
                     /annotation_group="PrimerPlugin
                     Group1_urn:local:pg:1271867254230.58"
                     /label="forward primer"
     misc_feature    complement(2484..2506)
                     /label="M13 pUC rev primer"
     promoter        complement(2520..2549)
                     /label="lac promoter"
     gibson_overhang 2658..2702
                     /label="pL1 S3"
     misc_feature    2703..2717
                     /Sequence="TGGCCCGTGTCTCAA"
                     /Hairpin_Tm="None"
                     /Tm="54.0"
                     /Self_Dimer_Tm="None"
                     /%GC="60.0"
                     /created_by="primer3"
                     /label="fwd"
                     /note="Geneious type: primer_bind_reverse"
     source          <2703..>3687
                     /invitrogen="""722"
                     /label="Invitrogen vector 722"
     CDS             2808..3617
                     /invitrogen="""1210000"
                     /label="KanR"
     misc_feature    complement(3673..3687)
                     /Sequence="ATGAGCTTGCGCCGT"
                     /Hairpin_Tm="36.6"
                     /Tm="56.0"
                     /Self_Dimer_Tm="None"
                     /%GC="60.0"
                     /created_by="primer3"
                     /label="rev"
                     /note="Geneious type: primer_bind_reverse"
     gibson_overhang complement(3688..3732)
                     /created_by="User"
                     /modified_by="User"
                     /label="pL1 SX"
     rep_origin      complement(3761..4408)
                     /created_by="User"
                     /X-Transferred_From="pFUGW extraction"
                     /X-Transferred_Similarity="100.00%"
                     /Transferred_From="pFUGW"
                     /Transferred_Similarity="100.00%"
                     /modified_by="User"
                     /label="pUC ori"
     source          complement(<3761..>4408)
                     /invitrogen="""722"
                     /label="Invitrogen vector 722"
     source          <3761..>4408
                     /organism="synthetic DNA construct"
                     /mol_type="other DNA"
                     /label="source synthetic DNA construct"
     source          join(<3761..>4408,<3761..>4408)
                     /organism="synthetic DNA construct"
                     /mol_type="other DNA"
                     /label="source synthetic DNA construct"
     source          <3820..>4408
                     /organism="synthetic DNA construct"
                     /mol_type="other DNA"
                     /label="source synthetic DNA construct"
     source          <3899..>3922
                     /organism="synthetic DNA construct"
                     /mol_type="other DNA"
                     /label="source synthetic DNA construct"
     misc_feature    4073..4078
                     /Recognition_pattern="G^TGCAC"
                     /annotation_group="GTGCAC"
                     /label="ApaLI"
                     /note="Geneious type: restriction site"
     misc_feature    4170..4178
                     /Recognition_pattern="CAGNNN^CTG"
                     /annotation_group="CAGNNNCTG"
                     /label="AlwNI"
                     /note="Geneious type: restriction site"
     primer_bind     4575..4605
                     /Sequence="ACAGTTACCAATGCTTAATCAGTGAGGCACC"
                     /Hairpin_Tm="34.3"
                     /Tm="67.0"
                     /Self_Dimer_Tm="3.3"
                     /%GC="45.2"
                     /created_by="primer3"
                     /label="fwd"
     CDS             complement(4579..5439)
                     /label="AmpR"
     promoter        complement(5481..5509)
                     /Imported_from="<a
                     href=""http://wishart.biology.ualberta.ca/PlasMapper"">Pla
                     sMapper</a>"
                     /Transferred_From="amp prom"
                     /Transferred_Similarity="100.00%"
                     /label="amp prom"
     recomb_site     5531..5568
                     /created_by="Ross"
                     /label="attB BxB1"
     motif           5584..5589
                     /created_by="User"
                     /modified_by="Ross"
                     /label="Kozak"
     primer_bind     5584..5605
                     /Sequence="GCCACCATGACCGAGTACAAGC"
                     /Hairpin_Tm="None"
                     /Tm="63.7"
                     /Self_Dimer_Tm="None"
                     /%GC="59.1"
                     /created_by="primer3"
                     /label="fwd"
     CDS             5590..6189
                     /created_by="User"
                     /modified_by="Ross"
                     /label="pac (PuroR)"
     domain          5593..6186
                     /created_by="Ross"
                     /label="PuroR"
     misc_feature    complement(6173..6189)
                     /Sequence="TCAGGCACCGGGCTTGC"
                     /Hairpin_Tm="50.3"
                     /Tm="62.8"
                     /Self_Dimer_Tm="18.2"
                     /%GC="70.6"
                     /created_by="primer3"
                     /label="rev"
                     /note="Geneious type: primer_bind_reverse"
     primer_bind     6190..6212
                     /Sequence="TACGCGTGAATTCACTCCTCAGG"
                     /Hairpin_Tm="44.3"
                     /Tm="62.5"
                     /Self_Dimer_Tm="24.6"
                     /%GC="52.2"
                     /created_by="primer3"
                     /label="fwd"
     misc_feature    6190..6193
                     /created_by="User"
                     /label="overhang"
     source          <6192..>6743
                     /organism="AAV-CAGGS-EGFP Sequence"
                     /mol_type="other DNA"
                     /label="source AAV-CAGGS-EGFP Sequence"
     terminator      6200..6726
                     /label="rb glob PA terminator"
     motif           <6744..>6755
                     /created_by="User"
                     /modified_by="User"
                     /label="MCS"
     misc_feature    6761..6778
                     /modified_by="User"
                     /label="I-SceI short reverse"
     misc_feature    complement(6770..6773)
                     /created_by="User"
                     /label="cutting site"
     gibson_overhang complement(6779..6823)
                     /modified_by="User"
                     /label="pL1 S1"
     misc_feature    <6779..6780
                     /created_by="User"
                     /label="overlapping"
     source          <6824..>6858
                     /organism="AAV-CAGGS-EGFP Sequence"
                     /mol_type="other DNA"
                     /label="source AAV-CAGGS-EGFP Sequence"
     insulator       6947..7190
                     /created_by="User"
                     /label="cHS4 core"
     insulator       7230..7473
                     /created_by="User"
                     /label="cHS4 core"
     attB4           7527..7547
                     /annotation_group="attB"
                     /label="attB4"
     promoter        7738..8317
                     /created_by="User"
                     /label="CMV"
     misc_feature    8088..8093
                     /Recognition_pattern="C^CATGG"
                     /annotation_group="CCATGG"
                     /label="NcoI"
                     /note="Geneious type: restriction site"
     promoter        8236..8317
                     /Imported_from="<a
                     href=""http://wishart.biology.ualberta.ca/PlasMapper"">Pla
                     sMapper</a>"
                     /Transferred_From="CMV prom"
                     /Transferred_Similarity="100.00%"
                     /label="CMV prom"
     misc_feature    complement(8388..8414)
                     /Sequence="TTTACCAACAGTACCGGATTGCCAAGC"
                     /Hairpin_Tm="None"
                     /Tm="65.8"
                     /Self_Dimer_Tm="1.2"
                     /%GC="48.1"
                     /created_by="primer3"
                     /Extension="AATGGTCTCATCTG"
                     /modified_by="User"
                     /label="rev"
                     /note="Geneious type: primer_bind_reverse"
     attP1           8424..8447
                     /annotation_group="attP"
                     /label="attP1"
     Gg_overhang     8458..8461
                     /created_by="User"
                     /label="pL0 I-P"
     Gg_overhang     8462..8465
                     /created_by="User"
                     /label="pL0 5-G"
     motif           8466..8471
                     /created_by="User"
                     /label="Kozak"
     misc_feature    8470..8475
                     /Recognition_pattern="C^CATGG"
                     /annotation_group="CCATGG"
                     /label="NcoI"
                     /note="Geneious type: restriction site"
     CDS             8472..9191
                     /created_by="User"
                     /modified_by="User"
                     /label="EYFP"
     domain          8475..9188
                     /created_by="User"
                     /label="EYFP"
     Gg_overhang     9192..9195
                     /created_by="User"
                     /label="pL0 G-3"
     attB2           complement(9217..9237)
                     /annotation_group="attB"
                     /label="attB2"
     source          <9240..>9995
                     /organism="AAV-CAGGS-EGFP Sequence"
                     /mol_type="other DNA"
                     /label="source AAV-CAGGS-EGFP Sequence"
     terminator      9248..9774
                     /label="rb glob PA terminator"
     misc_feature    9393..9398
                     /created_by="User"
                     /label="PolyA"
     primer_bind     9697..9730
                     /created_by="primer3"
                     /%GC="41.18"
                     /Tm="60.04"
                     /Hairpin="6.0"
                     /Primer-Dimer="0.0"
                     /Monovalent_Salt_Concentration="50.0"
                     /Divalent_Salt_Concentration="0.0"
                     /DNTP_Concentration="0.0"
                     /Sequence="ACATGTTTTACTAGCCAGATTTTTCCTCCTCTCC"
                     /annotation_group="PrimerPlugin
                     Group0_urn:local:pg:1264030757145.91"
                     /label="forward primer"
     misc_feature    complement(9805..9823)
                     /label="M13 reverse primer"
     primer_bind     9808..9841
                     /created_by="primer3"
                     /%GC="41.18"
                     /Tm="59.92"
                     /Hairpin="5.0"
                     /Primer-Dimer="1.0"
                     /Monovalent_Salt_Concentration="50.0"
                     /Divalent_Salt_Concentration="0.0"
                     /DNTP_Concentration="0.0"
                     /Sequence="GGTCATAGCTGTTTCCTGTGTGAAATTGTTATCC"
                     /annotation_group="PrimerPlugin
                     Group1_urn:local:pg:1271867254230.58"
                     /label="forward primer"
     misc_feature    complement(9822..9844)
                     /label="M13 pUC rev primer"
     promoter        complement(9858..9887)
                     /label="lac promoter"
     gibson_overhang complement(9996..10040)
                     /modified_by="User"
                     /label="pL1 S2"
     misc_feature    <9996..9997
                     /created_by="User"
                     /label="overlapping"
     source          <10041..>10075
                     /organism="AAV-CAGGS-EGFP Sequence"
                     /mol_type="other DNA"
                     /label="source AAV-CAGGS-EGFP Sequence"
     insulator       10164..10407
                     /created_by="User"
                     /label="cHS4 core"
     insulator       10447..10690
                     /created_by="User"
                     /label="cHS4 core"
     attB4           10744..10764
                     /annotation_group="attB"
                     /label="attB4"
ORIGIN      
        1 aattctactg gcctaactgg cctcaatatt ggccattagc catattattc attggttata
       61 tagcataaat caatattggc tattggccat tgcatacgtt gtatctatat cataatatgt
      121 acatttatat tggctcatgt ccaatatgac cgccatgttg gcattgatta ttgactagtt
      181 attaatagta atcaattacg gggtcattag ttcatagccc atatatggag ttccgcgtta
      241 cataacttac ggtaaatggc ccgcctggct gaccgcccaa cgacccccgc ccattgacgt
      301 caataatgac gtatgttccc atagtaacgc caatagggac tttccattga cgtcaatggg
      361 tggagtattt acggtaaact gcccacttgg cagtacatca agtgtatcat atgccaagtc
      421 cgccccctat tgacgtcaat gacggtaaat ggcccgcctg gcattatgcc cagtacatga
      481 ccttacggga ctttcctact tggcagtaca tctacgtatt agtcatcgct attaccatgg
      541 tgatgcggtt ttggcagtac accaatgggc gtggatagcg gtttgactca cggggatttc
      601 caagtctcca ccccattgac gtcaatggga gtttgttttg gcaccaaaat caacgggact
      661 ttccaaaatg tcgtaataac cccgccccgt tgacgcaaat gggcggtagg cgtgtacggt
      721 gggaggtcta tataagcaga gctcgtttag tgaaccgtca gatcactaga agctttattg
      781 cggtagttta tcacagttaa attgctaacg cagtcagtgg gcctcggcgg ccaagcttgg
      841 caatccggta ctgttggtaa acagacgacc caagtttgta caaaaaagca ggctggatcc
      901 aggtgccacc atggcggaag gatccgtcgc caggcagcct gacctcttga cctgcgacga
      961 tgagccgatc catatccccg gtgccatcca accgcatgga ctgctgctcg ccctcgccgc
     1021 cgacatgacg atcgttgccg gcagcgacaa ccttcccgaa ctcaccggac tggcgatcgg
     1081 cgccctgatc ggccgctctg cggccgatgt cttcgactcg gagacgcaca accgtctgac
     1141 gatcgccttg gccgagcccg gggcggccgt cggagcaccg atcactgtcg gcttcacgat
     1201 gcgaaaggac gcaggcttca tcggctcctg gcatcgccat gatcagctca tcttcctcga
     1261 gctcgagcct ccccagcggg acgtcgccga gccgcaggcg ttcttccgcc gcaccaacag
     1321 cgccatccgc cgcctgcagg ccgccgaaac cttggaaagc gcctgcgccg ccgcggcgca
     1381 agaggtgcgg aagattaccg gcttcgatcg ggtgatgatc tatcgcttcg cctccgactt
     1441 cagcgggtcc gtgatcgcag aggatcggtg cgccgaggtc gagtcaaaac taggcctgca
     1501 ctatcctgcc tcattcatcc cggcgcaggc ccgtcggctc tataccatca acccggtacg
     1561 gatcattccc gatatcaatt atcggccggt gccggtcacc ccagacctca atccggtcac
     1621 cgggcggccg attgatctta gcttcgccat cctgcgcagc gtctcgccca accatctgga
     1681 gttcatgcgc aacataggca tgcacggcac gatgtcgatc tcgattttgc gcggcgagcg
     1741 actgtgggga ttgatcgttt gccatcaccg aacgccgtac tacgtcgatc tcgatggccg
     1801 ccaagcctgc gagctagtcg cccaggttct ggcctggcag atcggcgtga tggaagagta
     1861 agcttgaatt ctaccaccca gctttcttgt acaaagtggt acgcgtgaat tcactcctca
     1921 ggtgcaggct gcctatcaga aggtggtggc tggtgtggcc aatgccctgg ctcacaaata
     1981 ccactgagat ctttttccct ctgccaaaaa ttatggggac atcatgaagc cccttgagca
     2041 tctgacttct ggctaataaa ggaaatttat tttcattgca atagtgtgtt ggaatttttt
     2101 gtgtctctca ctcggaagga catatgggag ggcaaatcat ttaaaacatc agaatgagta
     2161 tttggtttag agtttggcaa catatgccca tatgctggct gccatgaaca aaggttggct
     2221 ataaagaggt catcagtata tgaaacagcc ccctgctgtc cattccttat tccatagaaa
     2281 agccttgact tgaggttaga ttttttttat attttgtttt gtgttatttt tttctttaac
     2341 atccctaaaa ttttccttac atgttttact agccagattt ttcctcctct cctgactact
     2401 cccagtcata gctgtccctc ttctcttatg gagatccctc gacctgcagc ccaagcttgg
     2461 cgtaatcatg gtcatagctg tttcctgtgt gaaattgtta tccgctcaca attccacaca
     2521 acatacgagc cggaagcata aagtgtaaag cctggggtgc ctaatgagtg agctaactca
     2581 cattaattgc gttgcgctca ctgcccgctt tccagtcggg aaacctgtcg tgccagcgga
     2641 tcgacagtac taagcttggt ctaataccca atctctcgtc ttatccagat gttttatacg
     2701 cctggcccgt gtctcaaaat ctctgatgtt acattgcaca agataaaata atatcatcat
     2761 gaacaataaa actgtctgct tacataaaca gtaatacaag gggtgttatg agccatattc
     2821 aacgggaaac gtcgaggccg cgattaaatt ccaacatgga tgctgattta tatgggtata
     2881 aatgggctcg cgataatgtc gggcaatcag gtgcgacaat ctatcgcttg tatgggaagc
     2941 ccgatgcgcc agagttgttt ctgaaacatg gcaaaggtag cgttgccaat gatgttacag
     3001 atgagatggt cagactaaac tggctgacgg aatttatgcc tcttccgacc atcaagcatt
     3061 ttatccgtac tcctgatgat gcatggttac tcaccactgc gatccccgga aaaacagcat
     3121 tccaggtatt agaagaatat cctgattcag gtgaaaatat tgttgatgcg ctggcagtgt
     3181 tcctgcgccg gttgcattcg attcctgttt gtaattgtcc ttttaacagc gatcgcgtat
     3241 ttcgtctcgc tcaggcgcaa tcacgaatga ataacggttt ggttgatgcg agtgattttg
     3301 atgacgagcg taatggctgg cctgttgaac aagtctggaa agaaatgcat aaacttttgc
     3361 cattctcacc ggattcagtc gtcactcatg gtgatttctc acttgataac cttatttttg
     3421 acgaggggaa attaataggt tgtattgatg ttggacgagt cggaatcgca gaccgatacc
     3481 aggatcttgc catcctatgg aactgcctcg gtgagttttc tccttcatta cagaaacggc
     3541 tttttcaaaa atatggtatt gataatcctg atatgaataa attgcagttt catttgatgc
     3601 tcgatgagtt tttctaatca gaattggtta attggttgta acactggcag agcattacgc
     3661 tgacttgacg ggacggcgca agctcatggt atcactagta ttacagaggt aagttataac
     3721 agtcgcctaa cccaattgag gggataacgc aggaaagaac atgtgagcaa aaggccagca
     3781 aaaggccagg aaccgtaaaa aggccgcgtt gctggcgttt ttccataggc tccgcccccc
     3841 tgacgagcat cacaaaaatc gacgctcaag tcagaggtgg cgaaacccga caggactata
     3901 aagataccag gcgtttcccc ctggaagctc cctcgtgcgc tctcctgttc cgaccctgcc
     3961 gcttaccgga tacctgtccg cctttctccc ttcgggaagc gtggcgcttt ctcatagctc
     4021 acgctgtagg tatctcagtt cggtgtaggt cgttcgctcc aagctgggct gtgtgcacga
     4081 accccccgtt cagcccgacc gctgcgcctt atccggtaac tatcgtcttg agtccaaccc
     4141 ggtaagacac gacttatcgc cactggcagc agccactggt aacaggatta gcagagcgag
     4201 gtatgtaggc ggtgctacag agttcttgaa gtggtggcct aactacggct acactagaag
     4261 aacagtattt ggtatctgcg ctctgctgaa gccagttacc ttcggaaaaa gagttggtag
     4321 ctcttgatcc ggcaaacaaa ccaccgctgg tagcggtggt ttttttgttt gcaagcagca
     4381 gattacgcgc agaaaaaaag gatctcaaga agatcctttg atcttttcta cggggtctga
     4441 cgctcagtgg aacgaaaact cacgttaagg gattttggtc atgagattat caaaaaggat
     4501 cttcacctag atccttttaa attaaaaatg aagttttaaa tcaatctaaa gtatatatga
     4561 gtaaacttgg tctgacagtt accaatgctt aatcagtgag gcacctatct cagcgatctg
     4621 tctatttcgt tcatccatag ttgcctgact ccccgtcgtg tagataacta cgatacggga
     4681 gggcttacca tctggcccca gtgctgcaat gataccgcga gaaccacgct caccggctcc
     4741 agatttatca gcaataaacc agccagccgg aagggccgag cgcagaagtg gtcctgcaac
     4801 tttatccgcc tccatccagt ctattaattg ttgccgggaa gctagagtaa gtagttcgcc
     4861 agttaatagt ttgcgcaacg ttgttgccat tgctacaggc atcgtggtgt cacgctcgtc
     4921 gtttggtatg gcttcattca gctccggttc ccaacgatca aggcgagtta catgatcccc
     4981 catgttgtgc aaaaaagcgg ttagctcctt cggtcctccg atcgttgtca gaagtaagtt
     5041 ggccgcagtg ttatcactca tggttatggc agcactgcat aattctctta ctgtcatgcc
     5101 atccgtaaga tgcttttctg tgactggtga gtactcaacc aagtcattct gagaatagtg
     5161 tatgcggcga ccgagttgct cttgcccggc gtcaatacgg gataataccg cgccacatag
     5221 cagaacttta aaagtgctca tcattggaaa acgttcttcg gggcgaaaac tctcaaggat
     5281 cttaccgctg ttgagatcca gttcgatgta acccactcgt gcacccaact gatcttcagc
     5341 atcttttact ttcaccagcg tttctgggtg agcaaaaaca ggaaggcaaa atgccgcaaa
     5401 aaagggaata agggcgacac ggaaatgttg aatactcata ctcttccttt ttcaatatta
     5461 ttgaagcatt tatcagggtt attgtctcat gagcggatac atatttgaat gtagctccga
     5521 atttctcgag ggcttgtcga cgacggcggt ctccgtcgtc aggatcatga attcgacccg
     5581 cctgccacca tgaccgagta caagcccacg gtgcgcctcg ccacccgcga cgacgtcccc
     5641 cgggccgtac gcaccctcgc cgccgcgttc gccgactacc ccgccacgcg ccacaccgtc
     5701 gacccggacc gccacatcga gcgggtcacc gagctgcaag aactcttcct cacgcgcgtc
     5761 gggctcgaca tcggcaaggt gtgggtcgcg gacgacggcg ccgcggtggc ggtctggacc
     5821 acgccggaga gcgtcgaagc gggggcggtg ttcgccgaga tcggcccgcg catggccgag
     5881 ttgagcggtt cccggctggc cgcgcagcaa cagatggaag gcctcctggc gccgcaccgg
     5941 cccaaggagc ccgcgtggtt cctggccacc gtcggcgtct cgcccgacca ccagggcaag
     6001 ggtctgggca gcgccgtcgt gctccccgga gtggaggcgg ccgagcgcgc cggggtgccc
     6061 gccttcctgg agacatccgc gccccgcaac ctccccttct acgagcggct cggcttcacc
     6121 gtcaccgccg acgtcgaggt gcccgaagga ccgcgcacct ggtgcatgac ccgcaagccc
     6181 ggtgcctgat acgcgtgaat tcactcctca ggtgcaggct gcctatcaga aggtggtggc
     6241 tggtgtggcc aatgccctgg ctcacaaata ccactgagat ctttttccct ctgccaaaaa
     6301 ttatggggac atcatgaagc cccttgagca tctgacttct ggctaataaa ggaaatttat
     6361 tttcattgca atagtgtgtt ggaatttttt gtgtctctca ctcggaagga catatgggag
     6421 ggcaaatcat ttaaaacatc agaatgagta tttggtttag agtttggcaa catatgccca
     6481 tatgctggct gccatgaaca aaggttggct ataaagaggt catcagtata tgaaacagcc
     6541 ccctgctgtc cattccttat tccatagaaa agccttgact tgaggttaga ttttttttat
     6601 attttgtttt gtgttatttt tttctttaac atccctaaaa ttttccttac atgttttact
     6661 agccagattt ttcctcctct cctgactact cccagtcata gctgtccctc ttctcttatg
     6721 gagatccctc gacctgcagc ccaagcttga attctctaga attaccctgt tatccctagg
     6781 tttaccgagc tcttattggt tttcaaactt cattgactgt gccaagcttc tgacctcttc
     6841 tcttcctccc acagggcctc gagacaattg catcgatggt accagtgaaa gtctgcaatg
     6901 aattcgagtt ggcgcgcctg tcattctaaa tctctctttc agcctaaagc tttttccccg
     6961 tatcccccca ggtgtctgca ggctcaaaga gcagcgagaa gcgttcagag gaaagcgatc
     7021 ccgtgccacc ttccccgtgc ccgggctgtc cccgcacgct gccggctcgg ggatgcgggg
     7081 ggagcgccgg accggagcgg agccccgggc ggctcgctgc tgccccctag cgggggaggg
     7141 acgtaattac atccctgggg gctttgggag ggggctgtcc ccgtgagctc ccaggcgcgc
     7201 ctgtcattct aaatctctct ttcagcctaa agctttttcc ccgtatcccc ccaggtgtct
     7261 gcaggctcaa agagcagcga gaagcgttca gaggaaagcg atcccgtgcc accttccccg
     7321 tgcccgggct gtccccgcac gctgccggct cggggatgcg gggggagcgc cggaccggag
     7381 cggagccccg ggcggctcgc tgctgccccc tagcggggga gggacgtaat tacatccctg
     7441 ggggctttgg gggggggctg tccccgtgag ctcccaggcg cgccaactcg gtaccgtatc
     7501 gatgtcgacg ttaacgctag tgatatcaac tttgtataga aaagttggct ccgaattcta
     7561 ctggcctaac tggcctcaat attggccatt agccatatta ttcattggtt atatagcata
     7621 aatcaatatt ggctattggc cattgcatac gttgtatcta tatcataata tgtacattta
     7681 tattggctca tgtccaatat gaccgccatg ttggcattga ttattgacta gttattaata
     7741 gtaatcaatt acggggtcat tagttcatag cccatatatg gagttccgcg ttacataact
     7801 tacggtaaat ggcccgcctg gctgaccgcc caacgacccc cgcccattga cgtcaataat
     7861 gacgtatgtt cccatagtaa cgccaatagg gactttccat tgacgtcaat gggtggagta
     7921 tttacggtaa actgcccact tggcagtaca tcaagtgtat catatgccaa gtccgccccc
     7981 tattgacgtc aatgacggta aatggcccgc ctggcattat gcccagtaca tgaccttacg
     8041 ggactttcct acttggcagt acatctacgt attagtcatc gctattacca tggtgatgcg
     8101 gttttggcag tacaccaatg ggcgtggata gcggtttgac tcacggggat ttccaagtct
     8161 ccaccccatt gacgtcaatg ggagtttgtt ttggcaccaa aatcaacggg actttccaaa
     8221 atgtcgtaat aaccccgccc cgttgacgca aatgggcggt aggcgtgtac ggtgggaggt
     8281 ctatataagc agagctcgtt tagtgaaccg tcagatcact agaagcttta ttgcggtagt
     8341 ttatcacagt taaattgcta acgcagtcag tgggcctcgg cggccaagct tggcaatccg
     8401 gtactgttgg taaacagacg acccaagttt gtacaaaaaa gcaggctgga tccaggttac
     8461 taggtgccac catggtgagc aagggcgagg agctgttcac cggggtggtg cccatcctgg
     8521 tcgagctgga cggcgacgta aacggccaca agttcagcgt gtccggcgag ggcgagggcg
     8581 atgccaccta cggcaagctg accctgaagt tcatctgcac caccggcaag ctgcccgtgc
     8641 cctggcccac cctcgtgacc accttcggct acggcctgca gtgcttcgcc cgctaccccg
     8701 accacatgaa gcagcacgac ttcttcaagt ccgccatgcc cgaaggctac gtccaggagc
     8761 gcaccatctt cttcaaggac gacggcaact acaagacccg cgccgaggtg aagttcgagg
     8821 gcgacaccct ggtgaaccgc atcgagctga agggcatcga cttcaaggag gacggcaaca
     8881 tcctggggca caagctggag tacaactaca acagccacaa cgtctatatc atggccgaca
     8941 agcagaagaa cggcatcaag gtgaacttca agatccgcca caacatcgag gacggcagcg
     9001 tgcagctcgc cgaccactac cagcagaaca cccccatcgg cgacggcccc gtgctgctgc
     9061 ccgacaacca ctacctgagc taccagtcca agctgagcaa agaccccaac gagaagcgcg
     9121 atcacatggt cctgctggag ttcgtgaccg ccgccgggat cactctcggc atggacgagc
     9181 tgtacaagtg agcttcagag cttgaattct accacccagc tttcttgtac aaagtggtac
     9241 gcgtgaattc actcctcagg tgcaggctgc ctatcagaag gtggtggctg gtgtggccaa
     9301 tgccctggct cacaaatacc actgagatct ttttccctct gccaaaaatt atggggacat
     9361 catgaagccc cttgagcatc tgacttctgg ctaataaagg aaatttattt tcattgcaat
     9421 agtgtgttgg aattttttgt gtctctcact cggaaggaca tatgggaggg caaatcattt
     9481 aaaacatcag aatgagtatt tggtttagag tttggcaaca tatgcccata tgctggctgc
     9541 catgaacaaa ggttggctat aaagaggtca tcagtatatg aaacagcccc ctgctgtcca
     9601 ttccttattc catagaaaag ccttgacttg aggttagatt ttttttatat tttgttttgt
     9661 gttatttttt tctttaacat ccctaaaatt ttccttacat gttttactag ccagattttt
     9721 cctcctctcc tgactactcc cagtcatagc tgtccctctt ctcttatgga gatccctcga
     9781 cctgcagccc aagcttggcg taatcatggt catagctgtt tcctgtgtga aattgttatc
     9841 cgctcacaat tccacacaac atacgagccg gaagcataaa gtgtaaagcc tggggtgcct
     9901 aatgagtgag ctaactcaca ttaattgcgt tgcgctcact gcccgctttc cagtcgggaa
     9961 acctgtcgtg ccagcggatc gacagtacta agcttggtgc gtttttatgc ttgtagtatt
    10021 gtataatgtt tttaagatcc aagcttctga cctcttctct tcctcccaca gggcctcgag
    10081 acaattgcat cgatggtacc agtgaaagtc tgcaatgaat tcgagttggc gcgcctgtca
    10141 ttctaaatct ctctttcagc ctaaagcttt ttccccgtat ccccccaggt gtctgcaggc
    10201 tcaaagagca gcgagaagcg ttcagaggaa agcgatcccg tgccaccttc cccgtgcccg
    10261 ggctgtcccc gcacgctgcc ggctcgggga tgcgggggga gcgccggacc ggagcggagc
    10321 cccgggcggc tcgctgctgc cccctagcgg gggagggacg taattacatc cctgggggct
    10381 ttgggagggg gctgtccccg tgagctccca ggcgcgcctg tcattctaaa tctctctttc
    10441 agcctaaagc tttttccccg tatcccccca ggtgtctgca ggctcaaaga gcagcgagaa
    10501 gcgttcagag gaaagcgatc ccgtgccacc ttccccgtgc ccgggctgtc cccgcacgct
    10561 gccggctcgg ggatgcgggg ggagcgccgg accggagcgg agccccgggc ggctcgctgc
    10621 tgccccctag cgggggaggg acgtaattac atccctgggg gctttggggg ggggctgtcc
    10681 ccgtgagctc ccaggcgcgc caactcggta ccgtatcgat gtcgacgtta acgctagtga
    10741 tatcaacttt gtatagaaaa gttggctccg
//
