# Supplementary material for: Robust and tunable signal processing in mammalian cells via engineered covalent modification cycles
Source: Nat Commun. 2022 Mar 31;13:1720. doi: 10.1038/s41467-022-29338-w (PMC8971529; doi:10.1038/s41467-022-29338-w)
Supplement: Supplementary file 4 — Supplementary Data 1 [file 41467_2022_29338_MOESM4_ESM.zip › Supplementary Data/Plasmids - Experiments/tRJ_00031.gb]

LOCUS       tRJ_00031               5347 bp    DNA     circular UNK 30-MAR-2021
DEFINITION  [S2-3] A2_hEF1a_Inert_Fluc2_Inert_Synth pA.
ACCESSION   tRJ_00031
KEYWORDS    .
SOURCE      .
  ORGANISM  .
FEATURES             Location/Qualifiers
     Gibson_Overhang 5..49
                     /created_by="User"
                     /modified_by="User"
                     /label="pL1 S3"
     rep_origin      96..205
                     /ApEinfo_fwdcolor="cyan"
                     /ApEinfo_graphicformat="arrow_data {{0 1 2 0 0 -1} {} 0}
                     width 5 offset 0"
                     /ApEinfo_revcolor="green"
                     /label="RK2 trfa"
     rep_origin      233..915
                     /ApEinfo_fwdcolor="gray50"
                     /ApEinfo_graphicformat="arrow_data {{0 1 2 0 0 -1} {} 0}
                     width 5 offset 0"
                     /ApEinfo_revcolor="gray50"
                     /modified_by="jones"
                     /label="ColE1 origin"
     CDS             complement(1010..1870)
                     /created_by="User"
                     /label="AmpR"
     primer_bind     1701..1721
                     /Sequence="CTCTCAAGGATCTTACCGCTG"
                     /created_by="User"
                     /label="JH1030F"
     motif           complement(1871..1884)
                     /created_by="User"
                     /label="RBS"
     Gibson_Overhang 2017..2061
                     /created_by="User"
                     /modified_by="User"
                     /label="pL1 S2"
     gg_overhang     2062..2065
                     /created_by="User"
                     /label="pL0 I"
     Insulator       2066..2336
                     /created_by="User"
                     /label="A2 Insulator"
     ligation        2337..2340
                     /label="Ligation"
     gg_overhang     2337..2340
                     /created_by="User"
                     /label="pL0 I-P"
     promoter        2345..2577
                     /modified_by="User"
                     /label="hEF1a Promoter"
     Enhancer        2374..2635
                     /created_by="User"
                     /label="CpG Island"
     promoter        2509..2514
                     /created_by="User"
                     /label="BRE-like"
     promoter        2515..2521
                     /created_by="User"
                     /label="TATA Box"
     misc_RNA        2545
                     /created_by="User"
                     /label="+1 Site"
     intron          2575..2583
                     /created_by="User"
                     /modified_by="User"
                     /label="U2 Splice Donor"
     misc_RNA        2577..2578
                     /created_by="User"
                     /label="Cut"
     intron          2578..3516
                     /created_by="User"
                     /label="hEF1a First Intron"
     Enhancer        2741..2830
                     /created_by="User"
                     /label="CpG Island"
     Enhancer        2933..3333
                     /created_by="User"
                     /label="CpG Island"
     protein_bind    2933..2947
                     /created_by="User"
                     /label="Gal4 Close Match (15)"
     protein_bind    2948..2966
                     /created_by="User"
                     /label="Gal4 Close Match (19)"
     protein_bind    2949..2954
                     /created_by="User"
                     /label="SP1 Binding Site"
     protein_bind    2952..2966
                     /created_by="User"
                     /label="Gal4 Close Match (15)"
     protein_bind    complement(3091..3096)
                     /created_by="User"
                     /label="SP1 Binding Site"
     protein_bind    3098..3103
                     /created_by="User"
                     /label="SP1 Binding Site"
     protein_bind    3101..3116
                     /created_by="User"
                     /label="Gal4 Close Match (16)"
     protein_bind    3206..3211
                     /created_by="User"
                     /label="SP1 Binding Site"
     misc_RNA        3211..3212
                     /created_by="User"
                     /modified_by="User"
                     /label="Putative Cut"
     protein_bind    3213..3219
                     /created_by="User"
                     /label="AP-1 Binding Site"
     protein_bind    3275..3291
                     /created_by="User"
                     /label="Gal4 Close Match"
     protein_bind    complement(3366..3375)
                     /created_by="User"
                     /label="NFkB Binding Site"
     intron          3481..3485
                     /created_by="User"
                     /modified_by="User"
                     /label="U2 Branch Point-like"
     intron          3498..3513
                     /created_by="User"
                     /label="Poly-Y Tract"
     intron          3514..3517
                     /created_by="User"
                     /modified_by="User"
                     /label="U2 Splice Acceptor"
     misc_RNA        3516..3517
                     /created_by="User"
                     /label="Cut"
     5'UTR           3517..3530
                     /created_by="User"
                     /label="hEF1a 5'UTR"
     gg_overhang     3531..3534
                     /ApEinfo_fwdcolor="pink"
                     /ApEinfo_graphicformat="arrow_data {{0 1 2 0 0 -1} {} 0}
                     width 5 offset 0"
                     /ApEinfo_revcolor="pink"
                     /created_by="User"
                     /label="pL0 P-5 v2"
     5'UTR           3535..3554
                     /ApEinfo_fwdcolor="pink"
                     /ApEinfo_graphicformat="arrow_data {{0 1 2 0 0 -1} {} 0}
                     width 5 offset 0"
                     /ApEinfo_revcolor="pink"
                     /created_by="User"
                     /label="Inert"
     gg_overhang     3555..3558
                     /created_by="User"
                     /label="pL0 5-G"
     motif           3559..3564
                     /created_by="User"
                     /label="Kozak"
     CDS             3565..5217
                     /ApEinfo_fwdcolor="#6666ff"
                     /ApEinfo_graphicformat="arrow_data {{0 1 2 0 0 -1} {} 0}
                     width 5 offset 0"
                     /ApEinfo_revcolor="green"
                     /modified_by="User"
                     /label="Fluc2"
     domain          3568..5214
                     /created_by="User"
                     /label="Fluc2"
     gg_overhang     5221..5224
                     /created_by="User"
                     /label="pL0 G-3"
     3'UTR           5225..5244
                     /created_by="User"
                     /label="Inert"
     ligation        5245..5248
                     /label="Ligation"
     gg_overhang     5245..5248
                     /created_by="User"
                     /label="pL0 3-T"
     terminator      5249..5347
                     /created_by="User"
                     /modified_by="User"
                     /label="Synth Terminator"
     polyA_signal    5273..5278
                     /created_by="User"
                     /label="Poly-A Signal"
     polyA_signal    complement(5284..5289)
                     /created_by="User"
                     /label="Poly-A Signal"
ORIGIN      
        1 cgctggtcta atacccaatc tctcgtctta tccagatgtt ttatacgcct taattaatag
       61 ggataacagg gtaatatctt gccctgcacg aataccagcg accccttgcc caaatacttg
      121 ccgtgggcct cggcctgaga gccaaaacac ttgatgcgga agaagtcggt gcgctcctgc
      181 ttgtcgccgg catcgttgcg ccacatctag gatctgccag gaaccgtaaa aaggccgcgt
      241 tgctggcgtt tttccatagg ctccgccccc ctgacgagca tcacaaaaat cgacgctcaa
      301 gtcagaggtg gcgaaacccg acaggactat aaagatacca ggcgtttccc cctggaagct
      361 ccctcgtgcg ctctcctgtt ccgaccctgc cgcttaccgg atacctgtcc gcctttctcc
      421 cttcgggaag cgtggcgctt tctcatagct cacgctgtag gtatctcagt tcggtgtagg
      481 tcgttcgctc caagctgggc tgtgtgcacg aaccccccgt tcagcccgac cgctgcgcct
      541 tatccggtaa ctatcgtctt gagtccaacc cggtaagaca cgacttatcg ccactggcag
      601 cagccactgg taacaggatt agcagagcga ggtatgtagg cggtgctaca gagttcttga
      661 agtggtggcc taactacggc tacactagaa ggacagtatt tggtatctgc gctctgctga
      721 agccagttac cttcggaaaa agagttggta gctcttgatc cggcaaacaa accaccgctg
      781 gtagcggtgg tttttttgtt tgcaagcagc agattacgcg cagaaaaaaa ggatctcaag
      841 aagatccttt gatcttttct acggggtctg acgctcagtg gaacgaaaac tcacgttaag
      901 ggattttggt catgagatta tcaaaaagga tcttcaccta gatcctttta aattaaaaat
      961 gaagttttaa atcaatctaa agtatatatg agtaaacttg gtctgacagt taccaatgct
     1021 taatcagtga ggcacctatc tcagcgatct gtctatttcg ttcatccata gttgcctgac
     1081 tccccgtcgt gtagataact acgatacggg agggcttacc atctggcccc agtgctgcaa
     1141 tgataccgcg agaaccacgc tcaccggctc cagatttatc agcaataaac cagccagccg
     1201 gaagggccga gcgcagaagt ggtcctgcaa ctttatccgc ctccatccag tctattaatt
     1261 gttgccggga agctagagta agtagttcgc cagttaatag tttgcgcaac gttgttgcca
     1321 ttgctacagg catcgtggtg tcacgctcgt cgtttggtat ggcttcattc agctccggtt
     1381 cccaacgatc aaggcgagtt acatgatccc ccatgttgtg caaaaaagcg gttagctcct
     1441 tcggtcctcc gatcgttgtc agaagtaagt tggccgcagt gttatcactc atggttatgg
     1501 cagcactgca taattctctt actgtcatgc catccgtaag atgcttttct gtgactggtg
     1561 agtactcaac caagtcattc tgagaatagt gtatgcggcg accgagttgc tcttgcccgg
     1621 cgtcaatacg ggataatacc gcgccacata gcagaacttt aaaagtgctc atcattggaa
     1681 aacgttcttc ggggcgaaaa ctctcaagga tcttaccgct gttgagatcc agttcgatgt
     1741 aacccactcg tgcacccaac tgatcttcag catcttttac tttcaccagc gtttctgggt
     1801 gagcaaaaac aggaaggcaa aatgccgcaa aaaagggaat aagggcgaca cggaaatgtt
     1861 gaatactcat actcttcctt tttcaatatt attgaagcat ttatcagggt tattgtctca
     1921 tgagcggata catatttgaa tgtatttaga aaaataaaca aataggggtt ccgcgcacga
     1981 attggccagc gctgcattac cctgttatcc ctaaccggtg cgtttttatg cttgtagtat
     2041 tgtataatgt ttttaagatc cggagagagc gagattccgt ctcaaagaaa aaaaaagtaa
     2101 tgaaatgaat aaaatgagtc ctagagccag taaatgtcgt aaatgtctca gctagtcagg
     2161 tagtaaaagg tctcaactag gcagtggcag agcaggattc aaattcaggg ctgttgtgat
     2221 gcctccgcag actctgagcg ccacctggtg gtaatttgtc tgtgcctctt ctgacgtgga
     2281 agaacagcaa ctaacacact aacacggcat ttactatggg ccagccattg ttctaatact
     2341 ttaattggct ccggtgcccg tcagtgggca gagcgcacat cgcccacagt ccccgagaag
     2401 ttgtggggag gggtcggcaa ttgaaccggt gcctagagaa ggtggcgcgg ggtaaactgg
     2461 gaaagtgatg tcgtgtactg gctccgcctt tttcccgagg gtgggggaga accgtatata
     2521 agtgcagtag tcgccgtgaa cgttcttttt cgcaacgggt ttgccgccag aacacaggta
     2581 agtgccgtgt gtggttcccg cgggcctggc ctctttacgg gttatggccc ttgcgtgcct
     2641 tgaattactt ccacctggct gcagtacgtg attcttgatc ccgagcttcg ggttggaagt
     2701 gggtgggaga gttcgaggcc ttgcgcttaa ggagcccctt cgcctcgtgc ttgagttgag
     2761 gcctggcctg ggcgctgggg ccgccgcgtg cgaatctggt ggcaccttcg cgcctgtctc
     2821 gctgctttcg ataagtctct agccatttaa aatttttgat gacctgctgc gacgcttttt
     2881 ttctggcaag atagtcttgt aaatgcgggc caagatctgc acactggtat ttcggttttt
     2941 ggggccgcgg gcggcgacgg ggcccgtgcg tcccagcgca catgttcggc gaggcggggc
     3001 ctgcgagcgc ggccaccgag aatcggacgg gggtagtctc aagctggccg gcctgctctg
     3061 gtgcctggcc tcgcgccgcc gtgtatcgcc ccgccctggg cggcaaggct ggcccggtcg
     3121 gcaccagttg cgtgagcgga aagatggccg cttcccggcc ctgctgcagg gagctcaaaa
     3181 tggaggacgc ggcgctcggg agagcgggcg ggtgagtcac ccacacaaag gaaaagggcc
     3241 tttccgtcct cagccgtcgc ttcatgtgac tccacggagt accgggcgcc gtccaggcac
     3301 ctcgattagt tctcgagctt ttggagtacg tcgtctttag gttgggggga ggggttttat
     3361 gcgatggagt ttccccacac tgagtgggtg gagactgaag ttaggccagc ttggcacttg
     3421 atgtaattct ccttggaatt tgcccttttt gagtttggat cttggttcat tctcaagcct
     3481 cagacagtgg ttcaaagttt ttttcttcca tttcaggtgg atcccaaggg cagataagtt
     3541 tgtacaaaaa agagaggtgc caccatggaa gatgccaaaa acattaagaa gggcccagcg
     3601 ccattctacc cactcgaaga cgggaccgcc ggcgagcagc tgcacaaagc catgaagcgc
     3661 tacgccctgg tgcccggcac catcgccttt accgacgcac atatcgaggt ggacattacc
     3721 tacgccgagt acttcgagat gagcgttcgg ctggcagaag ctatgaagcg ctatgggctg
     3781 aatacaaacc atcggatcgt ggtgtgcagc gagaatagct tgcagttctt catgcccgtg
     3841 ttgggtgccc tgttcatcgg tgtggctgtg gccccagcta acgacatcta caacgagcgc
     3901 gagctgctga acagcatggg catcagccag cccaccgtcg tattcgtgag caagaaaggg
     3961 ctgcaaaaga tcctcaacgt gcaaaagaag ctaccgatca tacaaaagat catcatcatg
     4021 gatagcaaga ccgactacca gggcttccaa agcatgtaca ccttcgtgac ttcccatttg
     4081 ccacccggct tcaacgagta cgacttcgtg cccgagagct tcgaccggga caaaaccatc
     4141 gccctgatca tgaacagtag tggcagtacc ggattgccca agggcgtagc cctaccgcac
     4201 cgcaccgctt gtgtccgatt cagtcatgcc cgcgacccca tcttcggcaa ccagatcatc
     4261 cccgacaccg ctatcctcag cgtggtgcca tttcaccacg gcttcggcat gttcaccacg
     4321 ctgggctact tgatctgcgg ctttcgggtc gtgctcatgt accgcttcga ggaggagcta
     4381 ttcttgcgca gcttgcaaga ctataagatt caatctgccc tgctggtgcc cacactattt
     4441 agcttcttcg ctaagagcac tctcatcgac aagtacgacc taagcaactt gcacgagatc
     4501 gccagcggcg gggcgccgct cagcaaggag gtaggtgagg ccgtggccaa acgcttccac
     4561 ctaccaggca tccgccaggg ctacggcctg acagaaacaa ccagcgccat tctgatcacc
     4621 cccgaagggg acgacaagcc tggcgcagta ggcaaggtgg tgcccttctt cgaggctaag
     4681 gtggtggact tggacaccgg taagacactg ggtgtgaacc agcgcggcga gctgtgcgtc
     4741 cgtggcccca tgatcatgag cggctacgtt aacaaccccg aggctacaaa cgctctcatc
     4801 gacaaggacg gctggctgca cagcggcgac atcgcctact gggacgagga cgagcacttc
     4861 ttcatcgtgg accggctgaa gagcctgatc aaatacaagg gctaccaggt agccccagcc
     4921 gaactggaga gcatcctgct gcaacacccc aacatcttcg acgccggggt cgccggcctg
     4981 cccgacgacg atgccggcga gctgcccgcc gcagtcgtcg tgctggaaca cggtaaaacc
     5041 atgaccgaga aggagatcgt ggactatgtg gccagccagg ttacaaccgc caagaagctg
     5101 cgcggtggtg ttgtgttcgt ggacgaggtg cctaaaggac tgaccggcaa gttggacgcc
     5161 cgcaagatcc gcgagattct cattaaggcc aagaagggcg gcaagatcgc cgtgtaataa
     5221 gcttccactg gattgtacaa ttaccaactg atctagaacc ggtcatggcc gcaataaaat
     5281 atctttattt tcattacatc tgtgtgttgg ttttttgtgt gttcgaacta gatgctgtcg
     5341 accgatg
//
