# Supplementary material for: Robust and tunable signal processing in mammalian cells via engineered covalent modification cycles
Source: Nat Commun. 2022 Mar 31;13:1720. doi: 10.1038/s41467-022-29338-w (PMC8971529; doi:10.1038/s41467-022-29338-w)
Supplement: Supplementary file 4 — Supplementary Data 1 [file 41467_2022_29338_MOESM4_ESM.zip › Supplementary Data/Plasmids - Experiments/tRJ_00038.gb]

LOCUS       tRJ_00038               4695 bp    DNA     circular UNK 10-FEB-2020
DEFINITION  [S3-4] cHS4_hEF1a_Inert_mKate2_Inert_Synth pA.
ACCESSION   tRJ_00038
KEYWORDS    .
SOURCE      .
  ORGANISM  .
FEATURES             Location/Qualifiers
     Gibson_Overhang 5..49
                     /created_by="User"
                     /modified_by="User"
                     /label="pL1 S4"
     rep_origin      96..205
                     /ApEinfo_fwdcolor="cyan"
                     /ApEinfo_graphicformat="arrow_data {{0 1 2 0 0 -1} {} 0}
                     width 5 offset 0"
                     /ApEinfo_revcolor="green"
                     /label="RK2 trfa"
     rep_origin      233..915
                     /ApEinfo_fwdcolor="gray50"
                     /ApEinfo_graphicformat="arrow_data {{0 1 2 0 0 -1} {} 0}
                     width 5 offset 0"
                     /ApEinfo_revcolor="gray50"
                     /modified_by="jones"
                     /label="ColE1 origin"
     CDS             complement(1010..1870)
                     /created_by="User"
                     /label="AmpR"
     primer_bind     1701..1721
                     /Sequence="CTCTCAAGGATCTTACCGCTG"
                     /created_by="User"
                     /label="JH1030F"
     motif           complement(1871..1884)
                     /created_by="User"
                     /label="RBS"
     Gibson_Overhang 2017..2061
                     /created_by="User"
                     /modified_by="User"
                     /label="pL1 S3"
     ligation        2062..2065
                     /label="Ligation"
     gg_overhang     2062..2065
                     /created_by="User"
                     /label="pL0 I"
     Insulator       2066..2635
                     /created_by="User"
                     /modified_by="User"
                     /label="2x cHS4 Insulator"
     protein_bind    2144..2148
                     /created_by="User"
                     /label="CTCF Bind (Short)"
     protein_bind    2423..2427
                     /created_by="User"
                     /label="CTCF Bind (Short)"
     ligation        2636..2639
                     /label="Ligation"
     gg_overhang     2636..2639
                     /created_by="User"
                     /label="pL0 I-P"
     promoter        2644..2876
                     /modified_by="User"
                     /label="hEF1a Promoter"
     Enhancer        2673..2934
                     /created_by="User"
                     /label="CpG Island"
     promoter        2808..2813
                     /created_by="User"
                     /label="BRE-like"
     promoter        2814..2820
                     /created_by="User"
                     /label="TATA Box"
     misc_RNA        2844
                     /created_by="User"
                     /label="+1 Site"
     intron          2874..2882
                     /created_by="User"
                     /modified_by="User"
                     /label="U2 Splice Donor"
     misc_RNA        2876..2877
                     /created_by="User"
                     /label="Cut"
     intron          2877..3815
                     /created_by="User"
                     /label="hEF1a First Intron"
     Enhancer        3040..3129
                     /created_by="User"
                     /label="CpG Island"
     Enhancer        3232..3632
                     /created_by="User"
                     /label="CpG Island"
     protein_bind    3232..3246
                     /created_by="User"
                     /label="Gal4 Close Match (15)"
     protein_bind    3247..3265
                     /created_by="User"
                     /label="Gal4 Close Match (19)"
     protein_bind    3248..3253
                     /created_by="User"
                     /label="SP1 Binding Site"
     protein_bind    3251..3265
                     /created_by="User"
                     /label="Gal4 Close Match (15)"
     protein_bind    complement(3390..3395)
                     /created_by="User"
                     /label="SP1 Binding Site"
     protein_bind    3397..3402
                     /created_by="User"
                     /label="SP1 Binding Site"
     protein_bind    3400..3415
                     /created_by="User"
                     /label="Gal4 Close Match (16)"
     protein_bind    3505..3510
                     /created_by="User"
                     /label="SP1 Binding Site"
     misc_RNA        3510..3511
                     /created_by="User"
                     /modified_by="User"
                     /label="Putative Cut"
     protein_bind    3512..3518
                     /created_by="User"
                     /label="AP-1 Binding Site"
     protein_bind    3574..3590
                     /created_by="User"
                     /label="Gal4 Close Match"
     protein_bind    complement(3665..3674)
                     /created_by="User"
                     /label="NFkB Binding Site"
     intron          3780..3784
                     /created_by="User"
                     /modified_by="User"
                     /label="U2 Branch Point-like"
     intron          3797..3812
                     /created_by="User"
                     /label="Poly-Y Tract"
     intron          3813..3816
                     /created_by="User"
                     /modified_by="User"
                     /label="U2 Splice Acceptor"
     misc_RNA        3815..3816
                     /created_by="User"
                     /label="Cut"
     5'UTR           3816..3829
                     /created_by="User"
                     /label="hEF1a 5'UTR"
     gg_overhang     3830..3833
                     /ApEinfo_fwdcolor="pink"
                     /ApEinfo_graphicformat="arrow_data {{0 1 2 0 0 -1} {} 0}
                     width 5 offset 0"
                     /ApEinfo_revcolor="pink"
                     /created_by="User"
                     /label="pL0 P-5 v2"
     5'UTR           3834..3853
                     /ApEinfo_fwdcolor="pink"
                     /ApEinfo_graphicformat="arrow_data {{0 1 2 0 0 -1} {} 0}
                     width 5 offset 0"
                     /ApEinfo_revcolor="pink"
                     /created_by="User"
                     /label="Inert"
     ligation        3854..3857
                     /label="Ligation"
     gg_overhang     3854..3857
                     /created_by="User"
                     /label="pL0 5-G"
     motif           3858..3863
                     /created_by="User"
                     /label="Kozak"
     CDS             3864..4568
                     /created_by="User"
                     /label="mKate2"
     domain          3867..4565
                     /created_by="User"
                     /label="mKate2"
     gg_overhang     4569..4572
                     /created_by="User"
                     /label="pL0 G-3"
     3'UTR           4573..4592
                     /created_by="User"
                     /label="Inert"
     ligation        4593..4596
                     /label="Ligation"
     gg_overhang     4593..4596
                     /created_by="User"
                     /label="pL0 3-T"
     terminator      4597..4695
                     /created_by="User"
                     /modified_by="User"
                     /label="Synth Terminator"
     polyA_signal    4621..4626
                     /created_by="User"
                     /label="Poly-A Signal"
     polyA_signal    complement(4632..4637)
                     /created_by="User"
                     /label="Poly-A Signal"
ORIGIN      
        1 cgctggtgaa ttcccttatg tgagtgtaaa aggcaggcga gtttgtccct taattaatag
       61 ggataacagg gtaatatctt gccctgcacg aataccagcg accccttgcc caaatacttg
      121 ccgtgggcct cggcctgaga gccaaaacac ttgatgcgga agaagtcggt gcgctcctgc
      181 ttgtcgccgg catcgttgcg ccacatctag gatctgccag gaaccgtaaa aaggccgcgt
      241 tgctggcgtt tttccatagg ctccgccccc ctgacgagca tcacaaaaat cgacgctcaa
      301 gtcagaggtg gcgaaacccg acaggactat aaagatacca ggcgtttccc cctggaagct
      361 ccctcgtgcg ctctcctgtt ccgaccctgc cgcttaccgg atacctgtcc gcctttctcc
      421 cttcgggaag cgtggcgctt tctcatagct cacgctgtag gtatctcagt tcggtgtagg
      481 tcgttcgctc caagctgggc tgtgtgcacg aaccccccgt tcagcccgac cgctgcgcct
      541 tatccggtaa ctatcgtctt gagtccaacc cggtaagaca cgacttatcg ccactggcag
      601 cagccactgg taacaggatt agcagagcga ggtatgtagg cggtgctaca gagttcttga
      661 agtggtggcc taactacggc tacactagaa ggacagtatt tggtatctgc gctctgctga
      721 agccagttac cttcggaaaa agagttggta gctcttgatc cggcaaacaa accaccgctg
      781 gtagcggtgg tttttttgtt tgcaagcagc agattacgcg cagaaaaaaa ggatctcaag
      841 aagatccttt gatcttttct acggggtctg acgctcagtg gaacgaaaac tcacgttaag
      901 ggattttggt catgagatta tcaaaaagga tcttcaccta gatcctttta aattaaaaat
      961 gaagttttaa atcaatctaa agtatatatg agtaaacttg gtctgacagt taccaatgct
     1021 taatcagtga ggcacctatc tcagcgatct gtctatttcg ttcatccata gttgcctgac
     1081 tccccgtcgt gtagataact acgatacggg agggcttacc atctggcccc agtgctgcaa
     1141 tgataccgcg agaaccacgc tcaccggctc cagatttatc agcaataaac cagccagccg
     1201 gaagggccga gcgcagaagt ggtcctgcaa ctttatccgc ctccatccag tctattaatt
     1261 gttgccggga agctagagta agtagttcgc cagttaatag tttgcgcaac gttgttgcca
     1321 ttgctacagg catcgtggtg tcacgctcgt cgtttggtat ggcttcattc agctccggtt
     1381 cccaacgatc aaggcgagtt acatgatccc ccatgttgtg caaaaaagcg gttagctcct
     1441 tcggtcctcc gatcgttgtc agaagtaagt tggccgcagt gttatcactc atggttatgg
     1501 cagcactgca taattctctt actgtcatgc catccgtaag atgcttttct gtgactggtg
     1561 agtactcaac caagtcattc tgagaatagt gtatgcggcg accgagttgc tcttgcccgg
     1621 cgtcaatacg ggataatacc gcgccacata gcagaacttt aaaagtgctc atcattggaa
     1681 aacgttcttc ggggcgaaaa ctctcaagga tcttaccgct gttgagatcc agttcgatgt
     1741 aacccactcg tgcacccaac tgatcttcag catcttttac tttcaccagc gtttctgggt
     1801 gagcaaaaac aggaaggcaa aatgccgcaa aaaagggaat aagggcgaca cggaaatgtt
     1861 gaatactcat actcttcctt tttcaatatt attgaagcat ttatcagggt tattgtctca
     1921 tgagcggata catatttgaa tgtatttaga aaaataaaca aataggggtt ccgcgcacga
     1981 attggccagc gctgcattac cctgttatcc ctaaccggtc taatacccaa tctctcgtct
     2041 tatccagatg ttttatacgc cggagttctg caattcatgt gatctgcgcc tgggagctca
     2101 cggggacagc ccccccccaa agcccccagg gatgtaatta cgtccctccc ccgctagggg
     2161 gcagcagcga gccgcccggg gctccgctcc ggtccggcgc tccccccgca tccccgagcc
     2221 ggcagcgtgc ggggacagcc cgggcacggg gaaggtggca cgggatcgct ttcctctgaa
     2281 cgcttctcgc tgctctttga gcctgcagac acctgggggg atacggggaa aaagctaggc
     2341 tgaaagagga tcttagaatg acacgcgcct gggagctcac ggggacagcc cccccccaaa
     2401 gcccccaggg atgtaattac gtccctcccc cgctaggggg cagcagcgag ccgcccgggg
     2461 ctccgctccg gtccggcgct ccccccgcat ccccgagccg gcagcgtgcg gggacagccc
     2521 gggcacgggg aaggtggcac gggatcgctt tcctctgaac gcttctcgct gctctttgag
     2581 cctgcagaca cctgggggga tacggggaaa aagctggatc ataactcgac gtgcatactt
     2641 taattggctc cggtgcccgt cagtgggcag agcgcacatc gcccacagtc cccgagaagt
     2701 tgtggggagg ggtcggcaat tgaaccggtg cctagagaag gtggcgcggg gtaaactggg
     2761 aaagtgatgt cgtgtactgg ctccgccttt ttcccgaggg tgggggagaa ccgtatataa
     2821 gtgcagtagt cgccgtgaac gttctttttc gcaacgggtt tgccgccaga acacaggtaa
     2881 gtgccgtgtg tggttcccgc gggcctggcc tctttacggg ttatggccct tgcgtgcctt
     2941 gaattacttc cacctggctg cagtacgtga ttcttgatcc cgagcttcgg gttggaagtg
     3001 ggtgggagag ttcgaggcct tgcgcttaag gagccccttc gcctcgtgct tgagttgagg
     3061 cctggcctgg gcgctggggc cgccgcgtgc gaatctggtg gcaccttcgc gcctgtctcg
     3121 ctgctttcga taagtctcta gccatttaaa atttttgatg acctgctgcg acgctttttt
     3181 tctggcaaga tagtcttgta aatgcgggcc aagatctgca cactggtatt tcggtttttg
     3241 gggccgcggg cggcgacggg gcccgtgcgt cccagcgcac atgttcggcg aggcggggcc
     3301 tgcgagcgcg gccaccgaga atcggacggg ggtagtctca agctggccgg cctgctctgg
     3361 tgcctggcct cgcgccgccg tgtatcgccc cgccctgggc ggcaaggctg gcccggtcgg
     3421 caccagttgc gtgagcggaa agatggccgc ttcccggccc tgctgcaggg agctcaaaat
     3481 ggaggacgcg gcgctcggga gagcgggcgg gtgagtcacc cacacaaagg aaaagggcct
     3541 ttccgtcctc agccgtcgct tcatgtgact ccacggagta ccgggcgccg tccaggcacc
     3601 tcgattagtt ctcgagcttt tggagtacgt cgtctttagg ttggggggag gggttttatg
     3661 cgatggagtt tccccacact gagtgggtgg agactgaagt taggccagct tggcacttga
     3721 tgtaattctc cttggaattt gccctttttg agtttggatc ttggttcatt ctcaagcctc
     3781 agacagtggt tcaaagtttt tttcttccat ttcaggtgga tcccaagggc agataagttt
     3841 gtacaaaaaa gagaggtgcc accatggtga gcgagctgat taaggagaac atgcacatga
     3901 agctgtacat ggagggcacc gtgaacaacc accacttcaa gtgcacatcc gagggcgaag
     3961 gcaagcccta cgagggcacc cagaccatga gaatcaaggc ggtcgagggc ggccctctcc
     4021 ccttcgcctt cgacatcctg gctaccagct tcatgtacgg cagcaaaacc ttcatcaacc
     4081 acacccaggg catccccgac ttctttaagc agtccttccc cgagggcttc acatgggaga
     4141 gagtcaccac atacgaagat gggggcgtgc tgaccgctac ccaggacacc agcctccagg
     4201 acggctgcct catctacaac gtcaagatca gaggggtgaa cttcccatcc aacggccctg
     4261 tgatgcagaa gaaaacactc ggctgggagg cctccaccga gacactgtac cccgctgacg
     4321 gcggcctgga aggcagagcc gacatggccc tgaagctcgt gggcgggggc cacctgatct
     4381 gcaaccttaa gaccacatac agatccaaga aacccgctaa gaacctcaag atgcccggcg
     4441 tctactatgt ggacaggaga ctggaaagaa tcaaggaggc cgacaaagag acatacgtcg
     4501 agcagcacga ggtggctgtg gccagatact gcgacctccc tagcaaactg gggcacaaac
     4561 ttaattgagc ttccactgga ttgtacaatt accaactgat ctagaaccgg tcatggccgc
     4621 aataaaatat ctttattttc attacatctg tgtgttggtt ttttgtgtgt tcgaactaga
     4681 tgctgtcgac cgatg
//
