# Supplementary material for: Robust and tunable signal processing in mammalian cells via engineered covalent modification cycles
Source: Nat Commun. 2022 Mar 31;13:1720. doi: 10.1038/s41467-022-29338-w (PMC8971529; doi:10.1038/s41467-022-29338-w)
Supplement: Supplementary file 4 — Supplementary Data 1 [file 41467_2022_29338_MOESM4_ESM.zip › Supplementary Data/Plasmids - Experiments/tRJ_00154.gb]

LOCUS       tRJ_00154               4701 bp    DNA     circular UNK 30-MAR-2021
DEFINITION  [S3-4] cHS4_hEF1a_Inert_NeonGreen_Inert_Synth pA.
ACCESSION   tRJ_00154
KEYWORDS    .
SOURCE      .
  ORGANISM  .
FEATURES             Location/Qualifiers
     Gibson_Overhang 5..49
                     /created_by="User"
                     /modified_by="User"
                     /label="pL1 S4"
     rep_origin      96..205
                     /ApEinfo_fwdcolor="cyan"
                     /ApEinfo_graphicformat="arrow_data {{0 1 2 0 0 -1} {} 0}
                     width 5 offset 0"
                     /ApEinfo_revcolor="green"
                     /label="RK2 trfa"
     rep_origin      233..915
                     /ApEinfo_fwdcolor="gray50"
                     /ApEinfo_graphicformat="arrow_data {{0 1 2 0 0 -1} {} 0}
                     width 5 offset 0"
                     /ApEinfo_revcolor="gray50"
                     /modified_by="jones"
                     /label="ColE1 origin"
     CDS             1013..1870
                     /ApEinfo_fwdcolor="#ff80ff"
                     /ApEinfo_graphicformat="arrow_data {{0 1 2 0 0 -1} {} 0}
                     width 5 offset 0"
                     /ApEinfo_revcolor="green"
                     /modified_by="User"
                     /label="AmpR"
     Gibson_Overhang 2017..2061
                     /created_by="User"
                     /modified_by="User"
                     /label="pL1 S3"
     ligation        2062..2065
                     /label="Ligation"
     gg_overhang     2062..2065
                     /created_by="User"
                     /label="pL0 I"
     Insulator       2066..2635
                     /created_by="User"
                     /modified_by="User"
                     /label="2x cHS4 Insulator"
     protein_bind    2144..2148
                     /created_by="User"
                     /label="CTCF Bind (Short)"
     protein_bind    2423..2427
                     /created_by="User"
                     /label="CTCF Bind (Short)"
     ligation        2636..2639
                     /label="Ligation"
     gg_overhang     2636..2639
                     /created_by="User"
                     /label="pL0 I-P"
     promoter        2644..2876
                     /modified_by="User"
                     /label="hEF1a Promoter"
     Enhancer        2673..2934
                     /created_by="User"
                     /label="CpG Island"
     promoter        2808..2813
                     /created_by="User"
                     /label="BRE-like"
     promoter        2814..2820
                     /created_by="User"
                     /label="TATA Box"
     misc_RNA        2844
                     /created_by="User"
                     /label="+1 Site"
     misc_feature    complement(2858..2876)
                     /%GC="57.9"
                     /Hairpin_Tm="None"
                     /Self_Dimer_Tm="21.5"
                     /Sequence="CTGTGTTCTGGCGGCAAAC"
                     /Tm="60.0"
                     /created_by="primer3"
                     /label="RJ_00293Ra"
                     /note="Geneious type: primer_bind_reverse"
     intron          2874..2882
                     /created_by="User"
                     /modified_by="User"
                     /label="U2 Splice Donor"
     primer_bind     2874..2892
                     /%GC="57.9"
                     /Extension="CTGTGGTCTCACAGA"
                     /Hairpin_Tm="None"
                     /Self_Dimer_Tm="None"
                     /Sequence="CAGGTAAGTGCCGTGTGTG"
                     /Tm="58.8"
                     /created_by="primer3"
                     /modified_by="User"
                     /label="RJ_00296Fa"
     misc_RNA        2876..2877
                     /created_by="User"
                     /label="Cut"
     intron          2877..3815
                     /created_by="User"
                     /label="hEF1a First Intron"
     Enhancer        3040..3129
                     /created_by="User"
                     /label="CpG Island"
     Enhancer        3232..3632
                     /created_by="User"
                     /label="CpG Island"
     protein_bind    3232..3246
                     /created_by="User"
                     /label="Gal4 Close Match (15)"
     protein_bind    3247..3265
                     /created_by="User"
                     /label="Gal4 Close Match (19)"
     protein_bind    3248..3253
                     /created_by="User"
                     /label="SP1 Binding Site"
     protein_bind    3251..3265
                     /created_by="User"
                     /label="Gal4 Close Match (15)"
     protein_bind    complement(3390..3395)
                     /created_by="User"
                     /label="SP1 Binding Site"
     protein_bind    3397..3402
                     /created_by="User"
                     /label="SP1 Binding Site"
     protein_bind    3400..3415
                     /created_by="User"
                     /label="Gal4 Close Match (16)"
     protein_bind    3505..3510
                     /created_by="User"
                     /label="SP1 Binding Site"
     misc_RNA        3510..3511
                     /created_by="User"
                     /modified_by="User"
                     /label="Putative Cut"
     protein_bind    3512..3518
                     /created_by="User"
                     /label="AP-1 Binding Site"
     protein_bind    3574..3590
                     /created_by="User"
                     /label="Gal4 Close Match"
     protein_bind    complement(3665..3674)
                     /created_by="User"
                     /label="NFkB Binding Site"
     intron          3780..3784
                     /created_by="User"
                     /modified_by="User"
                     /label="U2 Branch Point-like"
     intron          3797..3812
                     /created_by="User"
                     /label="Poly-Y Tract"
     misc_feature    complement(3804..3829)
                     /%GC="53.8"
                     /Extension="AATGGTCTCATCTG"
                     /Hairpin_Tm="49.1"
                     /Self_Dimer_Tm="5.6"
                     /Sequence="CCCTTGGGATCCACCTGAAATGGAAG"
                     /Tm="65.2"
                     /created_by="primer3"
                     /modified_by="User"
                     /label="7.21"
                     /note="Geneious type: primer_bind_reverse"
     misc_feature    complement(3804..3824)
                     /%GC="52.4"
                     /Extension="TCGTGGTCTCAACCT"
                     /Hairpin_Tm="49.1"
                     /Self_Dimer_Tm="15.2"
                     /Sequence="GGGATCCACCTGAAATGGAAG"
                     /Tm="58.3"
                     /created_by="primer3"
                     /modified_by="User"
                     /label="RJ_00296Ra"
                     /note="Geneious type: primer_bind_reverse"
     intron          3813..3816
                     /created_by="User"
                     /modified_by="User"
                     /label="U2 Splice Acceptor"
     misc_RNA        3815..3816
                     /created_by="User"
                     /label="Cut"
     5'UTR           3816..3829
                     /created_by="User"
                     /label="hEF1a 5'UTR"
     gg_overhang     3830..3833
                     /ApEinfo_fwdcolor="pink"
                     /ApEinfo_graphicformat="arrow_data {{0 1 2 0 0 -1} {} 0}
                     width 5 offset 0"
                     /ApEinfo_revcolor="pink"
                     /created_by="User"
                     /label="pL0 P-5 v2"
     5'UTR           3834..3853
                     /ApEinfo_fwdcolor="pink"
                     /ApEinfo_graphicformat="arrow_data {{0 1 2 0 0 -1} {} 0}
                     width 5 offset 0"
                     /ApEinfo_revcolor="pink"
                     /created_by="User"
                     /label="Inert"
     ligation        3854..3857
                     /label="Ligation"
     gg_overhang     3854..3857
                     /created_by="User"
                     /label="pL0 5-G"
     motif           3858..3863
                     /created_by="User"
                     /label="Kozak"
     CDS             3864..4574
                     /created_by="User"
                     /modified_by="jones"
                     /label="mNeonGreen"
     domain          3867..4571
                     /created_by="User"
                     /modified_by="User"
                     /modified_by="jones"
                     /label="mNeonGreen"
     gg_overhang     4575..4578
                     /created_by="User"
                     /label="pL0 G-3"
     3'UTR           4579..4598
                     /created_by="User"
                     /label="Inert"
     ligation        4599..4602
                     /label="Ligation"
     gg_overhang     4599..4602
                     /created_by="User"
                     /label="pL0 3-T"
     terminator      4603..4701
                     /created_by="User"
                     /modified_by="User"
                     /label="Synth Terminator"
     polyA_signal    4627..4632
                     /created_by="User"
                     /label="Poly-A Signal"
     polyA_signal    complement(4638..4643)
                     /created_by="User"
                     /label="Poly-A Signal"
ORIGIN      
        1 cgctggtgaa ttcccttatg tgagtgtaaa aggcaggcga gtttgtccct taattaatag
       61 ggataacagg gtaatatctt gccctgcacg aataccagcg accccttgcc caaatacttg
      121 ccgtgggcct cggcctgaga gccaaaacac ttgatgcgga agaagtcggt gcgctcctgc
      181 ttgtcgccgg catcgttgcg ccacatctag gatctgccag gaaccgtaaa aaggccgcgt
      241 tgctggcgtt tttccatagg ctccgccccc ctgacgagca tcacaaaaat cgacgctcaa
      301 gtcagaggtg gcgaaacccg acaggactat aaagatacca ggcgtttccc cctggaagct
      361 ccctcgtgcg ctctcctgtt ccgaccctgc cgcttaccgg atacctgtcc gcctttctcc
      421 cttcgggaag cgtggcgctt tctcatagct cacgctgtag gtatctcagt tcggtgtagg
      481 tcgttcgctc caagctgggc tgtgtgcacg aaccccccgt tcagcccgac cgctgcgcct
      541 tatccggtaa ctatcgtctt gagtccaacc cggtaagaca cgacttatcg ccactggcag
      601 cagccactgg taacaggatt agcagagcga ggtatgtagg cggtgctaca gagttcttga
      661 agtggtggcc taactacggc tacactagaa ggacagtatt tggtatctgc gctctgctga
      721 agccagttac cttcggaaaa agagttggta gctcttgatc cggcaaacaa accaccgctg
      781 gtagcggtgg tttttttgtt tgcaagcagc agattacgcg cagaaaaaaa ggatctcaag
      841 aagatccttt gatcttttct acggggtctg acgctcagtg gaacgaaaac tcacgttaag
      901 ggattttggt catgagatta tcaaaaagga tcttcaccta gatcctttta aattaaaaat
      961 gaagttttaa atcaatctaa agtatatatg agtaaacttg gtctgacagt taccaatgct
     1021 taatcagtga ggcacctatc tcagcgatct gtctatttcg ttcatccata gttgcctgac
     1081 tccccgtcgt gtagataact acgatacggg agggcttacc atctggcccc agtgctgcaa
     1141 tgataccgcg agaaccacgc tcaccggctc cagatttatc agcaataaac cagccagccg
     1201 gaagggccga gcgcagaagt ggtcctgcaa ctttatccgc ctccatccag tctattaatt
     1261 gttgccggga agctagagta agtagttcgc cagttaatag tttgcgcaac gttgttgcca
     1321 ttgctacagg catcgtggtg tcacgctcgt cgtttggtat ggcttcattc agctccggtt
     1381 cccaacgatc aaggcgagtt acatgatccc ccatgttgtg caaaaaagcg gttagctcct
     1441 tcggtcctcc gatcgttgtc agaagtaagt tggccgcagt gttatcactc atggttatgg
     1501 cagcactgca taattctctt actgtcatgc catccgtaag atgcttttct gtgactggtg
     1561 agtactcaac caagtcattc tgagaatagt gtatgcggcg accgagttgc tcttgcccgg
     1621 cgtcaatacg ggataatacc gcgccacata gcagaacttt aaaagtgctc atcattggaa
     1681 aacgttcttc ggggcgaaaa ctctcaagga tcttaccgct gttgagatcc agttcgatgt
     1741 aacccactcg tgcacccaac tgatcttcag catcttttac tttcaccagc gtttctgggt
     1801 gagcaaaaac aggaaggcaa aatgccgcaa aaaagggaat aagggcgaca cggaaatgtt
     1861 gaatactcat actcttcctt tttcaatatt attgaagcat ttatcagggt tattgtctca
     1921 tgagcggata catatttgaa tgtatttaga aaaataaaca aataggggtt ccgcgcacga
     1981 attggccagc gctgcattac cctgttatcc ctaaccggtc taatacccaa tctctcgtct
     2041 tatccagatg ttttatacgc cggagttctg caattcatgt gatctgcgcc tgggagctca
     2101 cggggacagc ccccccccaa agcccccagg gatgtaatta cgtccctccc ccgctagggg
     2161 gcagcagcga gccgcccggg gctccgctcc ggtccggcgc tccccccgca tccccgagcc
     2221 ggcagcgtgc ggggacagcc cgggcacggg gaaggtggca cgggatcgct ttcctctgaa
     2281 cgcttctcgc tgctctttga gcctgcagac acctgggggg atacggggaa aaagctaggc
     2341 tgaaagagga tcttagaatg acacgcgcct gggagctcac ggggacagcc cccccccaaa
     2401 gcccccaggg atgtaattac gtccctcccc cgctaggggg cagcagcgag ccgcccgggg
     2461 ctccgctccg gtccggcgct ccccccgcat ccccgagccg gcagcgtgcg gggacagccc
     2521 gggcacgggg aaggtggcac gggatcgctt tcctctgaac gcttctcgct gctctttgag
     2581 cctgcagaca cctgggggga tacggggaaa aagctggatc ataactcgac gtgcatactt
     2641 taattggctc cggtgcccgt cagtgggcag agcgcacatc gcccacagtc cccgagaagt
     2701 tgtggggagg ggtcggcaat tgaaccggtg cctagagaag gtggcgcggg gtaaactggg
     2761 aaagtgatgt cgtgtactgg ctccgccttt ttcccgaggg tgggggagaa ccgtatataa
     2821 gtgcagtagt cgccgtgaac gttctttttc gcaacgggtt tgccgccaga acacaggtaa
     2881 gtgccgtgtg tggttcccgc gggcctggcc tctttacggg ttatggccct tgcgtgcctt
     2941 gaattacttc cacctggctg cagtacgtga ttcttgatcc cgagcttcgg gttggaagtg
     3001 ggtgggagag ttcgaggcct tgcgcttaag gagccccttc gcctcgtgct tgagttgagg
     3061 cctggcctgg gcgctggggc cgccgcgtgc gaatctggtg gcaccttcgc gcctgtctcg
     3121 ctgctttcga taagtctcta gccatttaaa atttttgatg acctgctgcg acgctttttt
     3181 tctggcaaga tagtcttgta aatgcgggcc aagatctgca cactggtatt tcggtttttg
     3241 gggccgcggg cggcgacggg gcccgtgcgt cccagcgcac atgttcggcg aggcggggcc
     3301 tgcgagcgcg gccaccgaga atcggacggg ggtagtctca agctggccgg cctgctctgg
     3361 tgcctggcct cgcgccgccg tgtatcgccc cgccctgggc ggcaaggctg gcccggtcgg
     3421 caccagttgc gtgagcggaa agatggccgc ttcccggccc tgctgcaggg agctcaaaat
     3481 ggaggacgcg gcgctcggga gagcgggcgg gtgagtcacc cacacaaagg aaaagggcct
     3541 ttccgtcctc agccgtcgct tcatgtgact ccacggagta ccgggcgccg tccaggcacc
     3601 tcgattagtt ctcgagcttt tggagtacgt cgtctttagg ttggggggag gggttttatg
     3661 cgatggagtt tccccacact gagtgggtgg agactgaagt taggccagct tggcacttga
     3721 tgtaattctc cttggaattt gccctttttg agtttggatc ttggttcatt ctcaagcctc
     3781 agacagtggt tcaaagtttt tttcttccat ttcaggtgga tcccaagggc agataagttt
     3841 gtacaaaaaa gagaggtgcc accatggtgt ccaagggcga agaggacaac atggccagcc
     3901 tgcctgccac ccacgagctg cacatcttcg gcagcatcaa cggcgtggac ttcgacatgg
     3961 tgggacaggg caccggcaac cccaacgacg gatacgagga actgaacctg aagtccacaa
     4021 agggcgacct gcagttcagc ccctggatcc tggtgcccca catcggctac ggcttccacc
     4081 agtacctgcc ctaccctgac ggcatgagcc ctttccaggc cgccatggtg gatggctctg
     4141 gctaccaggt gcacagaacc atgcagttcg aggacggcgc cagcctgacc gtgaactaca
     4201 gatacaccta cgagggcagc cacatcaagg gcgaggccca agtgaagggc acaggcttcc
     4261 ctgctgacgg ccccgtgatg accaactctc tgacagccgc cgactggtgc agaagcaaga
     4321 aaacctaccc taacgacaag accatcatca gcaccttcaa gtggtcctac accacaggca
     4381 acggcaagag atacagaagc accgccagaa ccacctacac cttcgccaag cccatggccg
     4441 ccaactacct gaagaaccag cctatgtacg tgttccgcaa gaccgagctg aagcactcca
     4501 agacagaact gaacttcaaa gagtggcaga aagccttcac cgacgtgatg ggcatggacg
     4561 agctgtacaa gtgagcttcc actggattgt acaattacca actgatctag aaccggtcat
     4621 ggccgcaata aaatatcttt attttcatta catctgtgtg ttggtttttt gtgtgttcga
     4681 actagatgct gtcgaccgat g
//
