# Supplementary material for: Robust and tunable signal processing in mammalian cells via engineered covalent modification cycles
Source: Nat Commun. 2022 Mar 31;13:1720. doi: 10.1038/s41467-022-29338-w (PMC8971529; doi:10.1038/s41467-022-29338-w)
Supplement: Supplementary file 4 — Supplementary Data 1 [file 41467_2022_29338_MOESM4_ESM.zip › Supplementary Data/Plasmids - Experiments/tRJ_00185.gb]

LOCUS       tRJ_00185               5866 bp    DNA     circular UNK 22-FEB-2020
DEFINITION  [S2-3] A2_hEF1a_Inert_Gal4-NLS-HA-VPR_Inert_Synth pA.
ACCESSION   tRJ_00185
KEYWORDS    .
SOURCE      .
  ORGANISM  .
FEATURES             Location/Qualifiers
     Gibson_Overhang 5..49
                     /created_by="User"
                     /modified_by="User"
                     /label="pL1 S3"
     rep_origin      96..205
                     /ApEinfo_fwdcolor="cyan"
                     /ApEinfo_graphicformat="arrow_data {{0 1 2 0 0 -1} {} 0}
                     width 5 offset 0"
                     /ApEinfo_revcolor="green"
                     /label="RK2 trfa"
     rep_origin      233..915
                     /ApEinfo_fwdcolor="gray50"
                     /ApEinfo_graphicformat="arrow_data {{0 1 2 0 0 -1} {} 0}
                     width 5 offset 0"
                     /ApEinfo_revcolor="gray50"
                     /modified_by="jones"
                     /label="ColE1 origin"
     CDS             complement(1010..1870)
                     /created_by="User"
                     /label="AmpR"
     primer_bind     1701..1721
                     /Sequence="CTCTCAAGGATCTTACCGCTG"
                     /created_by="User"
                     /label="JH1030F"
     motif           complement(1871..1884)
                     /created_by="User"
                     /label="RBS"
     Gibson_Overhang 2017..2061
                     /created_by="User"
                     /modified_by="User"
                     /label="pL1 S2"
     gg_overhang     2062..2065
                     /created_by="User"
                     /label="pL0 I"
     Insulator       2066..2336
                     /created_by="User"
                     /label="A2 Insulator"
     ligation        2337..2340
                     /label="Ligation"
     gg_overhang     2337..2340
                     /created_by="User"
                     /label="pL0 I-P"
     promoter        2345..2577
                     /modified_by="User"
                     /label="hEF1a Promoter"
     Enhancer        2374..2635
                     /created_by="User"
                     /label="CpG Island"
     promoter        2509..2514
                     /created_by="User"
                     /label="BRE-like"
     promoter        2515..2521
                     /created_by="User"
                     /label="TATA Box"
     misc_RNA        2545
                     /created_by="User"
                     /label="+1 Site"
     intron          2575..2583
                     /created_by="User"
                     /modified_by="User"
                     /label="U2 Splice Donor"
     misc_RNA        2577..2578
                     /created_by="User"
                     /label="Cut"
     intron          2578..3516
                     /created_by="User"
                     /label="hEF1a First Intron"
     Enhancer        2741..2830
                     /created_by="User"
                     /label="CpG Island"
     Enhancer        2933..3333
                     /created_by="User"
                     /label="CpG Island"
     protein_bind    2933..2947
                     /created_by="User"
                     /label="Gal4 Close Match (15)"
     protein_bind    2948..2966
                     /created_by="User"
                     /label="Gal4 Close Match (19)"
     protein_bind    2949..2954
                     /created_by="User"
                     /label="SP1 Binding Site"
     protein_bind    2952..2966
                     /created_by="User"
                     /label="Gal4 Close Match (15)"
     protein_bind    complement(3091..3096)
                     /created_by="User"
                     /label="SP1 Binding Site"
     protein_bind    3098..3103
                     /created_by="User"
                     /label="SP1 Binding Site"
     protein_bind    3101..3116
                     /created_by="User"
                     /label="Gal4 Close Match (16)"
     protein_bind    3206..3211
                     /created_by="User"
                     /label="SP1 Binding Site"
     misc_RNA        3211..3212
                     /created_by="User"
                     /modified_by="User"
                     /label="Putative Cut"
     protein_bind    3213..3219
                     /created_by="User"
                     /label="AP-1 Binding Site"
     protein_bind    3275..3291
                     /created_by="User"
                     /label="Gal4 Close Match"
     protein_bind    complement(3366..3375)
                     /created_by="User"
                     /label="NFkB Binding Site"
     intron          3481..3485
                     /created_by="User"
                     /modified_by="User"
                     /label="U2 Branch Point-like"
     intron          3498..3513
                     /created_by="User"
                     /label="Poly-Y Tract"
     intron          3514..3517
                     /created_by="User"
                     /modified_by="User"
                     /label="U2 Splice Acceptor"
     misc_RNA        3516..3517
                     /created_by="User"
                     /label="Cut"
     5'UTR           3517..3530
                     /created_by="User"
                     /label="hEF1a 5'UTR"
     gg_overhang     3531..3534
                     /ApEinfo_fwdcolor="pink"
                     /ApEinfo_graphicformat="arrow_data {{0 1 2 0 0 -1} {} 0}
                     width 5 offset 0"
                     /ApEinfo_revcolor="pink"
                     /created_by="User"
                     /label="pL0 P-5 v2"
     5'UTR           3535..3554
                     /ApEinfo_fwdcolor="pink"
                     /ApEinfo_graphicformat="arrow_data {{0 1 2 0 0 -1} {} 0}
                     width 5 offset 0"
                     /ApEinfo_revcolor="pink"
                     /created_by="User"
                     /label="Inert"
     Gg_overhang     3555..3558
                     /created_by="User"
                     /label="pL0 5-G"
     motif           3559..3564
                     /created_by="User"
                     /label="Kozak"
     CDS             3565..5739
                     /created_by="User"
                     /modified_by="User"
                     /label="Gal4-NLS-HA-VPR"
     domain          3568..4005
                     /created_by="User"
                     /label="Gal4 DBD"
     misc_feature    3595..3678
                     /Transferred_From="Gal4 DBD (pBjh_4067)"
                     /Transferred_Similarity="100.00%"
                     /created_by="User"
                     /modified_by="User"
                     /label="Zn(2)-C6
                     fungal-type.{ECO:0000255|PROSITE-ProRule:PRU00227}."
                     /note="Geneious type: dna_binding_domain"
     protein_bind    3712..3843
                     /created_by="jones"
                     /label="Leucine Zipper"
     motif           4012..4032
                     /Transferred_From="Digestion of pRJ_00009 PCR Product -
                     Fragment 2, Digestion of pRJ_00010 PCR Product - Fragment
                     2, Digestion of pRJ_00011 PCR Product - Fragment 2,
                     Digestion of pRJ_00012 PCR Product - Fragment 2, Digestion
                     of pRJ_00013 PCR Product - Fragment 2, pRJ_00009,
                     pRJ_00009 PCR Product, pRJ_00010, pRJ_00010 PCR Product,
                     pRJ_00011, pRJ_00011 PCR Product, pRJ_00012, pRJ_00012 PCR
                     Product, pRJ_00013, pRJ_00013 PCR Product, pRJ_00095,
                     pRJ_00096, pRJ_00097, pRJ_00098, pRJ_00099"
                     /Transferred_Similarity="100.00%"
                     /created_by="User"
                     /modified_by="User"
                     /label="NLS"
     motif           4033..4041
                     /created_by="User"
                     /label="GSG"
     sig_peptide     4042..4068
                     /Transferred_From="(4) Digestion of pRJ_00095 - Fragment
                     1, (4) Digestion of pRJ_00096 - Fragment 1, (4) Digestion
                     of pRJ_00097 - Fragment 1, (4) Digestion of pRJ_00098 -
                     Fragment 1, (4) Digestion of pRJ_00099 - Fragment 1,
                     Digestion of pRJ_00095 - Fragment 1, Digestion of
                     pRJ_00096 - Fragment 1, Digestion of pRJ_00097 - Fragment
                     1, Digestion of pRJ_00098 - Fragment 1, Digestion of
                     pRJ_00099 - Fragment 1, pRJ_00095, pRJ_00096, pRJ_00097,
                     pRJ_00098, pRJ_00099"
                     /Transferred_Similarity="100.00%"
                     /created_by="User"
                     /modified_by="User"
                     /label="HA-tag"
     Gibson_overhang 4054..4068
                     /created_by="User"
                     /label="Infusion"
     motif           4069..4077
                     /created_by="User"
                     /label="GSG"
     recomb_site     4115..4135
                     /label="attB1"
     motif           4147..4161
                     /created_by="User"
                     /label="Linker"
     domain          4162..4329
                     /Transferred_From="Digestion of pRJ_00010 PCR Product -
                     Fragment 2, Digestion of pRJ_00011 PCR Product - Fragment
                     2, pRJ_00010, pRJ_00010 PCR Product, pRJ_00011, pRJ_00011
                     PCR Product, pRJ_00096, pRJ_00097"
                     /Transferred_Similarity="100.00%"
                     /created_by="User"
                     /modified_by="User"
                     /label="VP64"
     domain          4168..4200
                     /Transferred_From="VP64 (pBjh_4067)"
                     /Transferred_Similarity="100.00%"
                     /created_by="User"
                     /label="VP16min"
     domain          4207..4239
                     /Transferred_From="VP64 (pBjh_4067)"
                     /Transferred_Similarity="100.00%"
                     /created_by="User"
                     /label="VP16min"
     domain          4246..4278
                     /Transferred_From="VP64 (pBjh_4067)"
                     /Transferred_Similarity="100.00%"
                     /created_by="User"
                     /label="VP16min"
     domain          4285..4317
                     /Transferred_From="VP64 (pBjh_4067)"
                     /Transferred_Similarity="100.00%"
                     /created_by="User"
                     /label="VP16min"
     motif           4330..4341
                     /created_by="User"
                     /label="Linker"
     motif           4342..4365
                     /Transferred_From="Digestion of pRJ_00010 PCR Product -
                     Fragment 2, pRJ_00010, pRJ_00010 PCR Product, pRJ_00096"
                     /Transferred_Similarity="100.00%"
                     /created_by="User"
                     /modified_by="User"
                     /label="SV40"
     domain          4366..5148
                     /Transferred_From="Digestion of pRJ_00010 PCR Product -
                     Fragment 2, Digestion of pRJ_00012 PCR Product - Fragment
                     2, pRJ_00010, pRJ_00010 PCR Product, pRJ_00012, pRJ_00012
                     PCR Product, pRJ_00096, pRJ_00098"
                     /Transferred_Similarity="100.00%"
                     /created_by="User"
                     /modified_by="User"
                     /label="p65"
     motif           4411..4422
                     /Transferred_From="p65 (pBjh_4067)"
                     /Transferred_Similarity="100.00%"
                     /created_by="User"
                     /label="NLS"
     misc_feature    4753..4887
                     /Transferred_From="p65 (pBjh_4067)"
                     /Transferred_Similarity="100.00%"
                     /created_by="User"
                     /label="Activation domain"
                     /note="Geneious type: Region_of_interest"
     motif           5116..5142
                     /Transferred_From="p65 (pBjh_4067)"
                     /Transferred_Similarity="100.00%"
                     /created_by="User"
                     /label="9aaTAD"
     motif           5149..5166
                     /created_by="User"
                     /label="GS-rich Linker"
     domain          5167..5736
                     /Transferred_From="Digestion of pRJ_00010 PCR Product -
                     Fragment 2, Digestion of pRJ_00013 PCR Product - Fragment
                     2, pRJ_00010, pRJ_00010 PCR Product, pRJ_00013, pRJ_00013
                     PCR Product, pRJ_00096, pRJ_00099"
                     /Transferred_Similarity="100.00%"
                     /created_by="User"
                     /modified_by="User"
                     /label="Rta"
     misc_feature    5254..5418
                     /Transferred_From="Rta (pBjh_4067)"
                     /Transferred_Similarity="100.00%"
                     /created_by="User"
                     /label="Pro-rich"
                     /note="Geneious type: Compositionally_biased"
     gg_overhang     5740..5743
                     /created_by="User"
                     /label="pL0 G-3"
     3'UTR           5744..5763
                     /created_by="User"
                     /label="Inert"
     ligation        5764..5767
                     /label="Ligation"
     gg_overhang     5764..5767
                     /created_by="User"
                     /label="pL0 3-T"
     terminator      5768..5866
                     /created_by="User"
                     /modified_by="User"
                     /label="Synth Terminator"
     polyA_signal    5792..5797
                     /created_by="User"
                     /label="Poly-A Signal"
     polyA_signal    complement(5803..5808)
                     /created_by="User"
                     /label="Poly-A Signal"
ORIGIN      
        1 cgctggtcta atacccaatc tctcgtctta tccagatgtt ttatacgcct taattaatag
       61 ggataacagg gtaatatctt gccctgcacg aataccagcg accccttgcc caaatacttg
      121 ccgtgggcct cggcctgaga gccaaaacac ttgatgcgga agaagtcggt gcgctcctgc
      181 ttgtcgccgg catcgttgcg ccacatctag gatctgccag gaaccgtaaa aaggccgcgt
      241 tgctggcgtt tttccatagg ctccgccccc ctgacgagca tcacaaaaat cgacgctcaa
      301 gtcagaggtg gcgaaacccg acaggactat aaagatacca ggcgtttccc cctggaagct
      361 ccctcgtgcg ctctcctgtt ccgaccctgc cgcttaccgg atacctgtcc gcctttctcc
      421 cttcgggaag cgtggcgctt tctcatagct cacgctgtag gtatctcagt tcggtgtagg
      481 tcgttcgctc caagctgggc tgtgtgcacg aaccccccgt tcagcccgac cgctgcgcct
      541 tatccggtaa ctatcgtctt gagtccaacc cggtaagaca cgacttatcg ccactggcag
      601 cagccactgg taacaggatt agcagagcga ggtatgtagg cggtgctaca gagttcttga
      661 agtggtggcc taactacggc tacactagaa ggacagtatt tggtatctgc gctctgctga
      721 agccagttac cttcggaaaa agagttggta gctcttgatc cggcaaacaa accaccgctg
      781 gtagcggtgg tttttttgtt tgcaagcagc agattacgcg cagaaaaaaa ggatctcaag
      841 aagatccttt gatcttttct acggggtctg acgctcagtg gaacgaaaac tcacgttaag
      901 ggattttggt catgagatta tcaaaaagga tcttcaccta gatcctttta aattaaaaat
      961 gaagttttaa atcaatctaa agtatatatg agtaaacttg gtctgacagt taccaatgct
     1021 taatcagtga ggcacctatc tcagcgatct gtctatttcg ttcatccata gttgcctgac
     1081 tccccgtcgt gtagataact acgatacggg agggcttacc atctggcccc agtgctgcaa
     1141 tgataccgcg agaaccacgc tcaccggctc cagatttatc agcaataaac cagccagccg
     1201 gaagggccga gcgcagaagt ggtcctgcaa ctttatccgc ctccatccag tctattaatt
     1261 gttgccggga agctagagta agtagttcgc cagttaatag tttgcgcaac gttgttgcca
     1321 ttgctacagg catcgtggtg tcacgctcgt cgtttggtat ggcttcattc agctccggtt
     1381 cccaacgatc aaggcgagtt acatgatccc ccatgttgtg caaaaaagcg gttagctcct
     1441 tcggtcctcc gatcgttgtc agaagtaagt tggccgcagt gttatcactc atggttatgg
     1501 cagcactgca taattctctt actgtcatgc catccgtaag atgcttttct gtgactggtg
     1561 agtactcaac caagtcattc tgagaatagt gtatgcggcg accgagttgc tcttgcccgg
     1621 cgtcaatacg ggataatacc gcgccacata gcagaacttt aaaagtgctc atcattggaa
     1681 aacgttcttc ggggcgaaaa ctctcaagga tcttaccgct gttgagatcc agttcgatgt
     1741 aacccactcg tgcacccaac tgatcttcag catcttttac tttcaccagc gtttctgggt
     1801 gagcaaaaac aggaaggcaa aatgccgcaa aaaagggaat aagggcgaca cggaaatgtt
     1861 gaatactcat actcttcctt tttcaatatt attgaagcat ttatcagggt tattgtctca
     1921 tgagcggata catatttgaa tgtatttaga aaaataaaca aataggggtt ccgcgcacga
     1981 attggccagc gctgcattac cctgttatcc ctaaccggtg cgtttttatg cttgtagtat
     2041 tgtataatgt ttttaagatc cggagagagc gagattccgt ctcaaagaaa aaaaaagtaa
     2101 tgaaatgaat aaaatgagtc ctagagccag taaatgtcgt aaatgtctca gctagtcagg
     2161 tagtaaaagg tctcaactag gcagtggcag agcaggattc aaattcaggg ctgttgtgat
     2221 gcctccgcag actctgagcg ccacctggtg gtaatttgtc tgtgcctctt ctgacgtgga
     2281 agaacagcaa ctaacacact aacacggcat ttactatggg ccagccattg ttctaatact
     2341 ttaattggct ccggtgcccg tcagtgggca gagcgcacat cgcccacagt ccccgagaag
     2401 ttgtggggag gggtcggcaa ttgaaccggt gcctagagaa ggtggcgcgg ggtaaactgg
     2461 gaaagtgatg tcgtgtactg gctccgcctt tttcccgagg gtgggggaga accgtatata
     2521 agtgcagtag tcgccgtgaa cgttcttttt cgcaacgggt ttgccgccag aacacaggta
     2581 agtgccgtgt gtggttcccg cgggcctggc ctctttacgg gttatggccc ttgcgtgcct
     2641 tgaattactt ccacctggct gcagtacgtg attcttgatc ccgagcttcg ggttggaagt
     2701 gggtgggaga gttcgaggcc ttgcgcttaa ggagcccctt cgcctcgtgc ttgagttgag
     2761 gcctggcctg ggcgctgggg ccgccgcgtg cgaatctggt ggcaccttcg cgcctgtctc
     2821 gctgctttcg ataagtctct agccatttaa aatttttgat gacctgctgc gacgcttttt
     2881 ttctggcaag atagtcttgt aaatgcgggc caagatctgc acactggtat ttcggttttt
     2941 ggggccgcgg gcggcgacgg ggcccgtgcg tcccagcgca catgttcggc gaggcggggc
     3001 ctgcgagcgc ggccaccgag aatcggacgg gggtagtctc aagctggccg gcctgctctg
     3061 gtgcctggcc tcgcgccgcc gtgtatcgcc ccgccctggg cggcaaggct ggcccggtcg
     3121 gcaccagttg cgtgagcgga aagatggccg cttcccggcc ctgctgcagg gagctcaaaa
     3181 tggaggacgc ggcgctcggg agagcgggcg ggtgagtcac ccacacaaag gaaaagggcc
     3241 tttccgtcct cagccgtcgc ttcatgtgac tccacggagt accgggcgcc gtccaggcac
     3301 ctcgattagt tctcgagctt ttggagtacg tcgtctttag gttgggggga ggggttttat
     3361 gcgatggagt ttccccacac tgagtgggtg gagactgaag ttaggccagc ttggcacttg
     3421 atgtaattct ccttggaatt tgcccttttt gagtttggat cttggttcat tctcaagcct
     3481 cagacagtgg ttcaaagttt ttttcttcca tttcaggtgg atcccaaggg cagataagtt
     3541 tgtacaaaaa agagaggtgc caccatgaag ctactgtcct ctatcgaaca agcatgcgat
     3601 atttgccgac ttaaaaagct caagtgctcc aaagaaaaac cgaagtgcgc caagtgtctg
     3661 aagaacaact gggagtgtcg ctactctccc aaaaccaaaa ggtccccgct gactagggca
     3721 catctgacag aagtggaatc aaggctagaa agactggaac agctatttct actgattttt
     3781 cctcgagagg accttgacat gattttgaaa atggattctt tacaggatat aaaagcattg
     3841 ttaacaggat tatttgtaca agataatgtg aataaagatg ccgtcacaga tagattggct
     3901 tcagtggaga ctgatatgcc tctaacattg agacagcata gaataagtgc gacatcatca
     3961 tcggaagaga gtagtaacaa aggtcaaaga cagttgactg tatcgatggg ccccaagaag
     4021 aagaggaagg tgggatctgg ctacccatac gacgtgccag attacgccgg atcaggttcg
     4081 ccagggatcc gtcgacttga cgcgttgata tcaacaagtt tgtacaaaaa agcaggctac
     4141 aaagaggcca gcggttccgg acgggctgac gcattggacg attttgatct ggatatgctg
     4201 ggaagtgacg ccctcgatga ttttgacctt gacatgcttg gttcggatgc ccttgatgac
     4261 tttgacctcg acatgctcgg cagtgacgcc cttgatgatt tcgacctgga catgctgatt
     4321 aactctagaa gttccggatc tccgaaaaag aaacgcaaag ttggtagcca gtacctgccc
     4381 gacaccgacg accggcaccg gatcgaggaa aagcggaagc ggacctacga gacattcaag
     4441 agcatcatga agaagtcccc cttcagcggc cccaccgacc ctagacctcc acctagaaga
     4501 atcgccgtgc ccagcagatc cagcgccagc gtgccaaaac ctgcccccca gccttacccc
     4561 ttcaccagca gcctgagcac catcaactac gacgagttcc ctaccatggt gttccccagc
     4621 ggccagatct ctcaggcctc tgctctggct ccagcccctc ctcaggtgct gcctcaggct
     4681 cctgctcctg caccagctcc agccatggtg tctgcactgg ctcaggcacc agcacccgtg
     4741 cctgtgctgg ctcctggacc tccacaggct gtggctccac cagcccctaa acctacacag
     4801 gccggcgagg gcacactgtc tgaagctctg ctgcagctgc agttcgacga cgaggatctg
     4861 ggagccctgc tgggaaacag caccgatcct gccgtgttca ccgacctggc cagcgtggac
     4921 aacagcgagt tccagcagct gctgaaccag ggcatccctg tggcccctca caccaccgag
     4981 cccatgctga tggaataccc cgaggccatc acccggctcg tgacaggcgc tcagaggcct
     5041 cctgatccag ctcctgcccc tctgggagca ccaggcctgc ctaatggact gctgtctggc
     5101 gacgaggact tcagctctat cgccgatatg gatttctcag ccttgctggg ctctggcagc
     5161 ggcagccggg attccaggga agggatgttt ttgccgaagc ctgaggccgg ctccgctatt
     5221 agtgacgtgt ttgagggccg cgaggtgtgc cagccaaaac gaatccggcc atttcatcct
     5281 ccaggaagtc catgggccaa ccgcccactc cccgccagcc tcgcaccaac accaaccggt
     5341 ccagtacatg agccagtcgg gtcactgacc ccggcaccag tccctcagcc actggatcca
     5401 gcgcccgcag tgactcccga ggccagtcac ctgttggagg atcccgatga agagacgagc
     5461 caggctgtca aagcccttcg ggagatggcc gatactgtga ttccccagaa ggaagaggct
     5521 gcaatctgtg gccaaatgga cctttcccat ccgcccccaa ggggccatct ggatgagctg
     5581 acaaccacac ttgagtccat gaccgaggat ctgaacctgg actcacccct gaccccggaa
     5641 ttgaacgaga ttctggatac cttcctgaac gacgagtgcc tcttgcatgc catgcatatc
     5701 agcacaggac tgtccatctt cgacacatct ctgttttgag cttccactgg attgtacaat
     5761 taccaactga tctagaaccg gtcatggccg caataaaata tctttatttt cattacatct
     5821 gtgtgttggt tttttgtgtg ttcgaactag atgctgtcga ccgatg
//
