# Supplementary material for: Robust and tunable signal processing in mammalian cells via engineered covalent modification cycles
Source: Nat Commun. 2022 Mar 31;13:1720. doi: 10.1038/s41467-022-29338-w (PMC8971529; doi:10.1038/s41467-022-29338-w)
Supplement: Supplementary file 4 — Supplementary Data 1 [file 41467_2022_29338_MOESM4_ESM.zip › Supplementary Data/Plasmids - Experiments/tRJ_00292.gb]

LOCUS       tRJ_00292               3488 bp    DNA     circular UNK 06-FEB-2020
DEFINITION  [S3-4] E1_3xOmpR-minKB-AP_Inert_mKate2_4xTFF5_Synth pA.
ACCESSION   tRJ_00292
KEYWORDS    .
SOURCE      .
  ORGANISM  .
FEATURES             Location/Qualifiers
     Gibson_Overhang 5..49
                     /created_by="User"
                     /modified_by="User"
                     /label="pL1 S4"
     rep_origin      96..205
                     /ApEinfo_fwdcolor="cyan"
                     /ApEinfo_graphicformat="arrow_data {{0 1 2 0 0 -1} {} 0}
                     width 5 offset 0"
                     /ApEinfo_revcolor="green"
                     /label="RK2 trfa"
     rep_origin      233..915
                     /ApEinfo_fwdcolor="gray50"
                     /ApEinfo_graphicformat="arrow_data {{0 1 2 0 0 -1} {} 0}
                     width 5 offset 0"
                     /ApEinfo_revcolor="gray50"
                     /modified_by="jones"
                     /label="ColE1 origin"
     CDS             complement(1010..1870)
                     /created_by="User"
                     /label="AmpR"
     primer_bind     1701..1721
                     /Sequence="CTCTCAAGGATCTTACCGCTG"
                     /created_by="User"
                     /label="JH1030F"
     motif           complement(1871..1884)
                     /created_by="User"
                     /label="RBS"
     Gibson_Overhang 2017..2061
                     /created_by="User"
                     /modified_by="User"
                     /label="pL1 S3"
     gg_overhang     2062..2065
                     /created_by="User"
                     /label="pL0 I"
     Insulator       2066..2392
                     /created_by="User"
                     /label="E1 Insulator"
     protein_bind    2144..2148
                     /created_by="User"
                     /label="CTCF Bind (Short)"
     protein_bind    complement(2156..2160)
                     /created_by="User"
                     /label="CTCF Bind (Short)"
     protein_bind    complement(2215..2219)
                     /created_by="User"
                     /label="CTCF Bind (Short)"
     ligation        2393..2396
                     /label="Ligation"
     Gg_overhang     2393..2396
                     /created_by="User"
                     /label="pL0 I-P"
     misc_feature    2397..2416
                     /created_by="User"
                     /label="Inert"
     promoter        2397..2554
                     /created_by="User"
                     /label="3xOmpR-minKB-AP"
     Gibson_overhang 2402..2416
                     /created_by="User"
                     /label="Infusion"
     ligation        2417..2420
                     /label="Ligation"
     Gg_overhang     2417..2420
                     /created_by="User"
                     /label="pSub0-P S4"
     ligation        2421..2424
                     /label="Ligation"
     Enhancer        2425..2497
                     /created_by="User"
                     /label="OmpR Response Element"
     protein_bind    2425..2445
                     /created_by="User"
                     /label="OmpR Bind"
     protein_bind    2451..2471
                     /created_by="User"
                     /label="OmpR Bind"
     protein_bind    2477..2497
                     /created_by="User"
                     /label="OmpR Bind"
     ligation        2498..2501
                     /label="Ligation"
     Gg_overhang     2498..2501
                     /created_by="User"
                     /label="Insert R"
     ligation        2502..2505
                     /label="Ligation"
     Gg_overhang     2502..2505
                     /created_by="User"
                     /modified_by="User"
                     /label="pSub0-P S3"
     promoter        2506..2530
                     /created_by="User"
                     /modified_by="User"
                     /label="TATA_YB"
     protein_bind    complement(2510..2514)
                     /created_by="User"
                     /label="CTCF Bind (Short)"
     Gibson_overhang 2511..2525
                     /created_by="User"
                     /label="Infusion"
     promoter        2515..2521
                     /created_by="User"
                     /label="TATA Box"
     misc_feature    2523..2530
                     /created_by="User"
                     /label="5' GC-Rich"
                     /note="Geneious type: Compositionally_biased"
     ligation        2531..2534
                     /label="Ligation"
     Gg_overhang     2531..2534
                     /created_by="User"
                     /modified_by="User"
                     /label="pSub0-P S2"
     misc_feature    2535..2554
                     /created_by="User"
                     /label="Inert"
     Gibson_overhang 2538..2552
                     /created_by="User"
                     /label="Infusion"
     misc_RNA        2542
                     /created_by="User"
                     /label="Possible TSS"
     misc_RNA        2544
                     /created_by="User"
                     /label="Possible TSS"
     misc_RNA        2546
                     /created_by="User"
                     /modified_by="User"
                     /label="Possible TSS"
     gg_overhang     2555..2558
                     /ApEinfo_fwdcolor="pink"
                     /ApEinfo_graphicformat="arrow_data {{0 1 2 0 0 -1} {} 0}
                     width 5 offset 0"
                     /ApEinfo_revcolor="pink"
                     /created_by="User"
                     /label="pL0 P-5 v2"
     5'UTR           2559..2578
                     /ApEinfo_fwdcolor="pink"
                     /ApEinfo_graphicformat="arrow_data {{0 1 2 0 0 -1} {} 0}
                     width 5 offset 0"
                     /ApEinfo_revcolor="pink"
                     /created_by="User"
                     /label="Inert"
     ligation        2579..2582
                     /label="Ligation"
     gg_overhang     2579..2582
                     /created_by="User"
                     /label="pL0 5-G"
     motif           2583..2588
                     /created_by="User"
                     /label="Kozak"
     CDS             2589..3293
                     /created_by="User"
                     /label="mKate2"
     domain          2592..3290
                     /created_by="User"
                     /label="mKate2"
     ligation        3294..3297
                     /Transferred_From="pBjh_3668"
                     /Transferred_Similarity="100.00%"
                     /X-Transferred_From="pBjh_3324"
                     /X-Transferred_Similarity="100.00%"
                     /label="Ligation"
     gg_overhang     3294..3297
                     /Transferred_From="pBjh_3668"
                     /Transferred_Similarity="100.00%"
                     /X-Transferred_From="pBjh_3324"
                     /X-Transferred_Similarity="100.00%"
                     /created_by="User"
                     /label="pL0 G-3"
     MiR_Target_Site 3298..3319
                     /created_by="User"
                     /label="TFF5"
     MiR_Target_Site 3320..3341
                     /created_by="User"
                     /label="TFF5"
     MiR_Target_Site 3342..3363
                     /created_by="User"
                     /label="TFF5"
     MiR_Target_Site 3364..3385
                     /created_by="User"
                     /label="TFF5"
     ligation        3386..3389
                     /label="Ligation"
     gg_overhang     3386..3389
                     /created_by="User"
                     /label="pL0 3-T"
     terminator      3390..3488
                     /created_by="User"
                     /modified_by="User"
                     /label="Synth Terminator"
     polyA_signal    3414..3419
                     /created_by="User"
                     /label="Poly-A Signal"
     polyA_signal    complement(3425..3430)
                     /created_by="User"
                     /label="Poly-A Signal"
ORIGIN      
        1 cgctggtgaa ttcccttatg tgagtgtaaa aggcaggcga gtttgtccct taattaatag
       61 ggataacagg gtaatatctt gccctgcacg aataccagcg accccttgcc caaatacttg
      121 ccgtgggcct cggcctgaga gccaaaacac ttgatgcgga agaagtcggt gcgctcctgc
      181 ttgtcgccgg catcgttgcg ccacatctag gatctgccag gaaccgtaaa aaggccgcgt
      241 tgctggcgtt tttccatagg ctccgccccc ctgacgagca tcacaaaaat cgacgctcaa
      301 gtcagaggtg gcgaaacccg acaggactat aaagatacca ggcgtttccc cctggaagct
      361 ccctcgtgcg ctctcctgtt ccgaccctgc cgcttaccgg atacctgtcc gcctttctcc
      421 cttcgggaag cgtggcgctt tctcatagct cacgctgtag gtatctcagt tcggtgtagg
      481 tcgttcgctc caagctgggc tgtgtgcacg aaccccccgt tcagcccgac cgctgcgcct
      541 tatccggtaa ctatcgtctt gagtccaacc cggtaagaca cgacttatcg ccactggcag
      601 cagccactgg taacaggatt agcagagcga ggtatgtagg cggtgctaca gagttcttga
      661 agtggtggcc taactacggc tacactagaa ggacagtatt tggtatctgc gctctgctga
      721 agccagttac cttcggaaaa agagttggta gctcttgatc cggcaaacaa accaccgctg
      781 gtagcggtgg tttttttgtt tgcaagcagc agattacgcg cagaaaaaaa ggatctcaag
      841 aagatccttt gatcttttct acggggtctg acgctcagtg gaacgaaaac tcacgttaag
      901 ggattttggt catgagatta tcaaaaagga tcttcaccta gatcctttta aattaaaaat
      961 gaagttttaa atcaatctaa agtatatatg agtaaacttg gtctgacagt taccaatgct
     1021 taatcagtga ggcacctatc tcagcgatct gtctatttcg ttcatccata gttgcctgac
     1081 tccccgtcgt gtagataact acgatacggg agggcttacc atctggcccc agtgctgcaa
     1141 tgataccgcg agaaccacgc tcaccggctc cagatttatc agcaataaac cagccagccg
     1201 gaagggccga gcgcagaagt ggtcctgcaa ctttatccgc ctccatccag tctattaatt
     1261 gttgccggga agctagagta agtagttcgc cagttaatag tttgcgcaac gttgttgcca
     1321 ttgctacagg catcgtggtg tcacgctcgt cgtttggtat ggcttcattc agctccggtt
     1381 cccaacgatc aaggcgagtt acatgatccc ccatgttgtg caaaaaagcg gttagctcct
     1441 tcggtcctcc gatcgttgtc agaagtaagt tggccgcagt gttatcactc atggttatgg
     1501 cagcactgca taattctctt actgtcatgc catccgtaag atgcttttct gtgactggtg
     1561 agtactcaac caagtcattc tgagaatagt gtatgcggcg accgagttgc tcttgcccgg
     1621 cgtcaatacg ggataatacc gcgccacata gcagaacttt aaaagtgctc atcattggaa
     1681 aacgttcttc ggggcgaaaa ctctcaagga tcttaccgct gttgagatcc agttcgatgt
     1741 aacccactcg tgcacccaac tgatcttcag catcttttac tttcaccagc gtttctgggt
     1801 gagcaaaaac aggaaggcaa aatgccgcaa aaaagggaat aagggcgaca cggaaatgtt
     1861 gaatactcat actcttcctt tttcaatatt attgaagcat ttatcagggt tattgtctca
     1921 tgagcggata catatttgaa tgtatttaga aaaataaaca aataggggtt ccgcgcacga
     1981 attggccagc gctgcattac cctgttatcc ctaaccggtc taatacccaa tctctcgtct
     2041 tatccagatg ttttatacgc cggaggccac ctttggtctt gacattcact aaggagtggg
     2101 cctggaataa aaccagaaat ccccattctc agtctgcccc aagccctcca attccgaggg
     2161 cgctgtatgt ataagctcgg gcaggcaaaa gtcgactgtg agaacacgcc agcagagggc
     2221 gctgtggccc catcagtccc tgcccactga actctccaga aggaaaagcg gcaaggatgc
     2281 aaacaagaaa atcagaccag actgggagtc tagaccctgc gtcccacgcg gtcccaccat
     2341 ggcttcctct ttggaatttt cagggggacc caggaagact gacaccgctg attacttaag
     2401 tttgtacaaa aaagagccta gtatatttac attttgaaac atctaacgcc atttacattt
     2461 tgaaacatct aacgccattt acattttgaa acatctagaa ggtactctag agggtatata
     2521 atgggggcca cgcataagtt tgtacaaaaa agagcagata agtttgtaca aaaaagagag
     2581 gtgccaccat ggtgagcgag ctgattaagg agaacatgca catgaagctg tacatggagg
     2641 gcaccgtgaa caaccaccac ttcaagtgca catccgaggg cgaaggcaag ccctacgagg
     2701 gcacccagac catgagaatc aaggcggtcg agggcggccc tctccccttc gccttcgaca
     2761 tcctggctac cagcttcatg tacggcagca aaaccttcat caaccacacc cagggcatcc
     2821 ccgacttctt taagcagtcc ttccccgagg gcttcacatg ggagagagtc accacatacg
     2881 aagatggggg cgtgctgacc gctacccagg acaccagcct ccaggacggc tgcctcatct
     2941 acaacgtcaa gatcagaggg gtgaacttcc catccaacgg ccctgtgatg cagaagaaaa
     3001 cactcggctg ggaggcctcc accgagacac tgtaccccgc tgacggcggc ctggaaggca
     3061 gagccgacat ggccctgaag ctcgtgggcg ggggccacct gatctgcaac cttaagacca
     3121 catacagatc caagaaaccc gctaagaacc tcaagatgcc cggcgtctac tatgtggaca
     3181 ggagactgga aagaatcaag gaggccgaca aagagacata cgtcgagcag cacgaggtgg
     3241 ctgtggccag atactgcgac ctccctagca aactggggca caaacttaat tgagcttaag
     3301 cactctgatt tgacaattaa agcactctga tttgacaatt aaagcactct gatttgacaa
     3361 ttaaagcact ctgatttgac aattacaact gatctagaac cggtcatggc cgcaataaaa
     3421 tatctttatt ttcattacat ctgtgtgttg gttttttgtg tgttcgaact agatgctgtc
     3481 gaccgatg
//
