# Supplementary material for: Robust and tunable signal processing in mammalian cells via engineered covalent modification cycles
Source: Nat Commun. 2022 Mar 31;13:1720. doi: 10.1038/s41467-022-29338-w (PMC8971529; doi:10.1038/s41467-022-29338-w)
Supplement: Supplementary file 4 — Supplementary Data 1 [file 41467_2022_29338_MOESM4_ESM.zip › Supplementary Data/Plasmids - Experiments/tRJ_00293.gb]

LOCUS       tRJ_00293               3573 bp    DNA     circular UNK 06-FEB-2020
DEFINITION  [S3-4] E1_6xOmpR-minKB-AP_Inert_mKate2_4xTFF5_Synth pA.
ACCESSION   tRJ_00293
KEYWORDS    .
SOURCE      .
  ORGANISM  .
FEATURES             Location/Qualifiers
     Gibson_Overhang 5..49
                     /created_by="User"
                     /modified_by="User"
                     /label="pL1 S4"
     rep_origin      96..205
                     /ApEinfo_fwdcolor="cyan"
                     /ApEinfo_graphicformat="arrow_data {{0 1 2 0 0 -1} {} 0}
                     width 5 offset 0"
                     /ApEinfo_revcolor="green"
                     /label="RK2 trfa"
     rep_origin      233..915
                     /ApEinfo_fwdcolor="gray50"
                     /ApEinfo_graphicformat="arrow_data {{0 1 2 0 0 -1} {} 0}
                     width 5 offset 0"
                     /ApEinfo_revcolor="gray50"
                     /modified_by="jones"
                     /label="ColE1 origin"
     CDS             complement(1010..1870)
                     /created_by="User"
                     /label="AmpR"
     primer_bind     1701..1721
                     /Sequence="CTCTCAAGGATCTTACCGCTG"
                     /created_by="User"
                     /label="JH1030F"
     motif           complement(1871..1884)
                     /created_by="User"
                     /label="RBS"
     Gibson_Overhang 2017..2061
                     /created_by="User"
                     /modified_by="User"
                     /label="pL1 S3"
     gg_overhang     2062..2065
                     /created_by="User"
                     /label="pL0 I"
     Insulator       2066..2392
                     /created_by="User"
                     /label="E1 Insulator"
     protein_bind    2144..2148
                     /created_by="User"
                     /label="CTCF Bind (Short)"
     protein_bind    complement(2156..2160)
                     /created_by="User"
                     /label="CTCF Bind (Short)"
     protein_bind    complement(2215..2219)
                     /created_by="User"
                     /label="CTCF Bind (Short)"
     Gg_overhang     2393..2396
                     /created_by="User"
                     /label="pL0 I-P"
     ligation        2393..2396
                     /label="Ligation"
     misc_feature    2397..2416
                     /created_by="User"
                     /label="Inert"
     promoter        2397..2639
                     /created_by="User"
                     /label="6xOmpR-minKB-AP"
     Gibson_overhang 2402..2416
                     /created_by="User"
                     /label="Infusion"
     Gg_overhang     2417..2420
                     /created_by="User"
                     /modified_by="User"
                     /label="pSub0-P S5"
     ligation        2417..2420
                     /label="Ligation"
     ligation        2421..2424
                     /label="Ligation"
     Enhancer        2425..2497
                     /created_by="User"
                     /label="OmpR Response Element"
     protein_bind    2425..2445
                     /created_by="User"
                     /label="OmpR Bind"
     protein_bind    2451..2471
                     /created_by="User"
                     /label="OmpR Bind"
     protein_bind    2477..2497
                     /created_by="User"
                     /label="OmpR Bind"
     Gg_overhang     2498..2501
                     /created_by="User"
                     /label="Insert R"
     ligation        2498..2501
                     /label="Ligation"
     Gg_overhang     2502..2505
                     /created_by="User"
                     /label="pSub0-P S4"
     ligation        2502..2505
                     /label="Ligation"
     ligation        2506..2509
                     /label="Ligation"
     Enhancer        2510..2582
                     /created_by="User"
                     /label="OmpR Response Element"
     protein_bind    2510..2530
                     /created_by="User"
                     /label="OmpR Bind"
     protein_bind    2536..2556
                     /created_by="User"
                     /label="OmpR Bind"
     protein_bind    2562..2582
                     /created_by="User"
                     /label="OmpR Bind"
     Gg_overhang     2583..2586
                     /created_by="User"
                     /label="Insert R"
     ligation        2583..2586
                     /label="Ligation"
     Gg_overhang     2587..2590
                     /created_by="User"
                     /modified_by="User"
                     /label="pSub0-P S3"
     ligation        2587..2590
                     /label="Ligation"
     promoter        2591..2615
                     /created_by="User"
                     /modified_by="User"
                     /label="TATA_YB"
     protein_bind    complement(2595..2599)
                     /created_by="User"
                     /label="CTCF Bind (Short)"
     Gibson_overhang 2596..2610
                     /created_by="User"
                     /label="Infusion"
     promoter        2600..2606
                     /created_by="User"
                     /label="TATA Box"
     misc_feature    2608..2615
                     /created_by="User"
                     /label="5' GC-Rich"
                     /note="Geneious type: Compositionally_biased"
     Gg_overhang     2616..2619
                     /created_by="User"
                     /modified_by="User"
                     /label="pSub0-P S2"
     ligation        2616..2619
                     /label="Ligation"
     misc_feature    2620..2639
                     /created_by="User"
                     /label="Inert"
     Gibson_overhang 2623..2637
                     /created_by="User"
                     /label="Infusion"
     misc_RNA        2627
                     /created_by="User"
                     /label="Possible TSS"
     misc_RNA        2629
                     /created_by="User"
                     /label="Possible TSS"
     misc_RNA        2631
                     /created_by="User"
                     /modified_by="User"
                     /label="Possible TSS"
     gg_overhang     2640..2643
                     /ApEinfo_fwdcolor="pink"
                     /ApEinfo_graphicformat="arrow_data {{0 1 2 0 0 -1} {} 0}
                     width 5 offset 0"
                     /ApEinfo_revcolor="pink"
                     /created_by="User"
                     /label="pL0 P-5 v2"
     5'UTR           2644..2663
                     /ApEinfo_fwdcolor="pink"
                     /ApEinfo_graphicformat="arrow_data {{0 1 2 0 0 -1} {} 0}
                     width 5 offset 0"
                     /ApEinfo_revcolor="pink"
                     /created_by="User"
                     /label="Inert"
     gg_overhang     2664..2667
                     /created_by="User"
                     /label="pL0 5-G"
     ligation        2664..2667
                     /label="Ligation"
     motif           2668..2673
                     /created_by="User"
                     /label="Kozak"
     CDS             2674..3378
                     /created_by="User"
                     /label="mKate2"
     domain          2677..3375
                     /created_by="User"
                     /label="mKate2"
     gg_overhang     3379..3382
                     /Transferred_From="pBjh_3668"
                     /Transferred_Similarity="100.00%"
                     /X-Transferred_From="pBjh_3324"
                     /X-Transferred_Similarity="100.00%"
                     /created_by="User"
                     /label="pL0 G-3"
     ligation        3379..3382
                     /Transferred_From="pBjh_3668"
                     /Transferred_Similarity="100.00%"
                     /X-Transferred_From="pBjh_3324"
                     /X-Transferred_Similarity="100.00%"
                     /label="Ligation"
     MiR_Target_Site 3383..3404
                     /created_by="User"
                     /label="TFF5"
     MiR_Target_Site 3405..3426
                     /created_by="User"
                     /label="TFF5"
     MiR_Target_Site 3427..3448
                     /created_by="User"
                     /label="TFF5"
     MiR_Target_Site 3449..3470
                     /created_by="User"
                     /label="TFF5"
     gg_overhang     3471..3474
                     /created_by="User"
                     /label="pL0 3-T"
     ligation        3471..3474
                     /label="Ligation"
     terminator      3475..3573
                     /created_by="User"
                     /modified_by="User"
                     /label="Synth Terminator"
     polyA_signal    3499..3504
                     /created_by="User"
                     /label="Poly-A Signal"
     polyA_signal    complement(3510..3515)
                     /created_by="User"
                     /label="Poly-A Signal"
ORIGIN      
        1 cgctggtgaa ttcccttatg tgagtgtaaa aggcaggcga gtttgtccct taattaatag
       61 ggataacagg gtaatatctt gccctgcacg aataccagcg accccttgcc caaatacttg
      121 ccgtgggcct cggcctgaga gccaaaacac ttgatgcgga agaagtcggt gcgctcctgc
      181 ttgtcgccgg catcgttgcg ccacatctag gatctgccag gaaccgtaaa aaggccgcgt
      241 tgctggcgtt tttccatagg ctccgccccc ctgacgagca tcacaaaaat cgacgctcaa
      301 gtcagaggtg gcgaaacccg acaggactat aaagatacca ggcgtttccc cctggaagct
      361 ccctcgtgcg ctctcctgtt ccgaccctgc cgcttaccgg atacctgtcc gcctttctcc
      421 cttcgggaag cgtggcgctt tctcatagct cacgctgtag gtatctcagt tcggtgtagg
      481 tcgttcgctc caagctgggc tgtgtgcacg aaccccccgt tcagcccgac cgctgcgcct
      541 tatccggtaa ctatcgtctt gagtccaacc cggtaagaca cgacttatcg ccactggcag
      601 cagccactgg taacaggatt agcagagcga ggtatgtagg cggtgctaca gagttcttga
      661 agtggtggcc taactacggc tacactagaa ggacagtatt tggtatctgc gctctgctga
      721 agccagttac cttcggaaaa agagttggta gctcttgatc cggcaaacaa accaccgctg
      781 gtagcggtgg tttttttgtt tgcaagcagc agattacgcg cagaaaaaaa ggatctcaag
      841 aagatccttt gatcttttct acggggtctg acgctcagtg gaacgaaaac tcacgttaag
      901 ggattttggt catgagatta tcaaaaagga tcttcaccta gatcctttta aattaaaaat
      961 gaagttttaa atcaatctaa agtatatatg agtaaacttg gtctgacagt taccaatgct
     1021 taatcagtga ggcacctatc tcagcgatct gtctatttcg ttcatccata gttgcctgac
     1081 tccccgtcgt gtagataact acgatacggg agggcttacc atctggcccc agtgctgcaa
     1141 tgataccgcg agaaccacgc tcaccggctc cagatttatc agcaataaac cagccagccg
     1201 gaagggccga gcgcagaagt ggtcctgcaa ctttatccgc ctccatccag tctattaatt
     1261 gttgccggga agctagagta agtagttcgc cagttaatag tttgcgcaac gttgttgcca
     1321 ttgctacagg catcgtggtg tcacgctcgt cgtttggtat ggcttcattc agctccggtt
     1381 cccaacgatc aaggcgagtt acatgatccc ccatgttgtg caaaaaagcg gttagctcct
     1441 tcggtcctcc gatcgttgtc agaagtaagt tggccgcagt gttatcactc atggttatgg
     1501 cagcactgca taattctctt actgtcatgc catccgtaag atgcttttct gtgactggtg
     1561 agtactcaac caagtcattc tgagaatagt gtatgcggcg accgagttgc tcttgcccgg
     1621 cgtcaatacg ggataatacc gcgccacata gcagaacttt aaaagtgctc atcattggaa
     1681 aacgttcttc ggggcgaaaa ctctcaagga tcttaccgct gttgagatcc agttcgatgt
     1741 aacccactcg tgcacccaac tgatcttcag catcttttac tttcaccagc gtttctgggt
     1801 gagcaaaaac aggaaggcaa aatgccgcaa aaaagggaat aagggcgaca cggaaatgtt
     1861 gaatactcat actcttcctt tttcaatatt attgaagcat ttatcagggt tattgtctca
     1921 tgagcggata catatttgaa tgtatttaga aaaataaaca aataggggtt ccgcgcacga
     1981 attggccagc gctgcattac cctgttatcc ctaaccggtc taatacccaa tctctcgtct
     2041 tatccagatg ttttatacgc cggaggccac ctttggtctt gacattcact aaggagtggg
     2101 cctggaataa aaccagaaat ccccattctc agtctgcccc aagccctcca attccgaggg
     2161 cgctgtatgt ataagctcgg gcaggcaaaa gtcgactgtg agaacacgcc agcagagggc
     2221 gctgtggccc catcagtccc tgcccactga actctccaga aggaaaagcg gcaaggatgc
     2281 aaacaagaaa atcagaccag actgggagtc tagaccctgc gtcccacgcg gtcccaccat
     2341 ggcttcctct ttggaatttt cagggggacc caggaagact gacaccgctg attacttaag
     2401 tttgtacaaa aaagagtgag gtatatttac attttgaaac atctaacgcc atttacattt
     2461 tgaaacatct aacgccattt acattttgaa acatctagaa gcctagtata tttacatttt
     2521 gaaacatcta acgccattta cattttgaaa catctaacgc catttacatt ttgaaacatc
     2581 tagaaggtac tctagagggt atataatggg ggccacgcat aagtttgtac aaaaaagagc
     2641 agataagttt gtacaaaaaa gagaggtgcc accatggtga gcgagctgat taaggagaac
     2701 atgcacatga agctgtacat ggagggcacc gtgaacaacc accacttcaa gtgcacatcc
     2761 gagggcgaag gcaagcccta cgagggcacc cagaccatga gaatcaaggc ggtcgagggc
     2821 ggccctctcc ccttcgcctt cgacatcctg gctaccagct tcatgtacgg cagcaaaacc
     2881 ttcatcaacc acacccaggg catccccgac ttctttaagc agtccttccc cgagggcttc
     2941 acatgggaga gagtcaccac atacgaagat gggggcgtgc tgaccgctac ccaggacacc
     3001 agcctccagg acggctgcct catctacaac gtcaagatca gaggggtgaa cttcccatcc
     3061 aacggccctg tgatgcagaa gaaaacactc ggctgggagg cctccaccga gacactgtac
     3121 cccgctgacg gcggcctgga aggcagagcc gacatggccc tgaagctcgt gggcgggggc
     3181 cacctgatct gcaaccttaa gaccacatac agatccaaga aacccgctaa gaacctcaag
     3241 atgcccggcg tctactatgt ggacaggaga ctggaaagaa tcaaggaggc cgacaaagag
     3301 acatacgtcg agcagcacga ggtggctgtg gccagatact gcgacctccc tagcaaactg
     3361 gggcacaaac ttaattgagc ttaagcactc tgatttgaca attaaagcac tctgatttga
     3421 caattaaagc actctgattt gacaattaaa gcactctgat ttgacaatta caactgatct
     3481 agaaccggtc atggccgcaa taaaatatct ttattttcat tacatctgtg tgttggtttt
     3541 ttgtgtgttc gaactagatg ctgtcgaccg atg
//
