# Supplementary material for: Robust and tunable signal processing in mammalian cells via engineered covalent modification cycles
Source: Nat Commun. 2022 Mar 31;13:1720. doi: 10.1038/s41467-022-29338-w (PMC8971529; doi:10.1038/s41467-022-29338-w)
Supplement: Supplementary file 4 — Supplementary Data 1 [file 41467_2022_29338_MOESM4_ESM.zip › Supplementary Data/Plasmids - Experiments/tRJ_00294.gb]

LOCUS       tRJ_00294               3658 bp    DNA     circular UNK 06-FEB-2020
DEFINITION  [S3-4] E1_9xOmpR-minKB-AP_Inert_mKate2_4xTFF5_Synth pA.
ACCESSION   tRJ_00294
KEYWORDS    .
SOURCE      .
  ORGANISM  .
FEATURES             Location/Qualifiers
     Gibson_Overhang 5..49
                     /created_by="User"
                     /modified_by="User"
                     /label="pL1 S4"
     rep_origin      96..205
                     /ApEinfo_fwdcolor="cyan"
                     /ApEinfo_graphicformat="arrow_data {{0 1 2 0 0 -1} {} 0}
                     width 5 offset 0"
                     /ApEinfo_revcolor="green"
                     /label="RK2 trfa"
     rep_origin      233..915
                     /ApEinfo_fwdcolor="gray50"
                     /ApEinfo_graphicformat="arrow_data {{0 1 2 0 0 -1} {} 0}
                     width 5 offset 0"
                     /ApEinfo_revcolor="gray50"
                     /modified_by="jones"
                     /label="ColE1 origin"
     CDS             complement(1010..1870)
                     /created_by="User"
                     /label="AmpR"
     primer_bind     1701..1721
                     /Sequence="CTCTCAAGGATCTTACCGCTG"
                     /created_by="User"
                     /label="JH1030F"
     motif           complement(1871..1884)
                     /created_by="User"
                     /label="RBS"
     Gibson_Overhang 2017..2061
                     /created_by="User"
                     /modified_by="User"
                     /label="pL1 S3"
     gg_overhang     2062..2065
                     /created_by="User"
                     /label="pL0 I"
     Insulator       2066..2392
                     /created_by="User"
                     /label="E1 Insulator"
     protein_bind    2144..2148
                     /created_by="User"
                     /label="CTCF Bind (Short)"
     protein_bind    complement(2156..2160)
                     /created_by="User"
                     /label="CTCF Bind (Short)"
     protein_bind    complement(2215..2219)
                     /created_by="User"
                     /label="CTCF Bind (Short)"
     Gg_overhang     2393..2396
                     /created_by="User"
                     /label="pL0 I-P"
     ligation        2393..2396
                     /label="Ligation"
     misc_feature    2397..2416
                     /created_by="User"
                     /label="Inert"
     promoter        2397..2724
                     /created_by="User"
                     /label="9xOmpR-minKB-AP"
     Gibson_overhang 2402..2416
                     /created_by="User"
                     /label="Infusion"
     gg_overhang     2417..2420
                     /created_by="User"
                     /modified_by="User"
                     /label="pSub0-P S6"
     ligation        2417..2420
                     /label="Ligation"
     ligation        2421..2424
                     /label="Ligation"
     Enhancer        2425..2497
                     /created_by="User"
                     /label="OmpR Response Element"
     protein_bind    2425..2445
                     /created_by="User"
                     /label="OmpR Bind"
     protein_bind    2451..2471
                     /created_by="User"
                     /label="OmpR Bind"
     protein_bind    2477..2497
                     /created_by="User"
                     /label="OmpR Bind"
     Gg_overhang     2498..2501
                     /created_by="User"
                     /label="Insert R"
     ligation        2498..2501
                     /label="Ligation"
     Gg_overhang     2502..2505
                     /created_by="User"
                     /modified_by="User"
                     /label="pSub0-P S5"
     ligation        2502..2505
                     /label="Ligation"
     ligation        2506..2509
                     /label="Ligation"
     Enhancer        2510..2582
                     /created_by="User"
                     /label="OmpR Response Element"
     protein_bind    2510..2530
                     /created_by="User"
                     /label="OmpR Bind"
     protein_bind    2536..2556
                     /created_by="User"
                     /label="OmpR Bind"
     protein_bind    2562..2582
                     /created_by="User"
                     /label="OmpR Bind"
     Gg_overhang     2583..2586
                     /created_by="User"
                     /label="Insert R"
     ligation        2583..2586
                     /label="Ligation"
     Gg_overhang     2587..2590
                     /created_by="User"
                     /label="pSub0-P S4"
     ligation        2587..2590
                     /label="Ligation"
     ligation        2591..2594
                     /label="Ligation"
     Enhancer        2595..2667
                     /created_by="User"
                     /label="OmpR Response Element"
     protein_bind    2595..2615
                     /created_by="User"
                     /label="OmpR Bind"
     protein_bind    2621..2641
                     /created_by="User"
                     /label="OmpR Bind"
     protein_bind    2647..2667
                     /created_by="User"
                     /label="OmpR Bind"
     Gg_overhang     2668..2671
                     /created_by="User"
                     /label="Insert R"
     ligation        2668..2671
                     /label="Ligation"
     Gg_overhang     2672..2675
                     /created_by="User"
                     /modified_by="User"
                     /label="pSub0-P S3"
     ligation        2672..2675
                     /label="Ligation"
     promoter        2676..2700
                     /created_by="User"
                     /modified_by="User"
                     /label="TATA_YB"
     protein_bind    complement(2680..2684)
                     /created_by="User"
                     /label="CTCF Bind (Short)"
     Gibson_overhang 2681..2695
                     /created_by="User"
                     /label="Infusion"
     promoter        2685..2691
                     /created_by="User"
                     /label="TATA Box"
     misc_feature    2693..2700
                     /created_by="User"
                     /label="5' GC-Rich"
                     /note="Geneious type: Compositionally_biased"
     Gg_overhang     2701..2704
                     /created_by="User"
                     /modified_by="User"
                     /label="pSub0-P S2"
     ligation        2701..2704
                     /label="Ligation"
     misc_feature    2705..2724
                     /created_by="User"
                     /label="Inert"
     Gibson_overhang 2708..2722
                     /created_by="User"
                     /label="Infusion"
     misc_RNA        2712
                     /created_by="User"
                     /label="Possible TSS"
     misc_RNA        2714
                     /created_by="User"
                     /label="Possible TSS"
     misc_RNA        2716
                     /created_by="User"
                     /modified_by="User"
                     /label="Possible TSS"
     gg_overhang     2725..2728
                     /ApEinfo_fwdcolor="pink"
                     /ApEinfo_graphicformat="arrow_data {{0 1 2 0 0 -1} {} 0}
                     width 5 offset 0"
                     /ApEinfo_revcolor="pink"
                     /created_by="User"
                     /label="pL0 P-5 v2"
     5'UTR           2729..2748
                     /ApEinfo_fwdcolor="pink"
                     /ApEinfo_graphicformat="arrow_data {{0 1 2 0 0 -1} {} 0}
                     width 5 offset 0"
                     /ApEinfo_revcolor="pink"
                     /created_by="User"
                     /label="Inert"
     gg_overhang     2749..2752
                     /created_by="User"
                     /label="pL0 5-G"
     ligation        2749..2752
                     /label="Ligation"
     motif           2753..2758
                     /created_by="User"
                     /label="Kozak"
     CDS             2759..3463
                     /created_by="User"
                     /label="mKate2"
     domain          2762..3460
                     /created_by="User"
                     /label="mKate2"
     gg_overhang     3464..3467
                     /Transferred_From="pBjh_3668"
                     /Transferred_Similarity="100.00%"
                     /X-Transferred_From="pBjh_3324"
                     /X-Transferred_Similarity="100.00%"
                     /created_by="User"
                     /label="pL0 G-3"
     ligation        3464..3467
                     /Transferred_From="pBjh_3668"
                     /Transferred_Similarity="100.00%"
                     /X-Transferred_From="pBjh_3324"
                     /X-Transferred_Similarity="100.00%"
                     /label="Ligation"
     MiR_Target_Site 3468..3489
                     /created_by="User"
                     /label="TFF5"
     MiR_Target_Site 3490..3511
                     /created_by="User"
                     /label="TFF5"
     MiR_Target_Site 3512..3533
                     /created_by="User"
                     /label="TFF5"
     MiR_Target_Site 3534..3555
                     /created_by="User"
                     /label="TFF5"
     gg_overhang     3556..3559
                     /created_by="User"
                     /label="pL0 3-T"
     ligation        3556..3559
                     /label="Ligation"
     terminator      3560..3658
                     /created_by="User"
                     /modified_by="User"
                     /label="Synth Terminator"
     polyA_signal    3584..3589
                     /created_by="User"
                     /label="Poly-A Signal"
     polyA_signal    complement(3595..3600)
                     /created_by="User"
                     /label="Poly-A Signal"
ORIGIN      
        1 cgctggtgaa ttcccttatg tgagtgtaaa aggcaggcga gtttgtccct taattaatag
       61 ggataacagg gtaatatctt gccctgcacg aataccagcg accccttgcc caaatacttg
      121 ccgtgggcct cggcctgaga gccaaaacac ttgatgcgga agaagtcggt gcgctcctgc
      181 ttgtcgccgg catcgttgcg ccacatctag gatctgccag gaaccgtaaa aaggccgcgt
      241 tgctggcgtt tttccatagg ctccgccccc ctgacgagca tcacaaaaat cgacgctcaa
      301 gtcagaggtg gcgaaacccg acaggactat aaagatacca ggcgtttccc cctggaagct
      361 ccctcgtgcg ctctcctgtt ccgaccctgc cgcttaccgg atacctgtcc gcctttctcc
      421 cttcgggaag cgtggcgctt tctcatagct cacgctgtag gtatctcagt tcggtgtagg
      481 tcgttcgctc caagctgggc tgtgtgcacg aaccccccgt tcagcccgac cgctgcgcct
      541 tatccggtaa ctatcgtctt gagtccaacc cggtaagaca cgacttatcg ccactggcag
      601 cagccactgg taacaggatt agcagagcga ggtatgtagg cggtgctaca gagttcttga
      661 agtggtggcc taactacggc tacactagaa ggacagtatt tggtatctgc gctctgctga
      721 agccagttac cttcggaaaa agagttggta gctcttgatc cggcaaacaa accaccgctg
      781 gtagcggtgg tttttttgtt tgcaagcagc agattacgcg cagaaaaaaa ggatctcaag
      841 aagatccttt gatcttttct acggggtctg acgctcagtg gaacgaaaac tcacgttaag
      901 ggattttggt catgagatta tcaaaaagga tcttcaccta gatcctttta aattaaaaat
      961 gaagttttaa atcaatctaa agtatatatg agtaaacttg gtctgacagt taccaatgct
     1021 taatcagtga ggcacctatc tcagcgatct gtctatttcg ttcatccata gttgcctgac
     1081 tccccgtcgt gtagataact acgatacggg agggcttacc atctggcccc agtgctgcaa
     1141 tgataccgcg agaaccacgc tcaccggctc cagatttatc agcaataaac cagccagccg
     1201 gaagggccga gcgcagaagt ggtcctgcaa ctttatccgc ctccatccag tctattaatt
     1261 gttgccggga agctagagta agtagttcgc cagttaatag tttgcgcaac gttgttgcca
     1321 ttgctacagg catcgtggtg tcacgctcgt cgtttggtat ggcttcattc agctccggtt
     1381 cccaacgatc aaggcgagtt acatgatccc ccatgttgtg caaaaaagcg gttagctcct
     1441 tcggtcctcc gatcgttgtc agaagtaagt tggccgcagt gttatcactc atggttatgg
     1501 cagcactgca taattctctt actgtcatgc catccgtaag atgcttttct gtgactggtg
     1561 agtactcaac caagtcattc tgagaatagt gtatgcggcg accgagttgc tcttgcccgg
     1621 cgtcaatacg ggataatacc gcgccacata gcagaacttt aaaagtgctc atcattggaa
     1681 aacgttcttc ggggcgaaaa ctctcaagga tcttaccgct gttgagatcc agttcgatgt
     1741 aacccactcg tgcacccaac tgatcttcag catcttttac tttcaccagc gtttctgggt
     1801 gagcaaaaac aggaaggcaa aatgccgcaa aaaagggaat aagggcgaca cggaaatgtt
     1861 gaatactcat actcttcctt tttcaatatt attgaagcat ttatcagggt tattgtctca
     1921 tgagcggata catatttgaa tgtatttaga aaaataaaca aataggggtt ccgcgcacga
     1981 attggccagc gctgcattac cctgttatcc ctaaccggtc taatacccaa tctctcgtct
     2041 tatccagatg ttttatacgc cggaggccac ctttggtctt gacattcact aaggagtggg
     2101 cctggaataa aaccagaaat ccccattctc agtctgcccc aagccctcca attccgaggg
     2161 cgctgtatgt ataagctcgg gcaggcaaaa gtcgactgtg agaacacgcc agcagagggc
     2221 gctgtggccc catcagtccc tgcccactga actctccaga aggaaaagcg gcaaggatgc
     2281 aaacaagaaa atcagaccag actgggagtc tagaccctgc gtcccacgcg gtcccaccat
     2341 ggcttcctct ttggaatttt cagggggacc caggaagact gacaccgctg attacttaag
     2401 tttgtacaaa aaagagaggt gtatatttac attttgaaac atctaacgcc atttacattt
     2461 tgaaacatct aacgccattt acattttgaa acatctagaa gtgaggtata tttacatttt
     2521 gaaacatcta acgccattta cattttgaaa catctaacgc catttacatt ttgaaacatc
     2581 tagaagccta gtatatttac attttgaaac atctaacgcc atttacattt tgaaacatct
     2641 aacgccattt acattttgaa acatctagaa ggtactctag agggtatata atgggggcca
     2701 cgcataagtt tgtacaaaaa agagcagata agtttgtaca aaaaagagag gtgccaccat
     2761 ggtgagcgag ctgattaagg agaacatgca catgaagctg tacatggagg gcaccgtgaa
     2821 caaccaccac ttcaagtgca catccgaggg cgaaggcaag ccctacgagg gcacccagac
     2881 catgagaatc aaggcggtcg agggcggccc tctccccttc gccttcgaca tcctggctac
     2941 cagcttcatg tacggcagca aaaccttcat caaccacacc cagggcatcc ccgacttctt
     3001 taagcagtcc ttccccgagg gcttcacatg ggagagagtc accacatacg aagatggggg
     3061 cgtgctgacc gctacccagg acaccagcct ccaggacggc tgcctcatct acaacgtcaa
     3121 gatcagaggg gtgaacttcc catccaacgg ccctgtgatg cagaagaaaa cactcggctg
     3181 ggaggcctcc accgagacac tgtaccccgc tgacggcggc ctggaaggca gagccgacat
     3241 ggccctgaag ctcgtgggcg ggggccacct gatctgcaac cttaagacca catacagatc
     3301 caagaaaccc gctaagaacc tcaagatgcc cggcgtctac tatgtggaca ggagactgga
     3361 aagaatcaag gaggccgaca aagagacata cgtcgagcag cacgaggtgg ctgtggccag
     3421 atactgcgac ctccctagca aactggggca caaacttaat tgagcttaag cactctgatt
     3481 tgacaattaa agcactctga tttgacaatt aaagcactct gatttgacaa ttaaagcact
     3541 ctgatttgac aattacaact gatctagaac cggtcatggc cgcaataaaa tatctttatt
     3601 ttcattacat ctgtgtgttg gttttttgtg tgttcgaact agatgctgtc gaccgatg
//
