# Supplementary material for: Robust and tunable signal processing in mammalian cells via engineered covalent modification cycles
Source: Nat Commun. 2022 Mar 31;13:1720. doi: 10.1038/s41467-022-29338-w (PMC8971529; doi:10.1038/s41467-022-29338-w)
Supplement: Supplementary file 4 — Supplementary Data 1 [file 41467_2022_29338_MOESM4_ESM.zip › Supplementary Data/Plasmids - Experiments/tRJ_00295.gb]

LOCUS       tRJ_00295               3520 bp    DNA     circular UNK 06-FEB-2020
DEFINITION  [S3-4] E1_3xOmpR-minCMV53-AP_Inert_mKate2_4xTFF5_Synth pA.
ACCESSION   tRJ_00295
KEYWORDS    .
SOURCE      .
  ORGANISM  .
FEATURES             Location/Qualifiers
     Gibson_Overhang 5..49
                     /created_by="User"
                     /modified_by="User"
                     /label="pL1 S4"
     rep_origin      96..205
                     /ApEinfo_fwdcolor="cyan"
                     /ApEinfo_graphicformat="arrow_data {{0 1 2 0 0 -1} {} 0}
                     width 5 offset 0"
                     /ApEinfo_revcolor="green"
                     /label="RK2 trfa"
     rep_origin      233..915
                     /ApEinfo_fwdcolor="gray50"
                     /ApEinfo_graphicformat="arrow_data {{0 1 2 0 0 -1} {} 0}
                     width 5 offset 0"
                     /ApEinfo_revcolor="gray50"
                     /modified_by="jones"
                     /label="ColE1 origin"
     CDS             complement(1010..1870)
                     /created_by="User"
                     /label="AmpR"
     primer_bind     1701..1721
                     /Sequence="CTCTCAAGGATCTTACCGCTG"
                     /created_by="User"
                     /label="JH1030F"
     motif           complement(1871..1884)
                     /created_by="User"
                     /label="RBS"
     Gibson_Overhang 2017..2061
                     /created_by="User"
                     /modified_by="User"
                     /label="pL1 S3"
     gg_overhang     2062..2065
                     /created_by="User"
                     /label="pL0 I"
     Insulator       2066..2392
                     /created_by="User"
                     /label="E1 Insulator"
     protein_bind    2144..2148
                     /created_by="User"
                     /label="CTCF Bind (Short)"
     protein_bind    complement(2156..2160)
                     /created_by="User"
                     /label="CTCF Bind (Short)"
     protein_bind    complement(2215..2219)
                     /created_by="User"
                     /label="CTCF Bind (Short)"
     ligation        2393..2396
                     /label="Ligation"
     Gg_overhang     2393..2396
                     /created_by="User"
                     /label="pL0 I-P"
     misc_feature    2397..2416
                     /created_by="User"
                     /label="Inert"
     promoter        2397..2586
                     /created_by="User"
                     /label="3xOmpR-minCMV53-AP"
     Gibson_overhang 2402..2416
                     /created_by="User"
                     /label="Infusion"
     ligation        2417..2420
                     /label="Ligation"
     Gg_overhang     2417..2420
                     /created_by="User"
                     /label="pSub0-P S4"
     ligation        2421..2424
                     /label="Ligation"
     Enhancer        2425..2497
                     /created_by="User"
                     /label="OmpR Response Element"
     protein_bind    2425..2445
                     /created_by="User"
                     /label="OmpR Bind"
     protein_bind    2451..2471
                     /created_by="User"
                     /label="OmpR Bind"
     protein_bind    2477..2497
                     /created_by="User"
                     /label="OmpR Bind"
     ligation        2498..2501
                     /label="Ligation"
     Gg_overhang     2498..2501
                     /created_by="User"
                     /label="Insert R"
     ligation        2502..2505
                     /label="Ligation"
     Gg_overhang     2502..2505
                     /created_by="User"
                     /modified_by="User"
                     /label="pSub0-P S3"
     promoter        2506..2567
                     /created_by="User"
                     /modified_by="User"
                     /label="CMV53"
     Gibson_overhang 2522..2536
                     /modified_by="User"
                     /label="Infusion"
     protein_bind    2525..2530
                     /created_by="User"
                     /modified_by="User"
                     /label="SP1 Bind (Short)"
     promoter        2546..2552
                     /created_by="User"
                     /label="BRE-Like"
     promoter        2553..2559
                     /created_by="User"
                     /label="TATA Box"
     misc_feature    2560..2567
                     /created_by="User"
                     /label="5' GC-Rich"
                     /note="Geneious type: Compositionally_biased"
     ligation        2568..2571
                     /label="Ligation"
     Gg_overhang     2568..2571
                     /created_by="User"
                     /modified_by="User"
                     /label="pSub0-P S2"
     Gibson_overhang 2572..2586
                     /created_by="User"
                     /modified_by="User"
                     /label="Infusion"
     promoter        2572..2586
                     /created_by="User"
                     /modified_by="User"
                     /label="minCMV Inr Region"
     promoter        2578..2582
                     /created_by="User"
                     /label="Possible Double TSS"
     misc_RNA        2579
                     /created_by="User"
                     /modified_by="User"
                     /label="Possible TSS"
     promoter        2580..2586
                     /created_by="User"
                     /label="Initiator"
     misc_RNA        2582
                     /created_by="User"
                     /modified_by="User"
                     /label="Putative +1 Site"
     gg_overhang     2587..2590
                     /ApEinfo_fwdcolor="pink"
                     /ApEinfo_graphicformat="arrow_data {{0 1 2 0 0 -1} {} 0}
                     width 5 offset 0"
                     /ApEinfo_revcolor="pink"
                     /created_by="User"
                     /label="pL0 P-5 v2"
     5'UTR           2591..2610
                     /ApEinfo_fwdcolor="pink"
                     /ApEinfo_graphicformat="arrow_data {{0 1 2 0 0 -1} {} 0}
                     width 5 offset 0"
                     /ApEinfo_revcolor="pink"
                     /created_by="User"
                     /label="Inert"
     ligation        2611..2614
                     /label="Ligation"
     gg_overhang     2611..2614
                     /created_by="User"
                     /label="pL0 5-G"
     motif           2615..2620
                     /created_by="User"
                     /label="Kozak"
     CDS             2621..3325
                     /created_by="User"
                     /label="mKate2"
     domain          2624..3322
                     /created_by="User"
                     /label="mKate2"
     ligation        3326..3329
                     /Transferred_From="pBjh_3668"
                     /Transferred_Similarity="100.00%"
                     /X-Transferred_From="pBjh_3324"
                     /X-Transferred_Similarity="100.00%"
                     /label="Ligation"
     gg_overhang     3326..3329
                     /Transferred_From="pBjh_3668"
                     /Transferred_Similarity="100.00%"
                     /X-Transferred_From="pBjh_3324"
                     /X-Transferred_Similarity="100.00%"
                     /created_by="User"
                     /label="pL0 G-3"
     MiR_Target_Site 3330..3351
                     /created_by="User"
                     /label="TFF5"
     MiR_Target_Site 3352..3373
                     /created_by="User"
                     /label="TFF5"
     MiR_Target_Site 3374..3395
                     /created_by="User"
                     /label="TFF5"
     MiR_Target_Site 3396..3417
                     /created_by="User"
                     /label="TFF5"
     ligation        3418..3421
                     /label="Ligation"
     gg_overhang     3418..3421
                     /created_by="User"
                     /label="pL0 3-T"
     terminator      3422..3520
                     /created_by="User"
                     /modified_by="User"
                     /label="Synth Terminator"
     polyA_signal    3446..3451
                     /created_by="User"
                     /label="Poly-A Signal"
     polyA_signal    complement(3457..3462)
                     /created_by="User"
                     /label="Poly-A Signal"
ORIGIN      
        1 cgctggtgaa ttcccttatg tgagtgtaaa aggcaggcga gtttgtccct taattaatag
       61 ggataacagg gtaatatctt gccctgcacg aataccagcg accccttgcc caaatacttg
      121 ccgtgggcct cggcctgaga gccaaaacac ttgatgcgga agaagtcggt gcgctcctgc
      181 ttgtcgccgg catcgttgcg ccacatctag gatctgccag gaaccgtaaa aaggccgcgt
      241 tgctggcgtt tttccatagg ctccgccccc ctgacgagca tcacaaaaat cgacgctcaa
      301 gtcagaggtg gcgaaacccg acaggactat aaagatacca ggcgtttccc cctggaagct
      361 ccctcgtgcg ctctcctgtt ccgaccctgc cgcttaccgg atacctgtcc gcctttctcc
      421 cttcgggaag cgtggcgctt tctcatagct cacgctgtag gtatctcagt tcggtgtagg
      481 tcgttcgctc caagctgggc tgtgtgcacg aaccccccgt tcagcccgac cgctgcgcct
      541 tatccggtaa ctatcgtctt gagtccaacc cggtaagaca cgacttatcg ccactggcag
      601 cagccactgg taacaggatt agcagagcga ggtatgtagg cggtgctaca gagttcttga
      661 agtggtggcc taactacggc tacactagaa ggacagtatt tggtatctgc gctctgctga
      721 agccagttac cttcggaaaa agagttggta gctcttgatc cggcaaacaa accaccgctg
      781 gtagcggtgg tttttttgtt tgcaagcagc agattacgcg cagaaaaaaa ggatctcaag
      841 aagatccttt gatcttttct acggggtctg acgctcagtg gaacgaaaac tcacgttaag
      901 ggattttggt catgagatta tcaaaaagga tcttcaccta gatcctttta aattaaaaat
      961 gaagttttaa atcaatctaa agtatatatg agtaaacttg gtctgacagt taccaatgct
     1021 taatcagtga ggcacctatc tcagcgatct gtctatttcg ttcatccata gttgcctgac
     1081 tccccgtcgt gtagataact acgatacggg agggcttacc atctggcccc agtgctgcaa
     1141 tgataccgcg agaaccacgc tcaccggctc cagatttatc agcaataaac cagccagccg
     1201 gaagggccga gcgcagaagt ggtcctgcaa ctttatccgc ctccatccag tctattaatt
     1261 gttgccggga agctagagta agtagttcgc cagttaatag tttgcgcaac gttgttgcca
     1321 ttgctacagg catcgtggtg tcacgctcgt cgtttggtat ggcttcattc agctccggtt
     1381 cccaacgatc aaggcgagtt acatgatccc ccatgttgtg caaaaaagcg gttagctcct
     1441 tcggtcctcc gatcgttgtc agaagtaagt tggccgcagt gttatcactc atggttatgg
     1501 cagcactgca taattctctt actgtcatgc catccgtaag atgcttttct gtgactggtg
     1561 agtactcaac caagtcattc tgagaatagt gtatgcggcg accgagttgc tcttgcccgg
     1621 cgtcaatacg ggataatacc gcgccacata gcagaacttt aaaagtgctc atcattggaa
     1681 aacgttcttc ggggcgaaaa ctctcaagga tcttaccgct gttgagatcc agttcgatgt
     1741 aacccactcg tgcacccaac tgatcttcag catcttttac tttcaccagc gtttctgggt
     1801 gagcaaaaac aggaaggcaa aatgccgcaa aaaagggaat aagggcgaca cggaaatgtt
     1861 gaatactcat actcttcctt tttcaatatt attgaagcat ttatcagggt tattgtctca
     1921 tgagcggata catatttgaa tgtatttaga aaaataaaca aataggggtt ccgcgcacga
     1981 attggccagc gctgcattac cctgttatcc ctaaccggtc taatacccaa tctctcgtct
     2041 tatccagatg ttttatacgc cggaggccac ctttggtctt gacattcact aaggagtggg
     2101 cctggaataa aaccagaaat ccccattctc agtctgcccc aagccctcca attccgaggg
     2161 cgctgtatgt ataagctcgg gcaggcaaaa gtcgactgtg agaacacgcc agcagagggc
     2221 gctgtggccc catcagtccc tgcccactga actctccaga aggaaaagcg gcaaggatgc
     2281 aaacaagaaa atcagaccag actgggagtc tagaccctgc gtcccacgcg gtcccaccat
     2341 ggcttcctct ttggaatttt cagggggacc caggaagact gacaccgctg attacttaag
     2401 tttgtacaaa aaagagccta gtatatttac attttgaaac atctaacgcc atttacattt
     2461 tgaaacatct aacgccattt acattttgaa acatctagaa ggtaccaaca aaatgtcgta
     2521 acaagggcgg taggcgtgta cggtgggagg tctatataag cagagctcgc agtgaaccgt
     2581 cagatccaga taagtttgta caaaaaagag aggtgccacc atggtgagcg agctgattaa
     2641 ggagaacatg cacatgaagc tgtacatgga gggcaccgtg aacaaccacc acttcaagtg
     2701 cacatccgag ggcgaaggca agccctacga gggcacccag accatgagaa tcaaggcggt
     2761 cgagggcggc cctctcccct tcgccttcga catcctggct accagcttca tgtacggcag
     2821 caaaaccttc atcaaccaca cccagggcat ccccgacttc tttaagcagt ccttccccga
     2881 gggcttcaca tgggagagag tcaccacata cgaagatggg ggcgtgctga ccgctaccca
     2941 ggacaccagc ctccaggacg gctgcctcat ctacaacgtc aagatcagag gggtgaactt
     3001 cccatccaac ggccctgtga tgcagaagaa aacactcggc tgggaggcct ccaccgagac
     3061 actgtacccc gctgacggcg gcctggaagg cagagccgac atggccctga agctcgtggg
     3121 cgggggccac ctgatctgca accttaagac cacatacaga tccaagaaac ccgctaagaa
     3181 cctcaagatg cccggcgtct actatgtgga caggagactg gaaagaatca aggaggccga
     3241 caaagagaca tacgtcgagc agcacgaggt ggctgtggcc agatactgcg acctccctag
     3301 caaactgggg cacaaactta attgagctta agcactctga tttgacaatt aaagcactct
     3361 gatttgacaa ttaaagcact ctgatttgac aattaaagca ctctgatttg acaattacaa
     3421 ctgatctaga accggtcatg gccgcaataa aatatcttta ttttcattac atctgtgtgt
     3481 tggttttttg tgtgttcgaa ctagatgctg tcgaccgatg
//
