# Supplementary material for: Robust and tunable signal processing in mammalian cells via engineered covalent modification cycles
Source: Nat Commun. 2022 Mar 31;13:1720. doi: 10.1038/s41467-022-29338-w (PMC8971529; doi:10.1038/s41467-022-29338-w)
Supplement: Supplementary file 4 — Supplementary Data 1 [file 41467_2022_29338_MOESM4_ESM.zip › Supplementary Data/Plasmids - Experiments/tRJ_00296.gb]

LOCUS       tRJ_00296               3605 bp    DNA     circular UNK 06-FEB-2020
DEFINITION  [S3-4] E1_6xOmpR-minCMV53-AP_Inert_mKate2_4xTFF5_Synth pA.
ACCESSION   tRJ_00296
KEYWORDS    .
SOURCE      .
  ORGANISM  .
FEATURES             Location/Qualifiers
     Gibson_Overhang 5..49
                     /created_by="User"
                     /modified_by="User"
                     /label="pL1 S4"
     rep_origin      96..205
                     /ApEinfo_fwdcolor="cyan"
                     /ApEinfo_graphicformat="arrow_data {{0 1 2 0 0 -1} {} 0}
                     width 5 offset 0"
                     /ApEinfo_revcolor="green"
                     /label="RK2 trfa"
     rep_origin      233..915
                     /ApEinfo_fwdcolor="gray50"
                     /ApEinfo_graphicformat="arrow_data {{0 1 2 0 0 -1} {} 0}
                     width 5 offset 0"
                     /ApEinfo_revcolor="gray50"
                     /modified_by="jones"
                     /label="ColE1 origin"
     CDS             complement(1010..1870)
                     /created_by="User"
                     /label="AmpR"
     primer_bind     1701..1721
                     /Sequence="CTCTCAAGGATCTTACCGCTG"
                     /created_by="User"
                     /label="JH1030F"
     motif           complement(1871..1884)
                     /created_by="User"
                     /label="RBS"
     Gibson_Overhang 2017..2061
                     /created_by="User"
                     /modified_by="User"
                     /label="pL1 S3"
     gg_overhang     2062..2065
                     /created_by="User"
                     /label="pL0 I"
     Insulator       2066..2392
                     /created_by="User"
                     /label="E1 Insulator"
     protein_bind    2144..2148
                     /created_by="User"
                     /label="CTCF Bind (Short)"
     protein_bind    complement(2156..2160)
                     /created_by="User"
                     /label="CTCF Bind (Short)"
     protein_bind    complement(2215..2219)
                     /created_by="User"
                     /label="CTCF Bind (Short)"
     Gg_overhang     2393..2396
                     /created_by="User"
                     /label="pL0 I-P"
     ligation        2393..2396
                     /label="Ligation"
     misc_feature    2397..2416
                     /created_by="User"
                     /label="Inert"
     promoter        2397..2671
                     /created_by="User"
                     /label="6xOmpR-minCMV53-AP"
     Gibson_overhang 2402..2416
                     /created_by="User"
                     /label="Infusion"
     Gg_overhang     2417..2420
                     /created_by="User"
                     /modified_by="User"
                     /label="pSub0-P S5"
     ligation        2417..2420
                     /label="Ligation"
     ligation        2421..2424
                     /label="Ligation"
     Enhancer        2425..2497
                     /created_by="User"
                     /label="OmpR Response Element"
     protein_bind    2425..2445
                     /created_by="User"
                     /label="OmpR Bind"
     protein_bind    2451..2471
                     /created_by="User"
                     /label="OmpR Bind"
     protein_bind    2477..2497
                     /created_by="User"
                     /label="OmpR Bind"
     Gg_overhang     2498..2501
                     /created_by="User"
                     /label="Insert R"
     ligation        2498..2501
                     /label="Ligation"
     Gg_overhang     2502..2505
                     /created_by="User"
                     /label="pSub0-P S4"
     ligation        2502..2505
                     /label="Ligation"
     ligation        2506..2509
                     /label="Ligation"
     Enhancer        2510..2582
                     /created_by="User"
                     /label="OmpR Response Element"
     protein_bind    2510..2530
                     /created_by="User"
                     /label="OmpR Bind"
     protein_bind    2536..2556
                     /created_by="User"
                     /label="OmpR Bind"
     protein_bind    2562..2582
                     /created_by="User"
                     /label="OmpR Bind"
     Gg_overhang     2583..2586
                     /created_by="User"
                     /label="Insert R"
     ligation        2583..2586
                     /label="Ligation"
     Gg_overhang     2587..2590
                     /created_by="User"
                     /modified_by="User"
                     /label="pSub0-P S3"
     ligation        2587..2590
                     /label="Ligation"
     promoter        2591..2652
                     /created_by="User"
                     /modified_by="User"
                     /label="CMV53"
     Gibson_overhang 2607..2621
                     /modified_by="User"
                     /label="Infusion"
     protein_bind    2610..2615
                     /created_by="User"
                     /modified_by="User"
                     /label="SP1 Bind (Short)"
     promoter        2631..2637
                     /created_by="User"
                     /label="BRE-Like"
     promoter        2638..2644
                     /created_by="User"
                     /label="TATA Box"
     misc_feature    2645..2652
                     /created_by="User"
                     /label="5' GC-Rich"
                     /note="Geneious type: Compositionally_biased"
     Gg_overhang     2653..2656
                     /created_by="User"
                     /modified_by="User"
                     /label="pSub0-P S2"
     ligation        2653..2656
                     /label="Ligation"
     Gibson_overhang 2657..2671
                     /created_by="User"
                     /modified_by="User"
                     /label="Infusion"
     promoter        2657..2671
                     /created_by="User"
                     /modified_by="User"
                     /label="minCMV Inr Region"
     promoter        2663..2667
                     /created_by="User"
                     /label="Possible Double TSS"
     misc_RNA        2664
                     /created_by="User"
                     /modified_by="User"
                     /label="Possible TSS"
     promoter        2665..2671
                     /created_by="User"
                     /label="Initiator"
     misc_RNA        2667
                     /created_by="User"
                     /modified_by="User"
                     /label="Putative +1 Site"
     gg_overhang     2672..2675
                     /ApEinfo_fwdcolor="pink"
                     /ApEinfo_graphicformat="arrow_data {{0 1 2 0 0 -1} {} 0}
                     width 5 offset 0"
                     /ApEinfo_revcolor="pink"
                     /created_by="User"
                     /label="pL0 P-5 v2"
     5'UTR           2676..2695
                     /ApEinfo_fwdcolor="pink"
                     /ApEinfo_graphicformat="arrow_data {{0 1 2 0 0 -1} {} 0}
                     width 5 offset 0"
                     /ApEinfo_revcolor="pink"
                     /created_by="User"
                     /label="Inert"
     gg_overhang     2696..2699
                     /created_by="User"
                     /label="pL0 5-G"
     ligation        2696..2699
                     /label="Ligation"
     motif           2700..2705
                     /created_by="User"
                     /label="Kozak"
     CDS             2706..3410
                     /created_by="User"
                     /label="mKate2"
     domain          2709..3407
                     /created_by="User"
                     /label="mKate2"
     gg_overhang     3411..3414
                     /Transferred_From="pBjh_3668"
                     /Transferred_Similarity="100.00%"
                     /X-Transferred_From="pBjh_3324"
                     /X-Transferred_Similarity="100.00%"
                     /created_by="User"
                     /label="pL0 G-3"
     ligation        3411..3414
                     /Transferred_From="pBjh_3668"
                     /Transferred_Similarity="100.00%"
                     /X-Transferred_From="pBjh_3324"
                     /X-Transferred_Similarity="100.00%"
                     /label="Ligation"
     MiR_Target_Site 3415..3436
                     /created_by="User"
                     /label="TFF5"
     MiR_Target_Site 3437..3458
                     /created_by="User"
                     /label="TFF5"
     MiR_Target_Site 3459..3480
                     /created_by="User"
                     /label="TFF5"
     MiR_Target_Site 3481..3502
                     /created_by="User"
                     /label="TFF5"
     gg_overhang     3503..3506
                     /created_by="User"
                     /label="pL0 3-T"
     ligation        3503..3506
                     /label="Ligation"
     terminator      3507..3605
                     /created_by="User"
                     /modified_by="User"
                     /label="Synth Terminator"
     polyA_signal    3531..3536
                     /created_by="User"
                     /label="Poly-A Signal"
     polyA_signal    complement(3542..3547)
                     /created_by="User"
                     /label="Poly-A Signal"
ORIGIN      
        1 cgctggtgaa ttcccttatg tgagtgtaaa aggcaggcga gtttgtccct taattaatag
       61 ggataacagg gtaatatctt gccctgcacg aataccagcg accccttgcc caaatacttg
      121 ccgtgggcct cggcctgaga gccaaaacac ttgatgcgga agaagtcggt gcgctcctgc
      181 ttgtcgccgg catcgttgcg ccacatctag gatctgccag gaaccgtaaa aaggccgcgt
      241 tgctggcgtt tttccatagg ctccgccccc ctgacgagca tcacaaaaat cgacgctcaa
      301 gtcagaggtg gcgaaacccg acaggactat aaagatacca ggcgtttccc cctggaagct
      361 ccctcgtgcg ctctcctgtt ccgaccctgc cgcttaccgg atacctgtcc gcctttctcc
      421 cttcgggaag cgtggcgctt tctcatagct cacgctgtag gtatctcagt tcggtgtagg
      481 tcgttcgctc caagctgggc tgtgtgcacg aaccccccgt tcagcccgac cgctgcgcct
      541 tatccggtaa ctatcgtctt gagtccaacc cggtaagaca cgacttatcg ccactggcag
      601 cagccactgg taacaggatt agcagagcga ggtatgtagg cggtgctaca gagttcttga
      661 agtggtggcc taactacggc tacactagaa ggacagtatt tggtatctgc gctctgctga
      721 agccagttac cttcggaaaa agagttggta gctcttgatc cggcaaacaa accaccgctg
      781 gtagcggtgg tttttttgtt tgcaagcagc agattacgcg cagaaaaaaa ggatctcaag
      841 aagatccttt gatcttttct acggggtctg acgctcagtg gaacgaaaac tcacgttaag
      901 ggattttggt catgagatta tcaaaaagga tcttcaccta gatcctttta aattaaaaat
      961 gaagttttaa atcaatctaa agtatatatg agtaaacttg gtctgacagt taccaatgct
     1021 taatcagtga ggcacctatc tcagcgatct gtctatttcg ttcatccata gttgcctgac
     1081 tccccgtcgt gtagataact acgatacggg agggcttacc atctggcccc agtgctgcaa
     1141 tgataccgcg agaaccacgc tcaccggctc cagatttatc agcaataaac cagccagccg
     1201 gaagggccga gcgcagaagt ggtcctgcaa ctttatccgc ctccatccag tctattaatt
     1261 gttgccggga agctagagta agtagttcgc cagttaatag tttgcgcaac gttgttgcca
     1321 ttgctacagg catcgtggtg tcacgctcgt cgtttggtat ggcttcattc agctccggtt
     1381 cccaacgatc aaggcgagtt acatgatccc ccatgttgtg caaaaaagcg gttagctcct
     1441 tcggtcctcc gatcgttgtc agaagtaagt tggccgcagt gttatcactc atggttatgg
     1501 cagcactgca taattctctt actgtcatgc catccgtaag atgcttttct gtgactggtg
     1561 agtactcaac caagtcattc tgagaatagt gtatgcggcg accgagttgc tcttgcccgg
     1621 cgtcaatacg ggataatacc gcgccacata gcagaacttt aaaagtgctc atcattggaa
     1681 aacgttcttc ggggcgaaaa ctctcaagga tcttaccgct gttgagatcc agttcgatgt
     1741 aacccactcg tgcacccaac tgatcttcag catcttttac tttcaccagc gtttctgggt
     1801 gagcaaaaac aggaaggcaa aatgccgcaa aaaagggaat aagggcgaca cggaaatgtt
     1861 gaatactcat actcttcctt tttcaatatt attgaagcat ttatcagggt tattgtctca
     1921 tgagcggata catatttgaa tgtatttaga aaaataaaca aataggggtt ccgcgcacga
     1981 attggccagc gctgcattac cctgttatcc ctaaccggtc taatacccaa tctctcgtct
     2041 tatccagatg ttttatacgc cggaggccac ctttggtctt gacattcact aaggagtggg
     2101 cctggaataa aaccagaaat ccccattctc agtctgcccc aagccctcca attccgaggg
     2161 cgctgtatgt ataagctcgg gcaggcaaaa gtcgactgtg agaacacgcc agcagagggc
     2221 gctgtggccc catcagtccc tgcccactga actctccaga aggaaaagcg gcaaggatgc
     2281 aaacaagaaa atcagaccag actgggagtc tagaccctgc gtcccacgcg gtcccaccat
     2341 ggcttcctct ttggaatttt cagggggacc caggaagact gacaccgctg attacttaag
     2401 tttgtacaaa aaagagtgag gtatatttac attttgaaac atctaacgcc atttacattt
     2461 tgaaacatct aacgccattt acattttgaa acatctagaa gcctagtata tttacatttt
     2521 gaaacatcta acgccattta cattttgaaa catctaacgc catttacatt ttgaaacatc
     2581 tagaaggtac caacaaaatg tcgtaacaag ggcggtaggc gtgtacggtg ggaggtctat
     2641 ataagcagag ctcgcagtga accgtcagat ccagataagt ttgtacaaaa aagagaggtg
     2701 ccaccatggt gagcgagctg attaaggaga acatgcacat gaagctgtac atggagggca
     2761 ccgtgaacaa ccaccacttc aagtgcacat ccgagggcga aggcaagccc tacgagggca
     2821 cccagaccat gagaatcaag gcggtcgagg gcggccctct ccccttcgcc ttcgacatcc
     2881 tggctaccag cttcatgtac ggcagcaaaa ccttcatcaa ccacacccag ggcatccccg
     2941 acttctttaa gcagtccttc cccgagggct tcacatggga gagagtcacc acatacgaag
     3001 atgggggcgt gctgaccgct acccaggaca ccagcctcca ggacggctgc ctcatctaca
     3061 acgtcaagat cagaggggtg aacttcccat ccaacggccc tgtgatgcag aagaaaacac
     3121 tcggctggga ggcctccacc gagacactgt accccgctga cggcggcctg gaaggcagag
     3181 ccgacatggc cctgaagctc gtgggcgggg gccacctgat ctgcaacctt aagaccacat
     3241 acagatccaa gaaacccgct aagaacctca agatgcccgg cgtctactat gtggacagga
     3301 gactggaaag aatcaaggag gccgacaaag agacatacgt cgagcagcac gaggtggctg
     3361 tggccagata ctgcgacctc cctagcaaac tggggcacaa acttaattga gcttaagcac
     3421 tctgatttga caattaaagc actctgattt gacaattaaa gcactctgat ttgacaatta
     3481 aagcactctg atttgacaat tacaactgat ctagaaccgg tcatggccgc aataaaatat
     3541 ctttattttc attacatctg tgtgttggtt ttttgtgtgt tcgaactaga tgctgtcgac
     3601 cgatg
//
