# Supplementary material for: Robust and tunable signal processing in mammalian cells via engineered covalent modification cycles
Source: Nat Commun. 2022 Mar 31;13:1720. doi: 10.1038/s41467-022-29338-w (PMC8971529; doi:10.1038/s41467-022-29338-w)
Supplement: Supplementary file 4 — Supplementary Data 1 [file 41467_2022_29338_MOESM4_ESM.zip › Supplementary Data/Plasmids - Experiments/tRJ_00297.gb]

LOCUS       tRJ_00297               3690 bp    DNA     circular UNK 06-FEB-2020
DEFINITION  [S3-4] E1_9xOmpR-minCMV53-AP_Inert_mKate2_4xTFF5_Synth pA.
ACCESSION   tRJ_00297
KEYWORDS    .
SOURCE      .
  ORGANISM  .
FEATURES             Location/Qualifiers
     Gibson_Overhang 5..49
                     /created_by="User"
                     /modified_by="User"
                     /label="pL1 S4"
     rep_origin      96..205
                     /ApEinfo_fwdcolor="cyan"
                     /ApEinfo_graphicformat="arrow_data {{0 1 2 0 0 -1} {} 0}
                     width 5 offset 0"
                     /ApEinfo_revcolor="green"
                     /label="RK2 trfa"
     misc_feature    complement(202..221)
                     /Mismatches=0
                     /created_by="primer3"
                     /annotation_group="458801747703403e2d55eaa-522c-4110-b4aa-
                     7e77a0039de5"
                     /%GC="55.0"
                     /Tm="57.2"
                     /Hairpin_Tm="36.6"
                     /Self_Dimer_Tm="17.9"
                     /Sequence="CCTGGCAGATCCTAGATGTG"
                     /label="JH1030R"
                     /note="Geneious type: primer_bind_reverse"
     rep_origin      233..915
                     /ApEinfo_fwdcolor="gray50"
                     /ApEinfo_graphicformat="arrow_data {{0 1 2 0 0 -1} {} 0}
                     width 5 offset 0"
                     /ApEinfo_revcolor="gray50"
                     /modified_by="jones"
                     /label="ColE1 origin"
     CDS             complement(1010..1870)
                     /created_by="User"
                     /label="AmpR"
     primer_bind     1701..1721
                     /Sequence="CTCTCAAGGATCTTACCGCTG"
                     /created_by="User"
                     /label="JH1030F"
     motif           complement(1871..1884)
                     /created_by="User"
                     /label="RBS"
     Gibson_Overhang 2017..2061
                     /created_by="User"
                     /modified_by="User"
                     /label="pL1 S3"
     gg_overhang     2062..2065
                     /created_by="User"
                     /label="pL0 I"
     Insulator       2066..2392
                     /created_by="User"
                     /label="E1 Insulator"
     protein_bind    2144..2148
                     /created_by="User"
                     /label="CTCF Bind (Short)"
     protein_bind    complement(2156..2160)
                     /created_by="User"
                     /label="CTCF Bind (Short)"
     protein_bind    complement(2215..2219)
                     /created_by="User"
                     /label="CTCF Bind (Short)"
     Gg_overhang     2393..2396
                     /created_by="User"
                     /label="pL0 I-P"
     ligation        2393..2396
                     /label="Ligation"
     misc_feature    2397..2416
                     /created_by="User"
                     /label="Inert"
     promoter        2397..2756
                     /created_by="User"
                     /label="9xOmpR-minCMV53-AP"
     Gibson_overhang 2402..2416
                     /created_by="User"
                     /label="Infusion"
     gg_overhang     2417..2420
                     /created_by="User"
                     /modified_by="User"
                     /label="pSub0-P S6"
     ligation        2417..2420
                     /label="Ligation"
     ligation        2421..2424
                     /label="Ligation"
     Enhancer        2425..2497
                     /created_by="User"
                     /label="OmpR Response Element"
     protein_bind    2425..2445
                     /created_by="User"
                     /label="OmpR Bind"
     protein_bind    2451..2471
                     /created_by="User"
                     /label="OmpR Bind"
     protein_bind    2477..2497
                     /created_by="User"
                     /label="OmpR Bind"
     Gg_overhang     2498..2501
                     /created_by="User"
                     /label="Insert R"
     ligation        2498..2501
                     /label="Ligation"
     Gg_overhang     2502..2505
                     /created_by="User"
                     /modified_by="User"
                     /label="pSub0-P S5"
     ligation        2502..2505
                     /label="Ligation"
     ligation        2506..2509
                     /label="Ligation"
     Enhancer        2510..2582
                     /created_by="User"
                     /label="OmpR Response Element"
     protein_bind    2510..2530
                     /created_by="User"
                     /label="OmpR Bind"
     protein_bind    2536..2556
                     /created_by="User"
                     /label="OmpR Bind"
     protein_bind    2562..2582
                     /created_by="User"
                     /label="OmpR Bind"
     Gg_overhang     2583..2586
                     /created_by="User"
                     /label="Insert R"
     ligation        2583..2586
                     /label="Ligation"
     Gg_overhang     2587..2590
                     /created_by="User"
                     /label="pSub0-P S4"
     ligation        2587..2590
                     /label="Ligation"
     ligation        2591..2594
                     /label="Ligation"
     Enhancer        2595..2667
                     /created_by="User"
                     /label="OmpR Response Element"
     protein_bind    2595..2615
                     /created_by="User"
                     /label="OmpR Bind"
     protein_bind    2621..2641
                     /created_by="User"
                     /label="OmpR Bind"
     protein_bind    2647..2667
                     /created_by="User"
                     /label="OmpR Bind"
     Gg_overhang     2668..2671
                     /created_by="User"
                     /label="Insert R"
     ligation        2668..2671
                     /label="Ligation"
     Gg_overhang     2672..2675
                     /created_by="User"
                     /modified_by="User"
                     /label="pSub0-P S3"
     ligation        2672..2675
                     /label="Ligation"
     promoter        2676..2737
                     /created_by="User"
                     /modified_by="User"
                     /label="CMV53"
     Gibson_overhang 2692..2706
                     /modified_by="User"
                     /label="Infusion"
     protein_bind    2695..2700
                     /created_by="User"
                     /modified_by="User"
                     /label="SP1 Bind (Short)"
     promoter        2716..2722
                     /created_by="User"
                     /label="BRE-Like"
     promoter        2723..2729
                     /created_by="User"
                     /label="TATA Box"
     misc_feature    2730..2737
                     /created_by="User"
                     /label="5' GC-Rich"
                     /note="Geneious type: Compositionally_biased"
     Gg_overhang     2738..2741
                     /created_by="User"
                     /modified_by="User"
                     /label="pSub0-P S2"
     ligation        2738..2741
                     /label="Ligation"
     Gibson_overhang 2742..2756
                     /created_by="User"
                     /modified_by="User"
                     /label="Infusion"
     promoter        2742..2756
                     /created_by="User"
                     /modified_by="User"
                     /label="minCMV Inr Region"
     promoter        2748..2752
                     /created_by="User"
                     /label="Possible Double TSS"
     misc_RNA        2749
                     /created_by="User"
                     /modified_by="User"
                     /label="Possible TSS"
     promoter        2750..2756
                     /created_by="User"
                     /label="Initiator"
     misc_RNA        2752
                     /created_by="User"
                     /modified_by="User"
                     /label="Putative +1 Site"
     gg_overhang     2757..2760
                     /ApEinfo_fwdcolor="pink"
                     /ApEinfo_graphicformat="arrow_data {{0 1 2 0 0 -1} {} 0}
                     width 5 offset 0"
                     /ApEinfo_revcolor="pink"
                     /created_by="User"
                     /label="pL0 P-5 v2"
     5'UTR           2761..2780
                     /ApEinfo_fwdcolor="pink"
                     /ApEinfo_graphicformat="arrow_data {{0 1 2 0 0 -1} {} 0}
                     width 5 offset 0"
                     /ApEinfo_revcolor="pink"
                     /created_by="User"
                     /label="Inert"
     gg_overhang     2781..2784
                     /created_by="User"
                     /label="pL0 5-G"
     ligation        2781..2784
                     /label="Ligation"
     motif           2785..2790
                     /created_by="User"
                     /label="Kozak"
     CDS             2791..3495
                     /created_by="User"
                     /label="mKate2"
     domain          2794..3492
                     /created_by="User"
                     /label="mKate2"
     gg_overhang     3496..3499
                     /Transferred_From="pBjh_3668"
                     /Transferred_Similarity="100.00%"
                     /X-Transferred_From="pBjh_3324"
                     /X-Transferred_Similarity="100.00%"
                     /created_by="User"
                     /label="pL0 G-3"
     ligation        3496..3499
                     /Transferred_From="pBjh_3668"
                     /Transferred_Similarity="100.00%"
                     /X-Transferred_From="pBjh_3324"
                     /X-Transferred_Similarity="100.00%"
                     /label="Ligation"
     MiR_Target_Site 3500..3521
                     /created_by="User"
                     /label="TFF5"
     MiR_Target_Site 3522..3543
                     /created_by="User"
                     /label="TFF5"
     MiR_Target_Site 3544..3565
                     /created_by="User"
                     /label="TFF5"
     MiR_Target_Site 3566..3587
                     /created_by="User"
                     /label="TFF5"
     gg_overhang     3588..3591
                     /created_by="User"
                     /label="pL0 3-T"
     ligation        3588..3591
                     /label="Ligation"
     terminator      3592..3690
                     /created_by="User"
                     /modified_by="User"
                     /label="Synth Terminator"
     polyA_signal    3616..3621
                     /created_by="User"
                     /label="Poly-A Signal"
     polyA_signal    complement(3627..3632)
                     /created_by="User"
                     /label="Poly-A Signal"
ORIGIN      
        1 cgctggtgaa ttcccttatg tgagtgtaaa aggcaggcga gtttgtccct taattaatag
       61 ggataacagg gtaatatctt gccctgcacg aataccagcg accccttgcc caaatacttg
      121 ccgtgggcct cggcctgaga gccaaaacac ttgatgcgga agaagtcggt gcgctcctgc
      181 ttgtcgccgg catcgttgcg ccacatctag gatctgccag gaaccgtaaa aaggccgcgt
      241 tgctggcgtt tttccatagg ctccgccccc ctgacgagca tcacaaaaat cgacgctcaa
      301 gtcagaggtg gcgaaacccg acaggactat aaagatacca ggcgtttccc cctggaagct
      361 ccctcgtgcg ctctcctgtt ccgaccctgc cgcttaccgg atacctgtcc gcctttctcc
      421 cttcgggaag cgtggcgctt tctcatagct cacgctgtag gtatctcagt tcggtgtagg
      481 tcgttcgctc caagctgggc tgtgtgcacg aaccccccgt tcagcccgac cgctgcgcct
      541 tatccggtaa ctatcgtctt gagtccaacc cggtaagaca cgacttatcg ccactggcag
      601 cagccactgg taacaggatt agcagagcga ggtatgtagg cggtgctaca gagttcttga
      661 agtggtggcc taactacggc tacactagaa ggacagtatt tggtatctgc gctctgctga
      721 agccagttac cttcggaaaa agagttggta gctcttgatc cggcaaacaa accaccgctg
      781 gtagcggtgg tttttttgtt tgcaagcagc agattacgcg cagaaaaaaa ggatctcaag
      841 aagatccttt gatcttttct acggggtctg acgctcagtg gaacgaaaac tcacgttaag
      901 ggattttggt catgagatta tcaaaaagga tcttcaccta gatcctttta aattaaaaat
      961 gaagttttaa atcaatctaa agtatatatg agtaaacttg gtctgacagt taccaatgct
     1021 taatcagtga ggcacctatc tcagcgatct gtctatttcg ttcatccata gttgcctgac
     1081 tccccgtcgt gtagataact acgatacggg agggcttacc atctggcccc agtgctgcaa
     1141 tgataccgcg agaaccacgc tcaccggctc cagatttatc agcaataaac cagccagccg
     1201 gaagggccga gcgcagaagt ggtcctgcaa ctttatccgc ctccatccag tctattaatt
     1261 gttgccggga agctagagta agtagttcgc cagttaatag tttgcgcaac gttgttgcca
     1321 ttgctacagg catcgtggtg tcacgctcgt cgtttggtat ggcttcattc agctccggtt
     1381 cccaacgatc aaggcgagtt acatgatccc ccatgttgtg caaaaaagcg gttagctcct
     1441 tcggtcctcc gatcgttgtc agaagtaagt tggccgcagt gttatcactc atggttatgg
     1501 cagcactgca taattctctt actgtcatgc catccgtaag atgcttttct gtgactggtg
     1561 agtactcaac caagtcattc tgagaatagt gtatgcggcg accgagttgc tcttgcccgg
     1621 cgtcaatacg ggataatacc gcgccacata gcagaacttt aaaagtgctc atcattggaa
     1681 aacgttcttc ggggcgaaaa ctctcaagga tcttaccgct gttgagatcc agttcgatgt
     1741 aacccactcg tgcacccaac tgatcttcag catcttttac tttcaccagc gtttctgggt
     1801 gagcaaaaac aggaaggcaa aatgccgcaa aaaagggaat aagggcgaca cggaaatgtt
     1861 gaatactcat actcttcctt tttcaatatt attgaagcat ttatcagggt tattgtctca
     1921 tgagcggata catatttgaa tgtatttaga aaaataaaca aataggggtt ccgcgcacga
     1981 attggccagc gctgcattac cctgttatcc ctaaccggtc taatacccaa tctctcgtct
     2041 tatccagatg ttttatacgc cggaggccac ctttggtctt gacattcact aaggagtggg
     2101 cctggaataa aaccagaaat ccccattctc agtctgcccc aagccctcca attccgaggg
     2161 cgctgtatgt ataagctcgg gcaggcaaaa gtcgactgtg agaacacgcc agcagagggc
     2221 gctgtggccc catcagtccc tgcccactga actctccaga aggaaaagcg gcaaggatgc
     2281 aaacaagaaa atcagaccag actgggagtc tagaccctgc gtcccacgcg gtcccaccat
     2341 ggcttcctct ttggaatttt cagggggacc caggaagact gacaccgctg attacttaag
     2401 tttgtacaaa aaagagaggt gtatatttac attttgaaac atctaacgcc atttacattt
     2461 tgaaacatct aacgccattt acattttgaa acatctagaa gtgaggtata tttacatttt
     2521 gaaacatcta acgccattta cattttgaaa catctaacgc catttacatt ttgaaacatc
     2581 tagaagccta gtatatttac attttgaaac atctaacgcc atttacattt tgaaacatct
     2641 aacgccattt acattttgaa acatctagaa ggtaccaaca aaatgtcgta acaagggcgg
     2701 taggcgtgta cggtgggagg tctatataag cagagctcgc agtgaaccgt cagatccaga
     2761 taagtttgta caaaaaagag aggtgccacc atggtgagcg agctgattaa ggagaacatg
     2821 cacatgaagc tgtacatgga gggcaccgtg aacaaccacc acttcaagtg cacatccgag
     2881 ggcgaaggca agccctacga gggcacccag accatgagaa tcaaggcggt cgagggcggc
     2941 cctctcccct tcgccttcga catcctggct accagcttca tgtacggcag caaaaccttc
     3001 atcaaccaca cccagggcat ccccgacttc tttaagcagt ccttccccga gggcttcaca
     3061 tgggagagag tcaccacata cgaagatggg ggcgtgctga ccgctaccca ggacaccagc
     3121 ctccaggacg gctgcctcat ctacaacgtc aagatcagag gggtgaactt cccatccaac
     3181 ggccctgtga tgcagaagaa aacactcggc tgggaggcct ccaccgagac actgtacccc
     3241 gctgacggcg gcctggaagg cagagccgac atggccctga agctcgtggg cgggggccac
     3301 ctgatctgca accttaagac cacatacaga tccaagaaac ccgctaagaa cctcaagatg
     3361 cccggcgtct actatgtgga caggagactg gaaagaatca aggaggccga caaagagaca
     3421 tacgtcgagc agcacgaggt ggctgtggcc agatactgcg acctccctag caaactgggg
     3481 cacaaactta attgagctta agcactctga tttgacaatt aaagcactct gatttgacaa
     3541 ttaaagcact ctgatttgac aattaaagca ctctgatttg acaattacaa ctgatctaga
     3601 accggtcatg gccgcaataa aatatcttta ttttcattac atctgtgtgt tggttttttg
     3661 tgtgttcgaa ctagatgctg tcgaccgatg
//
