# Supplementary material for: Robust and tunable signal processing in mammalian cells via engineered covalent modification cycles
Source: Nat Commun. 2022 Mar 31;13:1720. doi: 10.1038/s41467-022-29338-w (PMC8971529; doi:10.1038/s41467-022-29338-w)
Supplement: Supplementary file 4 — Supplementary Data 1 [file 41467_2022_29338_MOESM4_ESM.zip › Supplementary Data/Plasmids - Experiments/tRJ_00298.gb]

LOCUS       tRJ_00298               6041 bp    DNA     circular UNK 10-FEB-2020
DEFINITION  [S4-5] E1_hEF1a_Inert_OmpR-VPR_4xTFF5_Synth pA.
ACCESSION   tRJ_00298
KEYWORDS    .
SOURCE      .
  ORGANISM  .
FEATURES             Location/Qualifiers
     Gibson_Overhang 5..49
                     /created_by="User"
                     /modified_by="User"
                     /label="pL1 S5"
     rep_origin      96..205
                     /ApEinfo_fwdcolor="cyan"
                     /ApEinfo_graphicformat="arrow_data {{0 1 2 0 0 -1} {} 0}
                     width 5 offset 0"
                     /ApEinfo_revcolor="green"
                     /label="RK2 trfa"
     rep_origin      233..915
                     /ApEinfo_fwdcolor="gray50"
                     /ApEinfo_graphicformat="arrow_data {{0 1 2 0 0 -1} {} 0}
                     width 5 offset 0"
                     /ApEinfo_revcolor="gray50"
                     /modified_by="jones"
                     /label="ColE1 origin"
     CDS             complement(1010..1870)
                     /created_by="User"
                     /label="AmpR"
     primer_bind     1701..1721
                     /Sequence="CTCTCAAGGATCTTACCGCTG"
                     /created_by="User"
                     /label="JH1030F"
     motif           complement(1871..1884)
                     /created_by="User"
                     /label="RBS"
     Gibson_Overhang 2017..2061
                     /created_by="User"
                     /modified_by="User"
                     /label="pL1 S4"
     gg_overhang     2062..2065
                     /created_by="User"
                     /label="pL0 I"
     Insulator       2066..2392
                     /created_by="User"
                     /label="E1 Insulator"
     protein_bind    2144..2148
                     /created_by="User"
                     /label="CTCF Bind (Short)"
     protein_bind    complement(2156..2160)
                     /created_by="User"
                     /label="CTCF Bind (Short)"
     protein_bind    complement(2215..2219)
                     /created_by="User"
                     /label="CTCF Bind (Short)"
     ligation        2393..2396
                     /label="Ligation"
     gg_overhang     2393..2396
                     /created_by="User"
                     /label="pL0 I-P"
     promoter        2401..2633
                     /modified_by="User"
                     /label="hEF1a Promoter"
     Enhancer        2430..2691
                     /created_by="User"
                     /label="CpG Island"
     promoter        2565..2570
                     /created_by="User"
                     /label="BRE-like"
     promoter        2571..2577
                     /created_by="User"
                     /label="TATA Box"
     misc_RNA        2601
                     /created_by="User"
                     /label="+1 Site"
     intron          2631..2639
                     /created_by="User"
                     /modified_by="User"
                     /label="U2 Splice Donor"
     misc_RNA        2633..2634
                     /created_by="User"
                     /label="Cut"
     intron          2634..3572
                     /created_by="User"
                     /label="hEF1a First Intron"
     Enhancer        2797..2886
                     /created_by="User"
                     /label="CpG Island"
     Enhancer        2989..3389
                     /created_by="User"
                     /label="CpG Island"
     protein_bind    2989..3003
                     /created_by="User"
                     /label="Gal4 Close Match (15)"
     protein_bind    3004..3022
                     /created_by="User"
                     /label="Gal4 Close Match (19)"
     protein_bind    3005..3010
                     /created_by="User"
                     /label="SP1 Binding Site"
     protein_bind    3008..3022
                     /created_by="User"
                     /label="Gal4 Close Match (15)"
     protein_bind    complement(3147..3152)
                     /created_by="User"
                     /label="SP1 Binding Site"
     protein_bind    3154..3159
                     /created_by="User"
                     /label="SP1 Binding Site"
     protein_bind    3157..3172
                     /created_by="User"
                     /label="Gal4 Close Match (16)"
     protein_bind    3262..3267
                     /created_by="User"
                     /label="SP1 Binding Site"
     misc_RNA        3267..3268
                     /created_by="User"
                     /modified_by="User"
                     /label="Putative Cut"
     protein_bind    3269..3275
                     /created_by="User"
                     /label="AP-1 Binding Site"
     protein_bind    3331..3347
                     /created_by="User"
                     /label="Gal4 Close Match"
     protein_bind    complement(3422..3431)
                     /created_by="User"
                     /label="NFkB Binding Site"
     intron          3537..3541
                     /created_by="User"
                     /modified_by="User"
                     /label="U2 Branch Point-like"
     intron          3554..3569
                     /created_by="User"
                     /label="Poly-Y Tract"
     intron          3570..3573
                     /created_by="User"
                     /modified_by="User"
                     /label="U2 Splice Acceptor"
     misc_RNA        3572..3573
                     /created_by="User"
                     /label="Cut"
     5'UTR           3573..3586
                     /created_by="User"
                     /label="hEF1a 5'UTR"
     gg_overhang     3587..3590
                     /ApEinfo_fwdcolor="pink"
                     /ApEinfo_graphicformat="arrow_data {{0 1 2 0 0 -1} {} 0}
                     width 5 offset 0"
                     /ApEinfo_revcolor="pink"
                     /created_by="User"
                     /label="pL0 P-5 v2"
     5'UTR           3591..3610
                     /ApEinfo_fwdcolor="pink"
                     /ApEinfo_graphicformat="arrow_data {{0 1 2 0 0 -1} {} 0}
                     width 5 offset 0"
                     /ApEinfo_revcolor="pink"
                     /created_by="User"
                     /label="Inert"
     ligation        3611..3614
                     /label="Ligation"
     Gg_overhang     3611..3614
                     /created_by="User"
                     /label="pL0 5-G"
     motif           3615..3620
                     /created_by="User"
                     /modified_by="User"
                     /label="Kozak"
     CDS             3621..5846
                     /created_by="User"
                     /modified_by="User"
                     /label="OmpR-VPR"
     domain          3636..3980
                     /created_by="User"
                     /label="Response
                     regulatory.{ECO:0000255|PROSITE-ProRule:PRU00169}."
     misc_feature    4023..4322
                     /created_by="User"
                     /label="OmpR/PhoB-type.
                     {ECO:0000255|PROSITE-ProRule:PRU01091}."
                     /note="Geneious type: dna_binding_domain"
     Gibson_overhang 4323..4337
                     /created_by="User"
                     /label="Infusion"
     motif           4341..4355
                     /created_by="User"
                     /label="Linker"
     domain          4356..4523
                     /created_by="User"
                     /modified_by="User"
                     /label="VP64"
     domain          4362..4394
                     /Transferred_From="(4) Digestion of pBjh_4018 - Fragment
                     1, (4) Digestion of pBjh_4019 - Fragment 1, (4) Digestion
                     of pBjh_4067 - Fragment 1, (4) Digestion of pBjh_4068 -
                     Fragment 1, Digestion of pBjh_4018 - Fragment 1, Digestion
                     of pBjh_4019 - Fragment 1, Digestion of pBjh_4067 -
                     Fragment 1, Digestion of pBjh_4068 - Fragment 1,
                     pBjh_4018, pBjh_4019, pBjh_4067, pBjh_4068"
                     /Transferred_Similarity="100.00%"
                     /X-Transferred_From="(4) Digestion of pBjh_4067 -
                     Fragment1; (4) Digestion of pBjh_4068 - Fragment 1;
                     Digestion ofpBjh_4067 - Fragment 1; Digestion of pBjh_4068
                     - Fragment1; VP64 (pBjh_4067); pBjh_4067; pBjh_4068"
                     /X-Transferred_Similarity="100.00%"
                     /created_by="User"
                     /label="VP16min"
     domain          4401..4433
                     /Transferred_From="(4) Digestion of pBjh_4018 - Fragment
                     1, (4) Digestion of pBjh_4019 - Fragment 1, (4) Digestion
                     of pBjh_4067 - Fragment 1, (4) Digestion of pBjh_4068 -
                     Fragment 1, Digestion of pBjh_4018 - Fragment 1, Digestion
                     of pBjh_4019 - Fragment 1, Digestion of pBjh_4067 -
                     Fragment 1, Digestion of pBjh_4068 - Fragment 1,
                     pBjh_4018, pBjh_4019, pBjh_4067, pBjh_4068"
                     /Transferred_Similarity="100.00%"
                     /X-Transferred_From="(4) Digestion of pBjh_4067 -
                     Fragment1; (4) Digestion of pBjh_4068 - Fragment 1;
                     Digestion ofpBjh_4067 - Fragment 1; Digestion of pBjh_4068
                     - Fragment1; VP64 (pBjh_4067); pBjh_4067; pBjh_4068"
                     /X-Transferred_Similarity="100.00%"
                     /created_by="User"
                     /label="VP16min"
     domain          4440..4472
                     /Transferred_From="(4) Digestion of pBjh_4018 - Fragment
                     1, (4) Digestion of pBjh_4019 - Fragment 1, (4) Digestion
                     of pBjh_4067 - Fragment 1, (4) Digestion of pBjh_4068 -
                     Fragment 1, Digestion of pBjh_4018 - Fragment 1, Digestion
                     of pBjh_4019 - Fragment 1, Digestion of pBjh_4067 -
                     Fragment 1, Digestion of pBjh_4068 - Fragment 1,
                     pBjh_4018, pBjh_4019, pBjh_4067, pBjh_4068"
                     /Transferred_Similarity="100.00%"
                     /X-Transferred_From="(4) Digestion of pBjh_4067 -
                     Fragment1; (4) Digestion of pBjh_4068 - Fragment 1;
                     Digestion ofpBjh_4067 - Fragment 1; Digestion of pBjh_4068
                     - Fragment1; VP64 (pBjh_4067); pBjh_4067; pBjh_4068"
                     /X-Transferred_Similarity="100.00%"
                     /created_by="User"
                     /label="VP16min"
     domain          4479..4511
                     /Transferred_From="(4) Digestion of pBjh_4018 - Fragment
                     1, (4) Digestion of pBjh_4019 - Fragment 1, (4) Digestion
                     of pBjh_4067 - Fragment 1, (4) Digestion of pBjh_4068 -
                     Fragment 1, Digestion of pBjh_4018 - Fragment 1, Digestion
                     of pBjh_4019 - Fragment 1, Digestion of pBjh_4067 -
                     Fragment 1, Digestion of pBjh_4068 - Fragment 1,
                     pBjh_4018, pBjh_4019, pBjh_4067, pBjh_4068"
                     /Transferred_Similarity="100.00%"
                     /X-Transferred_From="(4) Digestion of pBjh_4067 -
                     Fragment1; (4) Digestion of pBjh_4068 - Fragment 1;
                     Digestion ofpBjh_4067 - Fragment 1; Digestion of pBjh_4068
                     - Fragment1; VP64 (pBjh_4067); pBjh_4067; pBjh_4068"
                     /X-Transferred_Similarity="100.00%"
                     /created_by="User"
                     /label="VP16min"
     motif           4524..4535
                     /created_by="User"
                     /label="Linker"
     domain          4536..5255
                     /Transferred_From="Digestion of pRJ_00010 PCR Product -
                     Fragment 2, Digestion of pRJ_00012 PCR Product - Fragment
                     2, pRJ_00010, pRJ_00010 PCR Product, pRJ_00012, pRJ_00012
                     PCR Product, pRJ_00096, pRJ_00098"
                     /Transferred_Similarity="100.00%"
                     /created_by="User"
                     /modified_by="User"
                     /label="p65"
     misc_feature    4860..4994
                     /Transferred_From="p65 (pBjh_4067)"
                     /Transferred_Similarity="100.00%"
                     /created_by="User"
                     /label="Activation domain"
                     /note="Geneious type: Region_of_interest"
     motif           5223..5249
                     /Transferred_From="p65 (pBjh_4067)"
                     /Transferred_Similarity="100.00%"
                     /created_by="User"
                     /label="9aaTAD"
     motif           5256..5273
                     /created_by="User"
                     /label="GS-rich Linker"
     domain          5274..5843
                     /Transferred_From="Digestion of pRJ_00010 PCR Product -
                     Fragment 2, Digestion of pRJ_00013 PCR Product - Fragment
                     2, pRJ_00010, pRJ_00010 PCR Product, pRJ_00013, pRJ_00013
                     PCR Product, pRJ_00096, pRJ_00099"
                     /Transferred_Similarity="100.00%"
                     /created_by="User"
                     /modified_by="User"
                     /label="Rta"
     misc_feature    5361..5525
                     /Transferred_From="Rta (pBjh_4067)"
                     /Transferred_Similarity="100.00%"
                     /created_by="User"
                     /label="Pro-rich"
                     /note="Geneious type: Compositionally_biased"
     ligation        5847..5850
                     /Transferred_From="pBjh_3668"
                     /Transferred_Similarity="100.00%"
                     /X-Transferred_From="pBjh_3324"
                     /X-Transferred_Similarity="100.00%"
                     /label="Ligation"
     gg_overhang     5847..5850
                     /Transferred_From="pBjh_3668"
                     /Transferred_Similarity="100.00%"
                     /X-Transferred_From="pBjh_3324"
                     /X-Transferred_Similarity="100.00%"
                     /created_by="User"
                     /label="pL0 G-3"
     MiR_Target_Site 5851..5872
                     /created_by="User"
                     /label="TFF5"
     MiR_Target_Site 5873..5894
                     /created_by="User"
                     /label="TFF5"
     MiR_Target_Site 5895..5916
                     /created_by="User"
                     /label="TFF5"
     MiR_Target_Site 5917..5938
                     /created_by="User"
                     /label="TFF5"
     ligation        5939..5942
                     /label="Ligation"
     gg_overhang     5939..5942
                     /created_by="User"
                     /label="pL0 3-T"
     terminator      5943..6041
                     /created_by="User"
                     /modified_by="User"
                     /label="Synth Terminator"
     polyA_signal    5967..5972
                     /created_by="User"
                     /label="Poly-A Signal"
     polyA_signal    complement(5978..5983)
                     /created_by="User"
                     /label="Poly-A Signal"
ORIGIN      
        1 cgctggttgc ttgcaaaagc agtaattgga aagcactctc aaagaatcct taattaatag
       61 ggataacagg gtaatatctt gccctgcacg aataccagcg accccttgcc caaatacttg
      121 ccgtgggcct cggcctgaga gccaaaacac ttgatgcgga agaagtcggt gcgctcctgc
      181 ttgtcgccgg catcgttgcg ccacatctag gatctgccag gaaccgtaaa aaggccgcgt
      241 tgctggcgtt tttccatagg ctccgccccc ctgacgagca tcacaaaaat cgacgctcaa
      301 gtcagaggtg gcgaaacccg acaggactat aaagatacca ggcgtttccc cctggaagct
      361 ccctcgtgcg ctctcctgtt ccgaccctgc cgcttaccgg atacctgtcc gcctttctcc
      421 cttcgggaag cgtggcgctt tctcatagct cacgctgtag gtatctcagt tcggtgtagg
      481 tcgttcgctc caagctgggc tgtgtgcacg aaccccccgt tcagcccgac cgctgcgcct
      541 tatccggtaa ctatcgtctt gagtccaacc cggtaagaca cgacttatcg ccactggcag
      601 cagccactgg taacaggatt agcagagcga ggtatgtagg cggtgctaca gagttcttga
      661 agtggtggcc taactacggc tacactagaa ggacagtatt tggtatctgc gctctgctga
      721 agccagttac cttcggaaaa agagttggta gctcttgatc cggcaaacaa accaccgctg
      781 gtagcggtgg tttttttgtt tgcaagcagc agattacgcg cagaaaaaaa ggatctcaag
      841 aagatccttt gatcttttct acggggtctg acgctcagtg gaacgaaaac tcacgttaag
      901 ggattttggt catgagatta tcaaaaagga tcttcaccta gatcctttta aattaaaaat
      961 gaagttttaa atcaatctaa agtatatatg agtaaacttg gtctgacagt taccaatgct
     1021 taatcagtga ggcacctatc tcagcgatct gtctatttcg ttcatccata gttgcctgac
     1081 tccccgtcgt gtagataact acgatacggg agggcttacc atctggcccc agtgctgcaa
     1141 tgataccgcg agaaccacgc tcaccggctc cagatttatc agcaataaac cagccagccg
     1201 gaagggccga gcgcagaagt ggtcctgcaa ctttatccgc ctccatccag tctattaatt
     1261 gttgccggga agctagagta agtagttcgc cagttaatag tttgcgcaac gttgttgcca
     1321 ttgctacagg catcgtggtg tcacgctcgt cgtttggtat ggcttcattc agctccggtt
     1381 cccaacgatc aaggcgagtt acatgatccc ccatgttgtg caaaaaagcg gttagctcct
     1441 tcggtcctcc gatcgttgtc agaagtaagt tggccgcagt gttatcactc atggttatgg
     1501 cagcactgca taattctctt actgtcatgc catccgtaag atgcttttct gtgactggtg
     1561 agtactcaac caagtcattc tgagaatagt gtatgcggcg accgagttgc tcttgcccgg
     1621 cgtcaatacg ggataatacc gcgccacata gcagaacttt aaaagtgctc atcattggaa
     1681 aacgttcttc ggggcgaaaa ctctcaagga tcttaccgct gttgagatcc agttcgatgt
     1741 aacccactcg tgcacccaac tgatcttcag catcttttac tttcaccagc gtttctgggt
     1801 gagcaaaaac aggaaggcaa aatgccgcaa aaaagggaat aagggcgaca cggaaatgtt
     1861 gaatactcat actcttcctt tttcaatatt attgaagcat ttatcagggt tattgtctca
     1921 tgagcggata catatttgaa tgtatttaga aaaataaaca aataggggtt ccgcgcacga
     1981 attggccagc gctgcattac cctgttatcc ctaaccggtg aattccctta tgtgagtgta
     2041 aaaggcaggc gagtttgtcc cggaggccac ctttggtctt gacattcact aaggagtggg
     2101 cctggaataa aaccagaaat ccccattctc agtctgcccc aagccctcca attccgaggg
     2161 cgctgtatgt ataagctcgg gcaggcaaaa gtcgactgtg agaacacgcc agcagagggc
     2221 gctgtggccc catcagtccc tgcccactga actctccaga aggaaaagcg gcaaggatgc
     2281 aaacaagaaa atcagaccag actgggagtc tagaccctgc gtcccacgcg gtcccaccat
     2341 ggcttcctct ttggaatttt cagggggacc caggaagact gacaccgctg attactttaa
     2401 ttggctccgg tgcccgtcag tgggcagagc gcacatcgcc cacagtcccc gagaagttgt
     2461 ggggaggggt cggcaattga accggtgcct agagaaggtg gcgcggggta aactgggaaa
     2521 gtgatgtcgt gtactggctc cgcctttttc ccgagggtgg gggagaaccg tatataagtg
     2581 cagtagtcgc cgtgaacgtt ctttttcgca acgggtttgc cgccagaaca caggtaagtg
     2641 ccgtgtgtgg ttcccgcggg cctggcctct ttacgggtta tggcccttgc gtgccttgaa
     2701 ttacttccac ctggctgcag tacgtgattc ttgatcccga gcttcgggtt ggaagtgggt
     2761 gggagagttc gaggccttgc gcttaaggag ccccttcgcc tcgtgcttga gttgaggcct
     2821 ggcctgggcg ctggggccgc cgcgtgcgaa tctggtggca ccttcgcgcc tgtctcgctg
     2881 ctttcgataa gtctctagcc atttaaaatt tttgatgacc tgctgcgacg ctttttttct
     2941 ggcaagatag tcttgtaaat gcgggccaag atctgcacac tggtatttcg gtttttgggg
     3001 ccgcgggcgg cgacggggcc cgtgcgtccc agcgcacatg ttcggcgagg cggggcctgc
     3061 gagcgcggcc accgagaatc ggacgggggt agtctcaagc tggccggcct gctctggtgc
     3121 ctggcctcgc gccgccgtgt atcgccccgc cctgggcggc aaggctggcc cggtcggcac
     3181 cagttgcgtg agcggaaaga tggccgcttc ccggccctgc tgcagggagc tcaaaatgga
     3241 ggacgcggcg ctcgggagag cgggcgggtg agtcacccac acaaaggaaa agggcctttc
     3301 cgtcctcagc cgtcgcttca tgtgactcca cggagtaccg ggcgccgtcc aggcacctcg
     3361 attagttctc gagcttttgg agtacgtcgt ctttaggttg gggggagggg ttttatgcga
     3421 tggagtttcc ccacactgag tgggtggaga ctgaagttag gccagcttgg cacttgatgt
     3481 aattctcctt ggaatttgcc ctttttgagt ttggatcttg gttcattctc aagcctcaga
     3541 cagtggttca aagttttttt cttccatttc aggtggatcc caagggcaga taagtttgta
     3601 caaaaaagag aggtgccacc atgcaggaga actataaaat actcgtggta gatgacgata
     3661 tgagattgag agccctgctc gagaggtatc ttactgagca aggattccaa gtcagaagcg
     3721 tggcaaacgc tgaacagatg gatagacttc ttacccgaga aagttttcac ctgatggtgc
     3781 ttgatcttat gctcccgggg gaggacggtc tgtctatttg caggcgactt cgtagtcaaa
     3841 gtaatcccat gccgataatt atggttacag ctaaaggtga ggaggttgat cgcatcgttg
     3901 ggctggagat cggggctgat gattatatcc ccaaaccgtt taaccccagg gagttgttgg
     3961 ctagaattag agcagtcttg cggcgacaag ccaacgagtt gcctggtgca cccagtcagg
     4021 aggaagcggt tattgcattt ggcaaattca agctcaacct cggaacacgg gagatgttcc
     4081 gagaggatga acccatgcca ctgacatccg gggagtttgc cgttctcaag gcgttggtat
     4141 ctcatccacg agagccgctt tcaagggata agctcatgaa tttggcccga ggccgggagt
     4201 acagtgcgat ggagagatca atagatgtac agatttctcg cttgaggcgg atggtcgagg
     4261 aggatccagc tcacccccgg tatattcaga cagtgtgggg attggggtat gtgttcgtcc
     4321 ccgatggttc caaagcagag gccagcggtt ccggacgggc tgacgcattg gacgattttg
     4381 atctggatat gctgggaagt gacgccctcg atgattttga ccttgacatg cttggttcgg
     4441 atgcccttga tgactttgac ctcgacatgc tcggcagtga cgcccttgat gatttcgacc
     4501 tggacatgct gattaactct agaagttccg gatctgagac attcaagagc atcatgaaga
     4561 agtccccctt cagcggcccc accgacccta gacctccacc tagaagaatc gccgtgccca
     4621 gcagatccag cgccagcgtg ccaaaacctg ccccccagcc ttaccccttc accagcagcc
     4681 tgagcaccat caactacgac gagttcccta ccatggtgtt ccccagcggc cagatctctc
     4741 aggcctctgc tctggctcca gcccctcctc aggtgctgcc tcaggctcct gctcctgcac
     4801 cagctccagc catggtgtct gcactggctc aggcaccagc acccgtgcct gtgctggctc
     4861 ctggacctcc acaggctgtg gctccaccag cccctaaacc tacacaggcc ggcgagggca
     4921 cactgtctga agctctgctg cagctgcagt tcgacgacga ggatctggga gccctgctgg
     4981 gaaacagcac cgatcctgcc gtgttcaccg acctggccag cgtggacaac agcgagttcc
     5041 agcagctgct gaaccagggc atccctgtgg cccctcacac caccgagccc atgctgatgg
     5101 aataccccga ggccatcacc cggctcgtga caggcgctca gaggcctcct gatccagctc
     5161 ctgcccctct gggagcacca ggcctgccta atggactgct gtctggcgac gaggacttca
     5221 gctctatcgc cgatatggat ttctcagcct tgctgggctc tggcagcggc agccgggatt
     5281 ccagggaagg gatgtttttg ccgaagcctg aggccggctc cgctattagt gacgtgtttg
     5341 agggccgcga ggtgtgccag ccaaaacgaa tccggccatt tcatcctcca ggaagtccat
     5401 gggccaaccg cccactcccc gccagcctcg caccaacacc aaccggtcca gtacatgagc
     5461 cagtcgggtc actgaccccg gcaccagtcc ctcagccact ggatccagcg cccgcagtga
     5521 ctcccgaggc cagtcacctg ttggaggatc ccgatgaaga gacgagccag gctgtcaaag
     5581 cccttcggga gatggccgat actgtgattc cccagaagga agaggctgca atctgtggcc
     5641 aaatggacct ttcccatccg cccccaaggg gccatctgga tgagctgaca accacacttg
     5701 agtccatgac cgaggatctg aacctggact cacccctgac cccggaattg aacgagattc
     5761 tggatacctt cctgaacgac gagtgcctct tgcatgccat gcatatcagc acaggactgt
     5821 ccatcttcga cacatctctg ttttgagctt aagcactctg atttgacaat taaagcactc
     5881 tgatttgaca attaaagcac tctgatttga caattaaagc actctgattt gacaattaca
     5941 actgatctag aaccggtcat ggccgcaata aaatatcttt attttcatta catctgtgtg
     6001 ttggtttttt gtgtgttcga actagatgct gtcgaccgat g
//
