# Supplementary material for: Robust and tunable signal processing in mammalian cells via engineered covalent modification cycles
Source: Nat Commun. 2022 Mar 31;13:1720. doi: 10.1038/s41467-022-29338-w (PMC8971529; doi:10.1038/s41467-022-29338-w)
Supplement: Supplementary file 4 — Supplementary Data 1 [file 41467_2022_29338_MOESM4_ESM.zip › Supplementary Data/Plasmids - Experiments/tRJ_00336.gb]

LOCUS       tRJ_00336               3575 bp    DNA     circular UNK 06-FEB-2020
DEFINITION  [S3-4] E1_6xNarL-minCMV53-AP_Inert_mKate2_4xTFF5_Synth pA.
ACCESSION   tRJ_00336
KEYWORDS    .
SOURCE      .
  ORGANISM  .
FEATURES             Location/Qualifiers
     Gibson_Overhang 5..49
                     /created_by="User"
                     /modified_by="User"
                     /label="pL1 S4"
     rep_origin      96..205
                     /ApEinfo_fwdcolor="cyan"
                     /ApEinfo_graphicformat="arrow_data {{0 1 2 0 0 -1} {} 0}
                     width 5 offset 0"
                     /ApEinfo_revcolor="green"
                     /label="RK2 trfa"
     rep_origin      233..915
                     /ApEinfo_fwdcolor="gray50"
                     /ApEinfo_graphicformat="arrow_data {{0 1 2 0 0 -1} {} 0}
                     width 5 offset 0"
                     /ApEinfo_revcolor="gray50"
                     /modified_by="jones"
                     /label="ColE1 origin"
     CDS             complement(1010..1870)
                     /created_by="User"
                     /label="AmpR"
     primer_bind     1701..1721
                     /Sequence="CTCTCAAGGATCTTACCGCTG"
                     /created_by="User"
                     /label="JH1030F"
     motif           complement(1871..1884)
                     /created_by="User"
                     /label="RBS"
     Gibson_Overhang 2017..2061
                     /created_by="User"
                     /modified_by="User"
                     /label="pL1 S3"
     gg_overhang     2062..2065
                     /created_by="User"
                     /label="pL0 I"
     Insulator       2066..2392
                     /created_by="User"
                     /label="E1 Insulator"
     protein_bind    2144..2148
                     /created_by="User"
                     /label="CTCF Bind (Short)"
     protein_bind    complement(2156..2160)
                     /created_by="User"
                     /label="CTCF Bind (Short)"
     protein_bind    complement(2215..2219)
                     /created_by="User"
                     /label="CTCF Bind (Short)"
     ligation        2393..2396
                     /label="Ligation"
     Gg_overhang     2393..2396
                     /created_by="User"
                     /label="pL0 I-P"
     misc_feature    2397..2416
                     /created_by="User"
                     /label="Inert"
     promoter        2397..2641
                     /created_by="User"
                     /modified_by="User"
                     /label="6xNarL-minCMV53-AP"
     ligation        2417..2420
                     /label="Ligation"
     gg_overhang     2417..2420
                     /created_by="User"
                     /modified_by="User"
                     /label="pSub0-P S5"
     ligation        2421..2424
                     /label="Ligation"
     Enhancer        2425..2482
                     /created_by="User"
                     /label="NarL Response Element"
     protein_bind    2425..2431
                     /created_by="User"
                     /label="NarL Heptamer"
     protein_bind    complement(2434..2440)
                     /created_by="User"
                     /label="NarL Heptamer"
     protein_bind    2446..2452
                     /created_by="User"
                     /label="NarL Heptamer"
     protein_bind    complement(2455..2461)
                     /created_by="User"
                     /label="NarL Heptamer"
     protein_bind    2467..2473
                     /created_by="User"
                     /label="NarL Heptamer"
     protein_bind    complement(2476..2482)
                     /created_by="User"
                     /label="NarL Heptamer"
     gg_overhang     2483..2486
                     /created_by="User"
                     /label="Insert R"
     ligation        2487..2490
                     /label="Ligation"
     gg_overhang     2487..2490
                     /created_by="User"
                     /label="pSub0-P S4"
     Enhancer        2495..2552
                     /created_by="User"
                     /label="NarL Response Element"
     protein_bind    2495..2501
                     /created_by="User"
                     /label="NarL Heptamer"
     protein_bind    complement(2504..2510)
                     /created_by="User"
                     /label="NarL Heptamer"
     protein_bind    2516..2522
                     /created_by="User"
                     /label="NarL Heptamer"
     protein_bind    complement(2525..2531)
                     /created_by="User"
                     /label="NarL Heptamer"
     protein_bind    2537..2543
                     /created_by="User"
                     /label="NarL Heptamer"
     protein_bind    complement(2546..2552)
                     /created_by="User"
                     /label="NarL Heptamer"
     gg_overhang     2553..2556
                     /created_by="User"
                     /label="Insert R"
     ligation        2557..2560
                     /label="Ligation"
     Gg_overhang     2557..2560
                     /created_by="User"
                     /modified_by="User"
                     /label="pSub0-P S3"
     promoter        2561..2622
                     /created_by="User"
                     /modified_by="User"
                     /label="CMV53"
     protein_bind    2580..2585
                     /created_by="User"
                     /modified_by="User"
                     /label="SP1 Bind (Short)"
     promoter        2601..2607
                     /created_by="User"
                     /label="BRE-Like"
     promoter        2608..2614
                     /created_by="User"
                     /label="TATA Box"
     misc_feature    2615..2622
                     /created_by="User"
                     /label="5' GC-Rich"
                     /note="Geneious type: Compositionally_biased"
     ligation        2623..2626
                     /label="Ligation"
     Gg_overhang     2623..2626
                     /created_by="User"
                     /modified_by="User"
                     /label="pSub0-P S2"
     promoter        2627..2641
                     /created_by="User"
                     /modified_by="User"
                     /label="minCMV Inr Region"
     promoter        2633..2637
                     /created_by="User"
                     /label="Possible Double TSS"
     misc_RNA        2634
                     /created_by="User"
                     /modified_by="User"
                     /label="Possible TSS"
     promoter        2635..2641
                     /created_by="User"
                     /label="Initiator"
     misc_RNA        2637
                     /created_by="User"
                     /modified_by="User"
                     /label="Putative +1 Site"
     gg_overhang     2642..2645
                     /ApEinfo_fwdcolor="pink"
                     /ApEinfo_graphicformat="arrow_data {{0 1 2 0 0 -1} {} 0}
                     width 5 offset 0"
                     /ApEinfo_revcolor="pink"
                     /created_by="User"
                     /label="pL0 P-5 v2"
     5'UTR           2646..2665
                     /ApEinfo_fwdcolor="pink"
                     /ApEinfo_graphicformat="arrow_data {{0 1 2 0 0 -1} {} 0}
                     width 5 offset 0"
                     /ApEinfo_revcolor="pink"
                     /created_by="User"
                     /label="Inert"
     ligation        2666..2669
                     /label="Ligation"
     gg_overhang     2666..2669
                     /created_by="User"
                     /label="pL0 5-G"
     motif           2670..2675
                     /created_by="User"
                     /label="Kozak"
     CDS             2676..3380
                     /created_by="User"
                     /label="mKate2"
     domain          2679..3377
                     /created_by="User"
                     /label="mKate2"
     ligation        3381..3384
                     /Transferred_From="pBjh_3668"
                     /Transferred_Similarity="100.00%"
                     /X-Transferred_From="pBjh_3324"
                     /X-Transferred_Similarity="100.00%"
                     /label="Ligation"
     gg_overhang     3381..3384
                     /Transferred_From="pBjh_3668"
                     /Transferred_Similarity="100.00%"
                     /X-Transferred_From="pBjh_3324"
                     /X-Transferred_Similarity="100.00%"
                     /created_by="User"
                     /label="pL0 G-3"
     MiR_Target_Site 3385..3406
                     /created_by="User"
                     /label="TFF5"
     MiR_Target_Site 3407..3428
                     /created_by="User"
                     /label="TFF5"
     MiR_Target_Site 3429..3450
                     /created_by="User"
                     /label="TFF5"
     MiR_Target_Site 3451..3472
                     /created_by="User"
                     /label="TFF5"
     ligation        3473..3476
                     /label="Ligation"
     gg_overhang     3473..3476
                     /created_by="User"
                     /label="pL0 3-T"
     terminator      3477..3575
                     /created_by="User"
                     /modified_by="User"
                     /label="Synth Terminator"
     polyA_signal    3501..3506
                     /created_by="User"
                     /label="Poly-A Signal"
     polyA_signal    complement(3512..3517)
                     /created_by="User"
                     /label="Poly-A Signal"
ORIGIN      
        1 cgctggtgaa ttcccttatg tgagtgtaaa aggcaggcga gtttgtccct taattaatag
       61 ggataacagg gtaatatctt gccctgcacg aataccagcg accccttgcc caaatacttg
      121 ccgtgggcct cggcctgaga gccaaaacac ttgatgcgga agaagtcggt gcgctcctgc
      181 ttgtcgccgg catcgttgcg ccacatctag gatctgccag gaaccgtaaa aaggccgcgt
      241 tgctggcgtt tttccatagg ctccgccccc ctgacgagca tcacaaaaat cgacgctcaa
      301 gtcagaggtg gcgaaacccg acaggactat aaagatacca ggcgtttccc cctggaagct
      361 ccctcgtgcg ctctcctgtt ccgaccctgc cgcttaccgg atacctgtcc gcctttctcc
      421 cttcgggaag cgtggcgctt tctcatagct cacgctgtag gtatctcagt tcggtgtagg
      481 tcgttcgctc caagctgggc tgtgtgcacg aaccccccgt tcagcccgac cgctgcgcct
      541 tatccggtaa ctatcgtctt gagtccaacc cggtaagaca cgacttatcg ccactggcag
      601 cagccactgg taacaggatt agcagagcga ggtatgtagg cggtgctaca gagttcttga
      661 agtggtggcc taactacggc tacactagaa ggacagtatt tggtatctgc gctctgctga
      721 agccagttac cttcggaaaa agagttggta gctcttgatc cggcaaacaa accaccgctg
      781 gtagcggtgg tttttttgtt tgcaagcagc agattacgcg cagaaaaaaa ggatctcaag
      841 aagatccttt gatcttttct acggggtctg acgctcagtg gaacgaaaac tcacgttaag
      901 ggattttggt catgagatta tcaaaaagga tcttcaccta gatcctttta aattaaaaat
      961 gaagttttaa atcaatctaa agtatatatg agtaaacttg gtctgacagt taccaatgct
     1021 taatcagtga ggcacctatc tcagcgatct gtctatttcg ttcatccata gttgcctgac
     1081 tccccgtcgt gtagataact acgatacggg agggcttacc atctggcccc agtgctgcaa
     1141 tgataccgcg agaaccacgc tcaccggctc cagatttatc agcaataaac cagccagccg
     1201 gaagggccga gcgcagaagt ggtcctgcaa ctttatccgc ctccatccag tctattaatt
     1261 gttgccggga agctagagta agtagttcgc cagttaatag tttgcgcaac gttgttgcca
     1321 ttgctacagg catcgtggtg tcacgctcgt cgtttggtat ggcttcattc agctccggtt
     1381 cccaacgatc aaggcgagtt acatgatccc ccatgttgtg caaaaaagcg gttagctcct
     1441 tcggtcctcc gatcgttgtc agaagtaagt tggccgcagt gttatcactc atggttatgg
     1501 cagcactgca taattctctt actgtcatgc catccgtaag atgcttttct gtgactggtg
     1561 agtactcaac caagtcattc tgagaatagt gtatgcggcg accgagttgc tcttgcccgg
     1621 cgtcaatacg ggataatacc gcgccacata gcagaacttt aaaagtgctc atcattggaa
     1681 aacgttcttc ggggcgaaaa ctctcaagga tcttaccgct gttgagatcc agttcgatgt
     1741 aacccactcg tgcacccaac tgatcttcag catcttttac tttcaccagc gtttctgggt
     1801 gagcaaaaac aggaaggcaa aatgccgcaa aaaagggaat aagggcgaca cggaaatgtt
     1861 gaatactcat actcttcctt tttcaatatt attgaagcat ttatcagggt tattgtctca
     1921 tgagcggata catatttgaa tgtatttaga aaaataaaca aataggggtt ccgcgcacga
     1981 attggccagc gctgcattac cctgttatcc ctaaccggtc taatacccaa tctctcgtct
     2041 tatccagatg ttttatacgc cggaggccac ctttggtctt gacattcact aaggagtggg
     2101 cctggaataa aaccagaaat ccccattctc agtctgcccc aagccctcca attccgaggg
     2161 cgctgtatgt ataagctcgg gcaggcaaaa gtcgactgtg agaacacgcc agcagagggc
     2221 gctgtggccc catcagtccc tgcccactga actctccaga aggaaaagcg gcaaggatgc
     2281 aaacaagaaa atcagaccag actgggagtc tagaccctgc gtcccacgcg gtcccaccat
     2341 ggcttcctct ttggaatttt cagggggacc caggaagact gacaccgctg attacttaag
     2401 tttgtacaaa aaagagtgag gtattaccgc tattgaggta acgcctaccg ctattgaggt
     2461 aacgcctacc gctattgagg tagaagccta gtattaccgc tattgaggta acgcctaccg
     2521 ctattgaggt aacgcctacc gctattgagg tagaaggtac caacaaaatg tcgtaacaag
     2581 ggcggtaggc gtgtacggtg ggaggtctat ataagcagag ctcgcagtga accgtcagat
     2641 ccagataagt ttgtacaaaa aagagaggtg ccaccatggt gagcgagctg attaaggaga
     2701 acatgcacat gaagctgtac atggagggca ccgtgaacaa ccaccacttc aagtgcacat
     2761 ccgagggcga aggcaagccc tacgagggca cccagaccat gagaatcaag gcggtcgagg
     2821 gcggccctct ccccttcgcc ttcgacatcc tggctaccag cttcatgtac ggcagcaaaa
     2881 ccttcatcaa ccacacccag ggcatccccg acttctttaa gcagtccttc cccgagggct
     2941 tcacatggga gagagtcacc acatacgaag atgggggcgt gctgaccgct acccaggaca
     3001 ccagcctcca ggacggctgc ctcatctaca acgtcaagat cagaggggtg aacttcccat
     3061 ccaacggccc tgtgatgcag aagaaaacac tcggctggga ggcctccacc gagacactgt
     3121 accccgctga cggcggcctg gaaggcagag ccgacatggc cctgaagctc gtgggcgggg
     3181 gccacctgat ctgcaacctt aagaccacat acagatccaa gaaacccgct aagaacctca
     3241 agatgcccgg cgtctactat gtggacagga gactggaaag aatcaaggag gccgacaaag
     3301 agacatacgt cgagcagcac gaggtggctg tggccagata ctgcgacctc cctagcaaac
     3361 tggggcacaa acttaattga gcttaagcac tctgatttga caattaaagc actctgattt
     3421 gacaattaaa gcactctgat ttgacaatta aagcactctg atttgacaat tacaactgat
     3481 ctagaaccgg tcatggccgc aataaaatat ctttattttc attacatctg tgtgttggtt
     3541 ttttgtgtgt tcgaactaga tgctgtcgac cgatg
//
