# Supplementary material for: Robust and tunable signal processing in mammalian cells via engineered covalent modification cycles
Source: Nat Commun. 2022 Mar 31;13:1720. doi: 10.1038/s41467-022-29338-w (PMC8971529; doi:10.1038/s41467-022-29338-w)
Supplement: Supplementary file 4 — Supplementary Data 1 [file 41467_2022_29338_MOESM4_ESM.zip › Supplementary Data/Plasmids - Experiments/tRJ_00378.gb]

LOCUS       tRJ_00378               4592 bp    DNA     circular UNK 30-MAR-2021
DEFINITION  [S2-3] E1_hACTB_Inert_EnvZm2[T247A]_4xTFF5_Synth pA.
ACCESSION   tRJ_00378
KEYWORDS    .
SOURCE      .
  ORGANISM  .
FEATURES             Location/Qualifiers
     Gibson_Overhang 5..49
                     /created_by="User"
                     /modified_by="User"
                     /label="pL1 S3"
     rep_origin      96..205
                     /ApEinfo_fwdcolor="cyan"
                     /ApEinfo_graphicformat="arrow_data {{0 1 2 0 0 -1} {} 0}
                     width 5 offset 0"
                     /ApEinfo_revcolor="green"
                     /label="RK2 trfa"
     rep_origin      233..915
                     /ApEinfo_fwdcolor="gray50"
                     /ApEinfo_graphicformat="arrow_data {{0 1 2 0 0 -1} {} 0}
                     width 5 offset 0"
                     /ApEinfo_revcolor="gray50"
                     /modified_by="jones"
                     /label="ColE1 origin"
     CDS             complement(1010..1870)
                     /created_by="User"
                     /label="AmpR"
     primer_bind     1701..1721
                     /Sequence="CTCTCAAGGATCTTACCGCTG"
                     /created_by="User"
                     /label="JH1030F"
     motif           complement(1871..1884)
                     /created_by="User"
                     /label="RBS"
     Gibson_Overhang 2017..2061
                     /created_by="User"
                     /modified_by="User"
                     /label="pL1 S2"
     gg_overhang     2062..2065
                     /created_by="User"
                     /label="pL0 I"
     Insulator       2066..2392
                     /created_by="User"
                     /label="E1 Insulator"
     protein_bind    2144..2148
                     /created_by="User"
                     /label="CTCF Bind (Short)"
     protein_bind    complement(2156..2160)
                     /created_by="User"
                     /label="CTCF Bind (Short)"
     protein_bind    complement(2215..2219)
                     /created_by="User"
                     /label="CTCF Bind (Short)"
     ligation        2393..2396
                     /label="Ligation"
     gg_overhang     2393..2396
                     /created_by="User"
                     /label="pL0 I-P"
     promoter        2397..2974
                     /created_by="User"
                     /modified_by="User"
                     /label="hACTB Promoter"
     Enhancer        2497..2679
                     /created_by="User"
                     /label="CpG Island"
     protein_bind    2537..2554
                     /created_by="User"
                     /label="Gal4 Close Match (18)"
     Enhancer        2776..3004
                     /created_by="User"
                     /label="CpG Island"
     promoter        2806..2810
                     /created_by="User"
                     /modified_by="User"
                     /label="CCAAT Box"
     promoter        2835..2844
                     /created_by="User"
                     /modified_by="User"
                     /label="CCArGG Box"
     promoter        2860..2867
                     /created_by="User"
                     /label="BRE Box"
     promoter        2868..2873
                     /created_by="User"
                     /label="TATA Box"
     promoter        2888..2903
                     /created_by="User"
                     /label="Likely Several TSSs"
     misc_RNA        2891
                     /created_by="User"
                     /label="Possible TSS"
     misc_RNA        2894
                     /created_by="User"
                     /label="Possible TSS"
     misc_RNA        2897
                     /created_by="User"
                     /modified_by="User"
                     /label="Putative +1 Site"
     misc_RNA        2900
                     /created_by="User"
                     /label="Possible TSS"
     misc_RNA        2903
                     /created_by="User"
                     /label="Possible TSS"
     misc_difference 2906
                     /created_by="User"
                     /modified_by="User"
                     /label="A-->T (remove BsaI cut site)"
     protein_bind    complement(2913..2918)
                     /created_by="User"
                     /label="SP1 Binding Site"
     promoter        complement(2945..2949)
                     /created_by="User"
                     /label="DPE?"
     protein_bind    complement(2951..2956)
                     /created_by="User"
                     /label="SP1 Binding Site"
     intron          2972..2980
                     /created_by="User"
                     /label="U2 Splice Donor"
     misc_RNA        2974..2975
                     /created_by="User"
                     /label="Cut"
     intron          2975..>3010
                     /created_by="User"
                     /label="hACTB First Intron (Partial)"
     gg_overhang     3011..3014
                     /ApEinfo_fwdcolor="pink"
                     /ApEinfo_graphicformat="arrow_data {{0 1 2 0 0 -1} {} 0}
                     width 5 offset 0"
                     /ApEinfo_revcolor="pink"
                     /created_by="User"
                     /label="pL0 P-5 v2"
     5'UTR           3015..3034
                     /ApEinfo_fwdcolor="pink"
                     /ApEinfo_graphicformat="arrow_data {{0 1 2 0 0 -1} {} 0}
                     width 5 offset 0"
                     /ApEinfo_revcolor="pink"
                     /created_by="User"
                     /label="Inert"
     Gg_overhang     3035..3038
                     /created_by="User"
                     /label="pL0 5-G"
     motif           3039..3044
                     /created_by="User"
                     /modified_by="User"
                     /label="Kozak"
     CDS             3045..4397
                     /created_by="User"
                     /modified_by="User"
                     /modified_by="jones"
                     /label="EnvZm2[T247A]"
     misc_feature    3045..3089
                     /created_by="User"
                     /modified_by="User"
                     /label="Cytoplasmic. {ECO:0000305}."
                     /note="Geneious type: Topological_domain"
     Transmembrane   3090..3149
                     /created_by="User"
                     /modified_by="User"
                     /label="Helical. {ECO:0000305}."
     misc_feature    3150..3518
                     /created_by="User"
                     /label="Periplasmic. {ECO:0000305}."
                     /note="Geneious type: Topological_domain"
     misc_feature    3174..3176
                     /created_by="User"
                     /label="Q-->P Eliminates Phosphatases (K+/P-, Hsing1998)"
                     /note="Geneious type: mutagenesis_site"
     Transmembrane   3519..3581
                     /created_by="User"
                     /label="Helical. {ECO:0000305}."
     misc_feature    3582..4394
                     /created_by="User"
                     /label="Cytoplasmic. {ECO:0000305}."
                     /note="Geneious type: Topological_domain"
     domain          3582..3740
                     /created_by="User"
                     /label="HAMP. {ECO:0000255|PROSITE-ProRule:PRU00102}."
     domain          3711..3911
                     /created_by="User"
                     /label="DHp (A) Domain"
     domain          3762..4364
                     /created_by="User"
                     /label="Histidine kinase.
                     {ECO:0000255|PROSITE-ProRule:PRU00107}."
     motif           3774..3785
                     /created_by="User"
                     /modified_by="User"
                     /label="ExxT Form"
     misc_feature    3774..3776
                     /created_by="User"
                     /label="E/D --> A Eliminates Kinase (K-/P+, Willett2012)"
                     /note="Geneious type: mutagenesis_site"
     misc_difference 3783..3785
                     /created_by="User"
                     /modified_by="User"
                     /label="T-->A"
     misc_feature    3783..3785
                     /created_by="User"
                     /label="T/N --> A Eliminates Phosphatase (K+/P-,
                     Willett2012)"
                     /note="Geneious type: mutagenesis_site"
     misc_feature    3903..3905
                     /created_by="User"
                     /modified_by="User"
                     /label="Y-->D Eliminates Phosphatase (K+/P-, Hsing1998)"
                     /note="Geneious type: mutagenesis_site"
     domain          3912..4394
                     /created_by="User"
                     /label="CA (B) Domain"
     misc_feature    4071..4073
                     /created_by="User"
                     /label="N-->K Eliminates Kinase (K-/P+, Hsing1998)"
                     /note="Geneious type: mutagenesis_site"
     misc_feature    4212..4214
                     /created_by="User"
                     /label="F-->L Eliminates Kinase (K-/P+, Hsing1998)"
                     /note="Geneious type: mutagenesis_site"
     misc_feature    4248..4250
                     /created_by="User"
                     /modified_by="User"
                     /label="T-->K Eliminates Phosphatase (K+/P-, Hsing1998)"
                     /note="Geneious type: mutagenesis_site"
     ligation        4398..4401
                     /Transferred_From="pBjh_3668"
                     /Transferred_Similarity="100.00%"
                     /X-Transferred_From="pBjh_3324"
                     /X-Transferred_Similarity="100.00%"
                     /label="Ligation"
     gg_overhang     4398..4401
                     /Transferred_From="pBjh_3668"
                     /Transferred_Similarity="100.00%"
                     /X-Transferred_From="pBjh_3324"
                     /X-Transferred_Similarity="100.00%"
                     /created_by="User"
                     /label="pL0 G-3"
     MiR_Target_Site 4402..4423
                     /created_by="User"
                     /label="TFF5"
     MiR_Target_Site 4424..4445
                     /created_by="User"
                     /label="TFF5"
     MiR_Target_Site 4446..4467
                     /created_by="User"
                     /label="TFF5"
     MiR_Target_Site 4468..4489
                     /created_by="User"
                     /label="TFF5"
     ligation        4490..4493
                     /label="Ligation"
     gg_overhang     4490..4493
                     /created_by="User"
                     /label="pL0 3-T"
     terminator      4494..4592
                     /created_by="User"
                     /modified_by="User"
                     /label="Synth Terminator"
     polyA_signal    4518..4523
                     /created_by="User"
                     /label="Poly-A Signal"
     polyA_signal    complement(4529..4534)
                     /created_by="User"
                     /label="Poly-A Signal"
ORIGIN      
        1 cgctggtcta atacccaatc tctcgtctta tccagatgtt ttatacgcct taattaatag
       61 ggataacagg gtaatatctt gccctgcacg aataccagcg accccttgcc caaatacttg
      121 ccgtgggcct cggcctgaga gccaaaacac ttgatgcgga agaagtcggt gcgctcctgc
      181 ttgtcgccgg catcgttgcg ccacatctag gatctgccag gaaccgtaaa aaggccgcgt
      241 tgctggcgtt tttccatagg ctccgccccc ctgacgagca tcacaaaaat cgacgctcaa
      301 gtcagaggtg gcgaaacccg acaggactat aaagatacca ggcgtttccc cctggaagct
      361 ccctcgtgcg ctctcctgtt ccgaccctgc cgcttaccgg atacctgtcc gcctttctcc
      421 cttcgggaag cgtggcgctt tctcatagct cacgctgtag gtatctcagt tcggtgtagg
      481 tcgttcgctc caagctgggc tgtgtgcacg aaccccccgt tcagcccgac cgctgcgcct
      541 tatccggtaa ctatcgtctt gagtccaacc cggtaagaca cgacttatcg ccactggcag
      601 cagccactgg taacaggatt agcagagcga ggtatgtagg cggtgctaca gagttcttga
      661 agtggtggcc taactacggc tacactagaa ggacagtatt tggtatctgc gctctgctga
      721 agccagttac cttcggaaaa agagttggta gctcttgatc cggcaaacaa accaccgctg
      781 gtagcggtgg tttttttgtt tgcaagcagc agattacgcg cagaaaaaaa ggatctcaag
      841 aagatccttt gatcttttct acggggtctg acgctcagtg gaacgaaaac tcacgttaag
      901 ggattttggt catgagatta tcaaaaagga tcttcaccta gatcctttta aattaaaaat
      961 gaagttttaa atcaatctaa agtatatatg agtaaacttg gtctgacagt taccaatgct
     1021 taatcagtga ggcacctatc tcagcgatct gtctatttcg ttcatccata gttgcctgac
     1081 tccccgtcgt gtagataact acgatacggg agggcttacc atctggcccc agtgctgcaa
     1141 tgataccgcg agaaccacgc tcaccggctc cagatttatc agcaataaac cagccagccg
     1201 gaagggccga gcgcagaagt ggtcctgcaa ctttatccgc ctccatccag tctattaatt
     1261 gttgccggga agctagagta agtagttcgc cagttaatag tttgcgcaac gttgttgcca
     1321 ttgctacagg catcgtggtg tcacgctcgt cgtttggtat ggcttcattc agctccggtt
     1381 cccaacgatc aaggcgagtt acatgatccc ccatgttgtg caaaaaagcg gttagctcct
     1441 tcggtcctcc gatcgttgtc agaagtaagt tggccgcagt gttatcactc atggttatgg
     1501 cagcactgca taattctctt actgtcatgc catccgtaag atgcttttct gtgactggtg
     1561 agtactcaac caagtcattc tgagaatagt gtatgcggcg accgagttgc tcttgcccgg
     1621 cgtcaatacg ggataatacc gcgccacata gcagaacttt aaaagtgctc atcattggaa
     1681 aacgttcttc ggggcgaaaa ctctcaagga tcttaccgct gttgagatcc agttcgatgt
     1741 aacccactcg tgcacccaac tgatcttcag catcttttac tttcaccagc gtttctgggt
     1801 gagcaaaaac aggaaggcaa aatgccgcaa aaaagggaat aagggcgaca cggaaatgtt
     1861 gaatactcat actcttcctt tttcaatatt attgaagcat ttatcagggt tattgtctca
     1921 tgagcggata catatttgaa tgtatttaga aaaataaaca aataggggtt ccgcgcacga
     1981 attggccagc gctgcattac cctgttatcc ctaaccggtg cgtttttatg cttgtagtat
     2041 tgtataatgt ttttaagatc cggaggccac ctttggtctt gacattcact aaggagtggg
     2101 cctggaataa aaccagaaat ccccattctc agtctgcccc aagccctcca attccgaggg
     2161 cgctgtatgt ataagctcgg gcaggcaaaa gtcgactgtg agaacacgcc agcagagggc
     2221 gctgtggccc catcagtccc tgcccactga actctccaga aggaaaagcg gcaaggatgc
     2281 aaacaagaaa atcagaccag actgggagtc tagaccctgc gtcccacgcg gtcccaccat
     2341 ggcttcctct ttggaatttt cagggggacc caggaagact gacaccgctg attactactg
     2401 cctggccact ccatgccctc caagagctcc ttctgcagga gcgtacagaa cccagggccc
     2461 tggcacccgt gcagaccctg gcccacccca cctgggcgct cagtgcccaa gagatgtcca
     2521 cacctaggat gtcccgcggt gggtgggggg cccgagagac gggcaggccg ggggcaggcc
     2581 tggccatgcg gggccgaacc gggcactgcc cagcgtgggg cgcgggggcc acggcgcgcg
     2641 cccccagccc ccgggcccag caccccaagg cggccaacgc caaaactctc cctcctcctc
     2701 ttcctcaatc tcgctctcgc tctttttttt tttcgcaaaa ggaggggaga gggggtaaaa
     2761 aaatgctgca ctgtgcggcg aagccggtga gtgagcggcg cggggccaat cagcgtgcgc
     2821 cgttccgaaa gttgcctttt atggctcgag cggccgcggc ggcgccctat aaaacccagc
     2881 ggcgcgacgc gccaccaccg ccgagtccgc gtccgccccg cgagcacaga gcctcgcctt
     2941 tgccgatccg ccgcccgtcc acacccgccg ccaggtaagc ccggccagcc gaccggggca
     3001 ggcggctcac cagataagtt tgtacaaaaa agagaggtgc caccatgcgt cgactgcgct
     3061 tttccccaag gagttccttt gcgagaactc ttctcctgat tgtaacgctt ctcttcgcct
     3121 cccttgtgac gacttatctg gtggtgctga attttgctat tcttccgagc ctccagcaat
     3181 tcaataaagt cctcgcgtac gaagtaagaa tgcttatgac cgacaaactg caattggagg
     3241 acgggactca actggtggtg ccgccagcgt ttcggcgaga gatatataga gaattgggga
     3301 tctctctgta ttctaatgag gccgcggagg aagccgggct ccgctgggcc caacactacg
     3361 aatttctgag ccaccagatg gcccagcaat tgggaggccc cacggaggtc cgcgttgagg
     3421 tgaataaatc tagtccagta gtttggctga aaacatggct ctcaccaaat atctgggtcc
     3481 gcgtaccgct gacagaaatc caccagggcg acttcagccc gcttttccgc tacacccttg
     3541 ccattatgct gctggccata ggtggagctt ggctcttcat ccgcattcag aatagacctt
     3601 tggttgactt ggagcacgct gctttgcaag taggcaaggg tatcatccct ccacccctcc
     3661 gagagtacgg cgcttcagag gtaaggtctg taaccagggc gttcaatcac atggccgcgg
     3721 gtgtcaagca actcgcggac gacagaactc tgttgatggc gggagtctcc cacgacctga
     3781 gagctcccct gacgcgaata aggttggcaa cggaaatgat gtctgagcag gatgggtacc
     3841 tcgcggaatc aattaacaaa gacatcgaag agtgcaacgc gataattgag cagtttattg
     3901 actaccttcg gactggacag gagatgccca tggaaatggc ggatctgaac gcagttctcg
     3961 gcgaggtaat tgctgcagag tccgggtacg agagagagat cgagacagcc ctctatccgg
     4021 gctctatcga ggttaaaatg caccccttga gtattaagag agctgtagcc aacatggtag
     4081 tcaatgcagc tcgctacggg aatggttgga tcaaagttag ttccgggacc gaaccgaata
     4141 gagcatggtt tcaggttgaa gatgatggcc ccggtatcgc gccagagcaa cgaaaacatc
     4201 ttttccaacc gtttgtacga ggagattcag cacgcacaat ttcagggact ggtctgggac
     4261 tagcgatagt tcagagaatt gttgacaatc ataacggtat gcttgagctg ggaacctccg
     4321 aaaggggtgg tttgtctatt cgagcctggt tgcccgttcc agtgaccaga gcccagggga
     4381 caacaaagga gggttgagct taagcactct gatttgacaa ttaaagcact ctgatttgac
     4441 aattaaagca ctctgatttg acaattaaag cactctgatt tgacaattac aactgatcta
     4501 gaaccggtca tggccgcaat aaaatatctt tattttcatt acatctgtgt gttggttttt
     4561 tgtgtgttcg aactagatgc tgtcgaccga tg
//
