# Supplementary material for: Robust and tunable signal processing in mammalian cells via engineered covalent modification cycles
Source: Nat Commun. 2022 Mar 31;13:1720. doi: 10.1038/s41467-022-29338-w (PMC8971529; doi:10.1038/s41467-022-29338-w)
Supplement: Supplementary file 4 — Supplementary Data 1 [file 41467_2022_29338_MOESM4_ESM.zip › Supplementary Data/Plasmids - Experiments/tRJ_00399.gb]

LOCUS       tRJ_00399               3574 bp    DNA     circular UNK 30-MAR-2021
DEFINITION  [S3-4] E1_9xOmpR-minCMV53-AP_Inert_mKO2mod_Inert_Synth pA.
ACCESSION   tRJ_00399
KEYWORDS    .
SOURCE      .
  ORGANISM  .
FEATURES             Location/Qualifiers
     Gibson_Overhang 5..49
                     /created_by="User"
                     /modified_by="User"
                     /label="pL1 S4"
     rep_origin      96..205
                     /ApEinfo_fwdcolor="cyan"
                     /ApEinfo_graphicformat="arrow_data {{0 1 2 0 0 -1} {} 0}
                     width 5 offset 0"
                     /ApEinfo_revcolor="green"
                     /label="RK2 trfa"
     misc_feature    complement(202..221)
                     /Sequence="CCTGGCAGATCCTAGATGTG"
                     /created_by="User"
                     /label="JH1030R"
                     /note="Geneious type: primer_bind_reverse"
     rep_origin      233..915
                     /ApEinfo_fwdcolor="gray50"
                     /ApEinfo_graphicformat="arrow_data {{0 1 2 0 0 -1} {} 0}
                     width 5 offset 0"
                     /ApEinfo_revcolor="gray50"
                     /modified_by="jones"
                     /label="ColE1 origin"
     CDS             complement(1010..1870)
                     /created_by="User"
                     /label="AmpR"
     primer_bind     1701..1721
                     /Sequence="CTCTCAAGGATCTTACCGCTG"
                     /created_by="User"
                     /label="JH1030F"
     motif           complement(1871..1884)
                     /created_by="User"
                     /label="RBS"
     Gibson_Overhang 2017..2061
                     /created_by="User"
                     /modified_by="User"
                     /label="pL1 S3"
     gg_overhang     2062..2065
                     /created_by="User"
                     /label="pL0 I"
     Insulator       2066..2392
                     /created_by="User"
                     /label="E1 Insulator"
     protein_bind    2144..2148
                     /created_by="User"
                     /label="CTCF Bind (Short)"
     protein_bind    complement(2156..2160)
                     /created_by="User"
                     /label="CTCF Bind (Short)"
     protein_bind    complement(2215..2219)
                     /created_by="User"
                     /label="CTCF Bind (Short)"
     Gg_overhang     2393..2396
                     /created_by="User"
                     /label="pL0 I-P"
     ligation        2393..2396
                     /label="Ligation"
     misc_feature    2397..2416
                     /created_by="User"
                     /label="Inert"
     promoter        2397..2756
                     /created_by="User"
                     /label="9xOmpR-minCMV53-AP"
     Gibson_overhang 2402..2416
                     /created_by="User"
                     /label="Infusion"
     gg_overhang     2417..2420
                     /created_by="User"
                     /modified_by="User"
                     /label="pSub0-P S6"
     ligation        2417..2420
                     /label="Ligation"
     ligation        2421..2424
                     /label="Ligation"
     Enhancer        2425..2497
                     /created_by="User"
                     /label="OmpR Response Element"
     protein_bind    2425..2445
                     /created_by="User"
                     /label="OmpR Bind"
     protein_bind    2451..2471
                     /created_by="User"
                     /label="OmpR Bind"
     protein_bind    2477..2497
                     /created_by="User"
                     /label="OmpR Bind"
     Gg_overhang     2498..2501
                     /created_by="User"
                     /label="Insert R"
     ligation        2498..2501
                     /label="Ligation"
     Gg_overhang     2502..2505
                     /created_by="User"
                     /modified_by="User"
                     /label="pSub0-P S5"
     ligation        2502..2505
                     /label="Ligation"
     ligation        2506..2509
                     /label="Ligation"
     Enhancer        2510..2582
                     /created_by="User"
                     /label="OmpR Response Element"
     protein_bind    2510..2530
                     /created_by="User"
                     /label="OmpR Bind"
     protein_bind    2536..2556
                     /created_by="User"
                     /label="OmpR Bind"
     protein_bind    2562..2582
                     /created_by="User"
                     /label="OmpR Bind"
     Gg_overhang     2583..2586
                     /created_by="User"
                     /label="Insert R"
     ligation        2583..2586
                     /label="Ligation"
     Gg_overhang     2587..2590
                     /created_by="User"
                     /label="pSub0-P S4"
     ligation        2587..2590
                     /label="Ligation"
     ligation        2591..2594
                     /label="Ligation"
     Enhancer        2595..2667
                     /created_by="User"
                     /label="OmpR Response Element"
     protein_bind    2595..2615
                     /created_by="User"
                     /label="OmpR Bind"
     protein_bind    2621..2641
                     /created_by="User"
                     /label="OmpR Bind"
     protein_bind    2647..2667
                     /created_by="User"
                     /label="OmpR Bind"
     Gg_overhang     2668..2671
                     /created_by="User"
                     /label="Insert R"
     ligation        2668..2671
                     /label="Ligation"
     Gg_overhang     2672..2675
                     /created_by="User"
                     /modified_by="User"
                     /label="pSub0-P S3"
     ligation        2672..2675
                     /label="Ligation"
     promoter        2676..2737
                     /created_by="User"
                     /modified_by="User"
                     /label="CMV53"
     Gibson_overhang 2692..2706
                     /modified_by="User"
                     /label="Infusion"
     protein_bind    2695..2700
                     /created_by="User"
                     /modified_by="User"
                     /label="SP1 Bind (Short)"
     promoter        2716..2722
                     /created_by="User"
                     /label="BRE-Like"
     promoter        2723..2729
                     /created_by="User"
                     /label="TATA Box"
     misc_feature    2730..2737
                     /created_by="User"
                     /label="5' GC-Rich"
                     /note="Geneious type: Compositionally_biased"
     Gg_overhang     2738..2741
                     /created_by="User"
                     /modified_by="User"
                     /label="pSub0-P S2"
     ligation        2738..2741
                     /label="Ligation"
     Gibson_overhang 2742..2756
                     /created_by="User"
                     /modified_by="User"
                     /label="Infusion"
     promoter        2742..2756
                     /created_by="User"
                     /modified_by="User"
                     /label="minCMV Inr Region"
     promoter        2748..2752
                     /created_by="User"
                     /label="Possible Double TSS"
     misc_RNA        2749
                     /created_by="User"
                     /modified_by="User"
                     /label="Possible TSS"
     promoter        2750..2756
                     /created_by="User"
                     /label="Initiator"
     misc_RNA        2752
                     /created_by="User"
                     /modified_by="User"
                     /label="Putative +1 Site"
     Gg_overhang     2757..2760
                     /created_by="User"
                     /label="pL0 P-5 v2"
     5'UTR           2761..2780
                     /created_by="User"
                     /label="Inert"
     gg_overhang     2781..2784
                     /created_by="User"
                     /label="pL0 5-G"
     ligation        2781..2784
                     /label="Ligation"
     motif           2785..2790
                     /created_by="User"
                     /label="Kozak"
     CDS             2791..3447
                     /codon_start=1
                     /modified_by="User"
                     /product="monomeric Kusabira-Orange 2 fluorescent protein"
                     /translation="MVSVIKPEMKMRYYMDGSVNGHEFTIEGEGTGRPYEGHQEMTLR
                     VTMAEGGPMPFAFDLVSHVFCYGHRVFTKYPEEIPDYFKQAFPEGLSWERSLEFEDGG
                     SASVSAHISLRGNTFYHKSKFTGVNFPADGPIMQNQSVDWEPSTEKITASDGVLKGDV
                     TMYLKLEGGGNHKCQMKTTYKAAKEILEMPGDHYIGHRLVRKTEGNITEQVEDAVAHS
                     "
                     /label="mKO2mod"
     primer_bind     2791..2823
                     /%GC="39.4"
                     /Hairpin_Tm="None"
                     /Self_Dimer_Tm="None"
                     /Sequence="ATGGTGAGTGTGATTAAACCAGAGATGAAGATG"
                     /Tm="64.9"
                     /created_by="primer3"
                     /label="fwd"
     domain          2794..3444
                     /created_by="User"
                     /modified_by="User"
                     /label="mKO2mod"
     ligation        3326..3329
                     /label="Ligation"
     misc_feature    complement(3338..3362)
                     /%GC="40.0"
                     /Hairpin_Tm="36.3"
                     /Self_Dimer_Tm="None"
                     /Sequence="CCTGGCATTTCAAGAATCTCTTTTG"
                     /Tm="59.1"
                     /created_by="primer3"
                     /modified_by="User"
                     /label="RJ_00307Ra"
                     /note="Geneious type: primer_bind_reverse"
     gibson_overhang 3358..3372
                     /created_by="User"
                     /label="Infusion"
     misc_difference complement(3362..3367)
                     /created_by="User"
                     /modified_by="User"
                     /label="Removed BsaI"
     primer_bind     3367..3385
                     /%GC="57.9"
                     /Hairpin_Tm="53.2"
                     /Self_Dimer_Tm="None"
                     /Sequence="CATTACATCGGCCATCGCC"
                     /Tm="59.1"
                     /created_by="primer3"
                     /label="RJ_00307Fa"
     misc_feature    complement(3417..3447)
                     /%GC="45.2"
                     /Hairpin_Tm="54.9"
                     /Self_Dimer_Tm="6.1"
                     /Sequence="TTAGCTATGAGCTACTGCATCTTCTACCTGC"
                     /Tm="65.7"
                     /created_by="primer3"
                     /label="rev"
                     /note="Geneious type: primer_bind_reverse"
     gg_overhang     3448..3451
                     /created_by="User"
                     /label="pL0 G-3"
     3'UTR           3452..3471
                     /created_by="User"
                     /label="Inert"
     gg_overhang     3472..3475
                     /created_by="User"
                     /label="pL0 3-T"
     ligation        3472..3475
                     /label="Ligation"
     terminator      3476..3574
                     /created_by="User"
                     /modified_by="User"
                     /label="Synth Terminator"
     primer_bind     3476..3496
                     /%GC="52.4"
                     /Extension="CTCTAAACGGGTCTTGAGGGGTTTTTTGA"
                     /Hairpin_Tm="None"
                     /Self_Dimer_Tm="None"
                     /Sequence="TGATCTAGAACCGGTCATGGC"
                     /Tm="59.6"
                     /created_by="primer3"
                     /modified_by="User"
                     /label="RJ_00151Fa"
     polyA_signal    3500..3505
                     /created_by="User"
                     /label="Poly-A Signal"
     polyA_signal    complement(3511..3516)
                     /created_by="User"
                     /label="Poly-A Signal"
ORIGIN      
        1 cgctggtgaa ttcccttatg tgagtgtaaa aggcaggcga gtttgtccct taattaatag
       61 ggataacagg gtaatatctt gccctgcacg aataccagcg accccttgcc caaatacttg
      121 ccgtgggcct cggcctgaga gccaaaacac ttgatgcgga agaagtcggt gcgctcctgc
      181 ttgtcgccgg catcgttgcg ccacatctag gatctgccag gaaccgtaaa aaggccgcgt
      241 tgctggcgtt tttccatagg ctccgccccc ctgacgagca tcacaaaaat cgacgctcaa
      301 gtcagaggtg gcgaaacccg acaggactat aaagatacca ggcgtttccc cctggaagct
      361 ccctcgtgcg ctctcctgtt ccgaccctgc cgcttaccgg atacctgtcc gcctttctcc
      421 cttcgggaag cgtggcgctt tctcatagct cacgctgtag gtatctcagt tcggtgtagg
      481 tcgttcgctc caagctgggc tgtgtgcacg aaccccccgt tcagcccgac cgctgcgcct
      541 tatccggtaa ctatcgtctt gagtccaacc cggtaagaca cgacttatcg ccactggcag
      601 cagccactgg taacaggatt agcagagcga ggtatgtagg cggtgctaca gagttcttga
      661 agtggtggcc taactacggc tacactagaa ggacagtatt tggtatctgc gctctgctga
      721 agccagttac cttcggaaaa agagttggta gctcttgatc cggcaaacaa accaccgctg
      781 gtagcggtgg tttttttgtt tgcaagcagc agattacgcg cagaaaaaaa ggatctcaag
      841 aagatccttt gatcttttct acggggtctg acgctcagtg gaacgaaaac tcacgttaag
      901 ggattttggt catgagatta tcaaaaagga tcttcaccta gatcctttta aattaaaaat
      961 gaagttttaa atcaatctaa agtatatatg agtaaacttg gtctgacagt taccaatgct
     1021 taatcagtga ggcacctatc tcagcgatct gtctatttcg ttcatccata gttgcctgac
     1081 tccccgtcgt gtagataact acgatacggg agggcttacc atctggcccc agtgctgcaa
     1141 tgataccgcg agaaccacgc tcaccggctc cagatttatc agcaataaac cagccagccg
     1201 gaagggccga gcgcagaagt ggtcctgcaa ctttatccgc ctccatccag tctattaatt
     1261 gttgccggga agctagagta agtagttcgc cagttaatag tttgcgcaac gttgttgcca
     1321 ttgctacagg catcgtggtg tcacgctcgt cgtttggtat ggcttcattc agctccggtt
     1381 cccaacgatc aaggcgagtt acatgatccc ccatgttgtg caaaaaagcg gttagctcct
     1441 tcggtcctcc gatcgttgtc agaagtaagt tggccgcagt gttatcactc atggttatgg
     1501 cagcactgca taattctctt actgtcatgc catccgtaag atgcttttct gtgactggtg
     1561 agtactcaac caagtcattc tgagaatagt gtatgcggcg accgagttgc tcttgcccgg
     1621 cgtcaatacg ggataatacc gcgccacata gcagaacttt aaaagtgctc atcattggaa
     1681 aacgttcttc ggggcgaaaa ctctcaagga tcttaccgct gttgagatcc agttcgatgt
     1741 aacccactcg tgcacccaac tgatcttcag catcttttac tttcaccagc gtttctgggt
     1801 gagcaaaaac aggaaggcaa aatgccgcaa aaaagggaat aagggcgaca cggaaatgtt
     1861 gaatactcat actcttcctt tttcaatatt attgaagcat ttatcagggt tattgtctca
     1921 tgagcggata catatttgaa tgtatttaga aaaataaaca aataggggtt ccgcgcacga
     1981 attggccagc gctgcattac cctgttatcc ctaaccggtc taatacccaa tctctcgtct
     2041 tatccagatg ttttatacgc cggaggccac ctttggtctt gacattcact aaggagtggg
     2101 cctggaataa aaccagaaat ccccattctc agtctgcccc aagccctcca attccgaggg
     2161 cgctgtatgt ataagctcgg gcaggcaaaa gtcgactgtg agaacacgcc agcagagggc
     2221 gctgtggccc catcagtccc tgcccactga actctccaga aggaaaagcg gcaaggatgc
     2281 aaacaagaaa atcagaccag actgggagtc tagaccctgc gtcccacgcg gtcccaccat
     2341 ggcttcctct ttggaatttt cagggggacc caggaagact gacaccgctg attacttaag
     2401 tttgtacaaa aaagagaggt gtatatttac attttgaaac atctaacgcc atttacattt
     2461 tgaaacatct aacgccattt acattttgaa acatctagaa gtgaggtata tttacatttt
     2521 gaaacatcta acgccattta cattttgaaa catctaacgc catttacatt ttgaaacatc
     2581 tagaagccta gtatatttac attttgaaac atctaacgcc atttacattt tgaaacatct
     2641 aacgccattt acattttgaa acatctagaa ggtaccaaca aaatgtcgta acaagggcgg
     2701 taggcgtgta cggtgggagg tctatataag cagagctcgc agtgaaccgt cagatccaga
     2761 taagtttgta caaaaaagag aggtgccacc atggtgagtg tgattaaacc agagatgaag
     2821 atgaggtact acatggacgg ctccgtcaat gggcatgagt tcacaattga aggtgaaggc
     2881 acaggcagac cttacgaggg acatcaagag atgacactac gcgtcacaat ggccgagggc
     2941 gggccaatgc ctttcgcgtt tgacttagtg tcacacgtgt tctgttacgg ccacagagta
     3001 tttactaaat atccagaaga gataccagac tatttcaaac aagcatttcc tgaaggcctg
     3061 tcatgggaaa ggtcgttgga gttcgaagat ggtgggtccg cttcagtcag tgcgcatata
     3121 agccttagag gaaacacctt ctaccacaaa tccaaattta ctggggttaa ctttcctgcc
     3181 gatggtccta tcatgcaaaa ccaaagtgtt gattgggagc catcaaccga gaaaattact
     3241 gccagcgacg gagttctgaa gggtgatgtt acgatgtacc taaaacttga aggaggcggc
     3301 aatcacaaat gccaaatgaa gactacttac aaggcggcaa aagagattct tgaaatgcca
     3361 ggtgatcatt acatcggcca tcgcctcgtc aggaaaaccg aaggcaacat tactgagcag
     3421 gtagaagatg cagtagctca tagctaagct tccactggat tgtacaatta ccaactgatc
     3481 tagaaccggt catggccgca ataaaatatc tttattttca ttacatctgt gtgttggttt
     3541 tttgtgtgtt cgaactagat gctgtcgacc gatg
//
