# Supplementary material for: Robust and tunable signal processing in mammalian cells via engineered covalent modification cycles
Source: Nat Commun. 2022 Mar 31;13:1720. doi: 10.1038/s41467-022-29338-w (PMC8971529; doi:10.1038/s41467-022-29338-w)
Supplement: Supplementary file 4 — Supplementary Data 1 [file 41467_2022_29338_MOESM4_ESM.zip › Supplementary Data/Plasmids - Experiments/tRJ_00482.gb]

LOCUS       tRJ_00482               5036 bp    DNA     circular UNK 30-MAR-2021
DEFINITION  [S2-3] E1_hACTB_Inert_NarXm2[Q403A]_4xTFF5_Synth pA.
ACCESSION   tRJ_00482
KEYWORDS    .
SOURCE      .
  ORGANISM  .
FEATURES             Location/Qualifiers
     Gibson_Overhang 5..49
                     /created_by="User"
                     /modified_by="User"
                     /label="pL1 S3"
     rep_origin      96..205
                     /ApEinfo_fwdcolor="cyan"
                     /ApEinfo_graphicformat="arrow_data {{0 1 2 0 0 -1} {} 0}
                     width 5 offset 0"
                     /ApEinfo_revcolor="green"
                     /label="RK2 trfa"
     rep_origin      233..915
                     /ApEinfo_fwdcolor="gray50"
                     /ApEinfo_graphicformat="arrow_data {{0 1 2 0 0 -1} {} 0}
                     width 5 offset 0"
                     /ApEinfo_revcolor="gray50"
                     /modified_by="jones"
                     /label="ColE1 origin"
     CDS             complement(1010..1870)
                     /created_by="User"
                     /label="AmpR"
     primer_bind     1701..1721
                     /Sequence="CTCTCAAGGATCTTACCGCTG"
                     /created_by="User"
                     /label="JH1030F"
     motif           complement(1871..1884)
                     /created_by="User"
                     /label="RBS"
     Gibson_Overhang 2017..2061
                     /created_by="User"
                     /modified_by="User"
                     /label="pL1 S2"
     gg_overhang     2062..2065
                     /created_by="User"
                     /label="pL0 I"
     Insulator       2066..2392
                     /created_by="User"
                     /label="E1 Insulator"
     protein_bind    2144..2148
                     /created_by="User"
                     /label="CTCF Bind (Short)"
     protein_bind    complement(2156..2160)
                     /created_by="User"
                     /label="CTCF Bind (Short)"
     protein_bind    complement(2215..2219)
                     /created_by="User"
                     /label="CTCF Bind (Short)"
     ligation        2393..2396
                     /label="Ligation"
     gg_overhang     2393..2396
                     /created_by="User"
                     /label="pL0 I-P"
     promoter        2397..2974
                     /created_by="User"
                     /modified_by="User"
                     /label="hACTB Promoter"
     Enhancer        2497..2679
                     /created_by="User"
                     /label="CpG Island"
     protein_bind    2537..2554
                     /created_by="User"
                     /label="Gal4 Close Match (18)"
     Enhancer        2776..3004
                     /created_by="User"
                     /label="CpG Island"
     promoter        2806..2810
                     /created_by="User"
                     /modified_by="User"
                     /label="CCAAT Box"
     promoter        2835..2844
                     /created_by="User"
                     /modified_by="User"
                     /label="CCArGG Box"
     promoter        2860..2867
                     /created_by="User"
                     /label="BRE Box"
     promoter        2868..2873
                     /created_by="User"
                     /label="TATA Box"
     promoter        2888..2903
                     /created_by="User"
                     /label="Likely Several TSSs"
     misc_RNA        2891
                     /created_by="User"
                     /label="Possible TSS"
     misc_RNA        2894
                     /created_by="User"
                     /label="Possible TSS"
     misc_RNA        2897
                     /created_by="User"
                     /modified_by="User"
                     /label="Putative +1 Site"
     misc_RNA        2900
                     /created_by="User"
                     /label="Possible TSS"
     misc_RNA        2903
                     /created_by="User"
                     /label="Possible TSS"
     misc_difference 2906
                     /created_by="User"
                     /modified_by="User"
                     /label="A-->T (remove BsaI cut site)"
     protein_bind    complement(2913..2918)
                     /created_by="User"
                     /label="SP1 Binding Site"
     promoter        complement(2945..2949)
                     /created_by="User"
                     /label="DPE?"
     protein_bind    complement(2951..2956)
                     /created_by="User"
                     /label="SP1 Binding Site"
     intron          2972..2980
                     /created_by="User"
                     /label="U2 Splice Donor"
     misc_RNA        2974..2975
                     /created_by="User"
                     /label="Cut"
     intron          2975..>3010
                     /created_by="User"
                     /label="hACTB First Intron (Partial)"
     Gg_overhang     3011..3014
                     /created_by="User"
                     /label="pL0 P-5 v2"
     5'UTR           3015..3034
                     /created_by="User"
                     /label="Inert"
     ligation        3035..3038
                     /label="Ligation"
     gg_overhang     3035..3038
                     /created_by="User"
                     /label="pL0 5-G"
     motif           3039..3044
                     /created_by="User"
                     /modified_by="User"
                     /label="Kozak"
     CDS             3045..4841
                     /created_by="User"
                     /modified_by="User"
                     /label="NarX"
     misc_feature    3045..3086
                     /created_by="User"
                     /label="Cytoplasmic. {ECO:0000255}."
                     /note="Geneious type: Topological_domain"
     Transmembrane   3087..3155
                     /created_by="User"
                     /modified_by="User"
                     /label="Helical. {ECO:0000255}."
     misc_feature    3156..3497
                     /created_by="User"
                     /label="Periplasmic. {ECO:0000255}."
                     /note="Geneious type: Topological_domain"
     Transmembrane   3498..3566
                     /created_by="User"
                     /label="Helical. {ECO:0000255}."
     misc_feature    3567..4838
                     /created_by="User"
                     /label="Cytoplasmic. {ECO:0000255}."
                     /note="Geneious type: Topological_domain"
     domain          3570..3728
                     /created_by="User"
                     /label="HAMP. {ECO:0000255|PROSITE-ProRule:PRU00102}."
     domain          4221..4805
                     /created_by="User"
                     /label="Histidine kinase.
                     {ECO:0000255|PROSITE-ProRule:PRU00107}."
     ptm             4239..4241
                     /created_by="User"
                     /modified_by="User"
                     /label="Phosphohistidine"
     site            4242..4244
                     /created_by="User"
                     /label="E/D --> A Eliminates Kinase (K-/P+, Willett2012)"
     motif           4242..4256
                     /created_by="User"
                     /label="DxxxQ Form"
     misc_difference 4254..4256
                     /created_by="User"
                     /modified_by="User"
                     /label="Q --> A"
     site            4254..4256
                     /created_by="User"
                     /label="Q --> A Eliminates Phosphatase (Guess)"
     ligation        4842..4845
                     /Transferred_From="pBjh_3668"
                     /Transferred_Similarity="100.00%"
                     /X-Transferred_From="pBjh_3324"
                     /X-Transferred_Similarity="100.00%"
                     /label="Ligation"
     gg_overhang     4842..4845
                     /Transferred_From="pBjh_3668"
                     /Transferred_Similarity="100.00%"
                     /X-Transferred_From="pBjh_3324"
                     /X-Transferred_Similarity="100.00%"
                     /created_by="User"
                     /label="pL0 G-3"
     MiR_Target_Site 4846..4867
                     /created_by="User"
                     /label="TFF5"
     MiR_Target_Site 4868..4889
                     /created_by="User"
                     /label="TFF5"
     MiR_Target_Site 4890..4911
                     /created_by="User"
                     /label="TFF5"
     MiR_Target_Site 4912..4933
                     /created_by="User"
                     /label="TFF5"
     ligation        4934..4937
                     /label="Ligation"
     gg_overhang     4934..4937
                     /created_by="User"
                     /label="pL0 3-T"
     terminator      4938..5036
                     /created_by="User"
                     /modified_by="User"
                     /label="Synth Terminator"
     polyA_signal    4962..4967
                     /created_by="User"
                     /label="Poly-A Signal"
     polyA_signal    complement(4973..4978)
                     /created_by="User"
                     /label="Poly-A Signal"
ORIGIN      
        1 cgctggtcta atacccaatc tctcgtctta tccagatgtt ttatacgcct taattaatag
       61 ggataacagg gtaatatctt gccctgcacg aataccagcg accccttgcc caaatacttg
      121 ccgtgggcct cggcctgaga gccaaaacac ttgatgcgga agaagtcggt gcgctcctgc
      181 ttgtcgccgg catcgttgcg ccacatctag gatctgccag gaaccgtaaa aaggccgcgt
      241 tgctggcgtt tttccatagg ctccgccccc ctgacgagca tcacaaaaat cgacgctcaa
      301 gtcagaggtg gcgaaacccg acaggactat aaagatacca ggcgtttccc cctggaagct
      361 ccctcgtgcg ctctcctgtt ccgaccctgc cgcttaccgg atacctgtcc gcctttctcc
      421 cttcgggaag cgtggcgctt tctcatagct cacgctgtag gtatctcagt tcggtgtagg
      481 tcgttcgctc caagctgggc tgtgtgcacg aaccccccgt tcagcccgac cgctgcgcct
      541 tatccggtaa ctatcgtctt gagtccaacc cggtaagaca cgacttatcg ccactggcag
      601 cagccactgg taacaggatt agcagagcga ggtatgtagg cggtgctaca gagttcttga
      661 agtggtggcc taactacggc tacactagaa ggacagtatt tggtatctgc gctctgctga
      721 agccagttac cttcggaaaa agagttggta gctcttgatc cggcaaacaa accaccgctg
      781 gtagcggtgg tttttttgtt tgcaagcagc agattacgcg cagaaaaaaa ggatctcaag
      841 aagatccttt gatcttttct acggggtctg acgctcagtg gaacgaaaac tcacgttaag
      901 ggattttggt catgagatta tcaaaaagga tcttcaccta gatcctttta aattaaaaat
      961 gaagttttaa atcaatctaa agtatatatg agtaaacttg gtctgacagt taccaatgct
     1021 taatcagtga ggcacctatc tcagcgatct gtctatttcg ttcatccata gttgcctgac
     1081 tccccgtcgt gtagataact acgatacggg agggcttacc atctggcccc agtgctgcaa
     1141 tgataccgcg agaaccacgc tcaccggctc cagatttatc agcaataaac cagccagccg
     1201 gaagggccga gcgcagaagt ggtcctgcaa ctttatccgc ctccatccag tctattaatt
     1261 gttgccggga agctagagta agtagttcgc cagttaatag tttgcgcaac gttgttgcca
     1321 ttgctacagg catcgtggtg tcacgctcgt cgtttggtat ggcttcattc agctccggtt
     1381 cccaacgatc aaggcgagtt acatgatccc ccatgttgtg caaaaaagcg gttagctcct
     1441 tcggtcctcc gatcgttgtc agaagtaagt tggccgcagt gttatcactc atggttatgg
     1501 cagcactgca taattctctt actgtcatgc catccgtaag atgcttttct gtgactggtg
     1561 agtactcaac caagtcattc tgagaatagt gtatgcggcg accgagttgc tcttgcccgg
     1621 cgtcaatacg ggataatacc gcgccacata gcagaacttt aaaagtgctc atcattggaa
     1681 aacgttcttc ggggcgaaaa ctctcaagga tcttaccgct gttgagatcc agttcgatgt
     1741 aacccactcg tgcacccaac tgatcttcag catcttttac tttcaccagc gtttctgggt
     1801 gagcaaaaac aggaaggcaa aatgccgcaa aaaagggaat aagggcgaca cggaaatgtt
     1861 gaatactcat actcttcctt tttcaatatt attgaagcat ttatcagggt tattgtctca
     1921 tgagcggata catatttgaa tgtatttaga aaaataaaca aataggggtt ccgcgcacga
     1981 attggccagc gctgcattac cctgttatcc ctaaccggtg cgtttttatg cttgtagtat
     2041 tgtataatgt ttttaagatc cggaggccac ctttggtctt gacattcact aaggagtggg
     2101 cctggaataa aaccagaaat ccccattctc agtctgcccc aagccctcca attccgaggg
     2161 cgctgtatgt ataagctcgg gcaggcaaaa gtcgactgtg agaacacgcc agcagagggc
     2221 gctgtggccc catcagtccc tgcccactga actctccaga aggaaaagcg gcaaggatgc
     2281 aaacaagaaa atcagaccag actgggagtc tagaccctgc gtcccacgcg gtcccaccat
     2341 ggcttcctct ttggaatttt cagggggacc caggaagact gacaccgctg attactactg
     2401 cctggccact ccatgccctc caagagctcc ttctgcagga gcgtacagaa cccagggccc
     2461 tggcacccgt gcagaccctg gcccacccca cctgggcgct cagtgcccaa gagatgtcca
     2521 cacctaggat gtcccgcggt gggtgggggg cccgagagac gggcaggccg ggggcaggcc
     2581 tggccatgcg gggccgaacc gggcactgcc cagcgtgggg cgcgggggcc acggcgcgcg
     2641 cccccagccc ccgggcccag caccccaagg cggccaacgc caaaactctc cctcctcctc
     2701 ttcctcaatc tcgctctcgc tctttttttt tttcgcaaaa ggaggggaga gggggtaaaa
     2761 aaatgctgca ctgtgcggcg aagccggtga gtgagcggcg cggggccaat cagcgtgcgc
     2821 cgttccgaaa gttgcctttt atggctcgag cggccgcggc ggcgccctat aaaacccagc
     2881 ggcgcgacgc gccaccaccg ccgagtccgc gtccgccccg cgagcacaga gcctcgcctt
     2941 tgccgatccg ccgcccgtcc acacccgccg ccaggtaagc ccggccagcc gaccggggca
     3001 ggcggctcac cagataagtt tgtacaaaaa agagaggtgc caccatgttg aagagatgtc
     3061 tgagcccgct gaccctggtc aatcaagtag cattgattgt tctcctttca actgcgattg
     3121 gtttggccgg gatggctgtt tctgggtggt tggttcaggg cgtgcaaggc agtgctcacg
     3181 cgataaacaa ggcgggctct cttagaatgc aaagttaccg ccttctcgcg gctgtgccac
     3241 tcagtgaaaa ggacaaaccc ctcattaaag aaatggagca aactgcgttc tcagcagaac
     3301 ttacgagggc agcggaacgc gatggccaat tggcgcaatt gcaaggacta caggactatt
     3361 ggagaaacga gctgatccca gcccttatga gagcccaaaa ccgcgaaact gtctccgctg
     3421 acgtgtccca attcgtggca gggctggatc agctggttag tgggtttgat cgaactacgg
     3481 agatgcgaat cgaaactgtg gttcttgtgc accgggtgat ggcagtattt atggccctgc
     3541 tccttgtatt cacgatcatt tggttgcgag cccgcctttt gcagccgtgg agacagttgc
     3601 ttgccatggc ctctgcagta agtcaccgcg actttactca gcgggccaac atatctggaa
     3661 gaaacgagat ggcgatgctt gggacagcat tgaataacat gagcgccgag cttgcagaga
     3721 gctatgctgt attggagcag agggtgcagg agaaaactgc agggttggag cataagaacc
     3781 aaattctctc attcttgtgg caggccaacc gacgcctgca ctccagggcg cccttgtgtg
     3841 agcggctctc ccccgtactt aatggtttgc agaatctcac attgttgagg gatatagaat
     3901 tgcgagtgta tgacacggac gatgaggaga atcaccagga atttacatgt cagccagaca
     3961 tgacttgcga tgacaagggc tgtcaattgt gtcccagggg ggtgttgcct gtaggcgacc
     4021 ggggcactac tctgaagtgg cgacttgctg attcccacac tcaatacggg attttgcttg
     4081 caacgcttcc acagggacgc cacttgagcc atgaccaaca gcaattggtg gatacactgg
     4141 tagagcaact caccgcaacg cttgcgctgg atcgccacca ggaacgccag caacagctta
     4201 ttgtgatgga agagcgggct accatagccc gagagctgca cgactccata gcagcaagtc
     4261 tcagttgcat gaagatgcaa gtatcctgcc tccagatgca aggggatgcc ctgccggaaa
     4321 gcagtagaga actgttgtct caaatacgga atgaattgaa cgcttcttgg gcacagctgc
     4381 gggaacttct cactactttt cggttgcaac tgacggaacc gggtttgcga ccagctttgg
     4441 aagccagttg tgaagaatat agcgccaagt ttggatttcc ggtgaaactg gattatcagc
     4501 ttccgcctcg gctcgtaccc tcacatcaag caatacactt gttgcagata gcccgagagg
     4561 ccttgtctaa cgcacttaag cattcacagg ctagcgaagt agttgttacg gtcgctcaaa
     4621 atgataatca ggttaagctg accgtgcaag ataatgggtg tggagtccca gaaaatgcta
     4681 taaggagcaa ccactacggc atgatcataa tgagggatag ggctcagagc ctgcgcggag
     4741 attgccgcgt acggcggcgg gaatctggcg gcacggaagt agtagtcacg ttcatacccg
     4801 aaaaaacgtt caccgacgtc cagggagaca cacacgagtg agcttaagca ctctgatttg
     4861 acaattaaag cactctgatt tgacaattaa agcactctga tttgacaatt aaagcactct
     4921 gatttgacaa ttacaactga tctagaaccg gtcatggccg caataaaata tctttatttt
     4981 cattacatct gtgtgttggt tttttgtgtg ttcgaactag atgctgtcga ccgatg
//
