# Supplementary material for: Robust and tunable signal processing in mammalian cells via engineered covalent modification cycles
Source: Nat Commun. 2022 Mar 31;13:1720. doi: 10.1038/s41467-022-29338-w (PMC8971529; doi:10.1038/s41467-022-29338-w)
Supplement: Supplementary file 4 — Supplementary Data 1 [file 41467_2022_29338_MOESM4_ESM.zip › Supplementary Data/Plasmids - Experiments/tRJ_00502.gb]

LOCUS       tRJ_00502               4733 bp    DNA     circular UNK 06-FEB-2020
DEFINITION  [S4-5] E1_hEF1a_Inert_BaeR-VP64_4xTFF5_Synth pA.
ACCESSION   tRJ_00502
KEYWORDS    .
SOURCE      .
  ORGANISM  .
FEATURES             Location/Qualifiers
     Gibson_Overhang 5..49
                     /created_by="User"
                     /modified_by="User"
                     /label="pL1 S5"
     rep_origin      96..205
                     /ApEinfo_fwdcolor="cyan"
                     /ApEinfo_graphicformat="arrow_data {{0 1 2 0 0 -1} {} 0}
                     width 5 offset 0"
                     /ApEinfo_revcolor="green"
                     /label="RK2 trfa"
     misc_feature    complement(202..221)
                     /Mismatches=0
                     /created_by="primer3"
                     /annotation_group="515969252967730dcdd6a-1446-46ef-aaba-9f
                     44f4db6f96"
                     /%GC="55.0"
                     /Tm="57.2"
                     /Hairpin_Tm="36.6"
                     /Self_Dimer_Tm="17.9"
                     /Sequence="CCTGGCAGATCCTAGATGTG"
                     /label="JH1030R"
                     /note="Geneious type: primer_bind_reverse"
     rep_origin      233..915
                     /ApEinfo_fwdcolor="gray50"
                     /ApEinfo_graphicformat="arrow_data {{0 1 2 0 0 -1} {} 0}
                     width 5 offset 0"
                     /ApEinfo_revcolor="gray50"
                     /modified_by="jones"
                     /label="ColE1 origin"
     CDS             complement(1010..1870)
                     /created_by="User"
                     /label="AmpR"
     primer_bind     1701..1721
                     /Sequence="CTCTCAAGGATCTTACCGCTG"
                     /created_by="User"
                     /label="JH1030F"
     motif           complement(1871..1884)
                     /created_by="User"
                     /label="RBS"
     Gibson_Overhang 2017..2061
                     /created_by="User"
                     /modified_by="User"
                     /label="pL1 S4"
     gg_overhang     2062..2065
                     /created_by="User"
                     /label="pL0 I"
     Insulator       2066..2392
                     /created_by="User"
                     /label="E1 Insulator"
     protein_bind    2144..2148
                     /created_by="User"
                     /label="CTCF Bind (Short)"
     protein_bind    complement(2156..2160)
                     /created_by="User"
                     /label="CTCF Bind (Short)"
     protein_bind    complement(2215..2219)
                     /created_by="User"
                     /label="CTCF Bind (Short)"
     ligation        2393..2396
                     /label="Ligation"
     gg_overhang     2393..2396
                     /created_by="User"
                     /label="pL0 I-P"
     promoter        2401..2633
                     /modified_by="User"
                     /label="hEF1a Promoter"
     Enhancer        2430..2691
                     /created_by="User"
                     /label="CpG Island"
     promoter        2565..2570
                     /created_by="User"
                     /label="BRE-like"
     promoter        2571..2577
                     /created_by="User"
                     /label="TATA Box"
     misc_RNA        2601
                     /created_by="User"
                     /label="+1 Site"
     intron          2631..2639
                     /created_by="User"
                     /modified_by="User"
                     /label="U2 Splice Donor"
     misc_RNA        2633..2634
                     /created_by="User"
                     /label="Cut"
     intron          2634..3572
                     /created_by="User"
                     /label="hEF1a First Intron"
     Enhancer        2797..2886
                     /created_by="User"
                     /label="CpG Island"
     Enhancer        2989..3389
                     /created_by="User"
                     /label="CpG Island"
     protein_bind    2989..3003
                     /created_by="User"
                     /label="Gal4 Close Match (15)"
     protein_bind    3004..3022
                     /created_by="User"
                     /label="Gal4 Close Match (19)"
     protein_bind    3005..3010
                     /created_by="User"
                     /label="SP1 Binding Site"
     protein_bind    3008..3022
                     /created_by="User"
                     /label="Gal4 Close Match (15)"
     protein_bind    complement(3147..3152)
                     /created_by="User"
                     /label="SP1 Binding Site"
     protein_bind    3154..3159
                     /created_by="User"
                     /label="SP1 Binding Site"
     protein_bind    3157..3172
                     /created_by="User"
                     /label="Gal4 Close Match (16)"
     protein_bind    3262..3267
                     /created_by="User"
                     /label="SP1 Binding Site"
     misc_RNA        3267..3268
                     /created_by="User"
                     /modified_by="User"
                     /label="Putative Cut"
     protein_bind    3269..3275
                     /created_by="User"
                     /label="AP-1 Binding Site"
     protein_bind    3331..3347
                     /created_by="User"
                     /label="Gal4 Close Match"
     protein_bind    complement(3422..3431)
                     /created_by="User"
                     /label="NFkB Binding Site"
     intron          3537..3541
                     /created_by="User"
                     /modified_by="User"
                     /label="U2 Branch Point-like"
     intron          3554..3569
                     /created_by="User"
                     /label="Poly-Y Tract"
     intron          3570..3573
                     /created_by="User"
                     /modified_by="User"
                     /label="U2 Splice Acceptor"
     misc_RNA        3572..3573
                     /created_by="User"
                     /label="Cut"
     5'UTR           3573..3586
                     /created_by="User"
                     /label="hEF1a 5'UTR"
     Gg_overhang     3587..3590
                     /created_by="User"
                     /label="pL0 P-5 v2"
     5'UTR           3591..3610
                     /created_by="User"
                     /label="Inert"
     Gg_overhang     3611..3614
                     /created_by="User"
                     /modified_by="User"
                     /label="pL0 5-G"
     motif           3615..3620
                     /created_by="User"
                     /modified_by="User"
                     /label="Kozak"
     CDS             3621..4538
                     /created_by="User"
                     /modified_by="User"
                     /label="BaeR-VP64"
     domain          3654..3995
                     /created_by="User"
                     /modified_by="User"
                     /label="BaeR Response
                     regulatory.{ECO:0000255|PROSITE-ProRule:PRU00169}."
     ptm             3801..3803
                     /created_by="User"
                     /label="Phoshoaspartate"
     misc_feature    4011..4322
                     /created_by="User"
                     /modified_by="User"
                     /label="BaeR DBD (OmpR/PhoB-type).
                     {ECO:0000255|PROSITE-ProRule:PRU01091}."
                     /note="Geneious type: dna_binding_domain"
     motif           4341..4349
                     /created_by="User"
                     /label="GSG"
     motif           4353..4367
                     /created_by="User"
                     /label="Linker"
     domain          4368..4535
                     /Transferred_From="(4) Digestion of pBjh_4018 - Fragment
                     1, (4) Digestion of pBjh_4019 - Fragment 1, (4) Digestion
                     of pBjh_4067 - Fragment 1, (4) Digestion of pBjh_4068 -
                     Fragment 1, (4) Digestion of pRJ_00096 - Fragment 1, (4)
                     Digestion of pRJ_00097 - Fragment 1, Digestion of
                     pBjh_4018 - Fragment 1, Digestion of pBjh_4019 - Fragment
                     1, Digestion of pBjh_4067 - Fragment 1, Digestion of
                     pBjh_4068 - Fragment 1, Digestion of pRJ_00096 - Fragment
                     1, Digestion of pRJ_00097 - Fragment 1, pBjh_4018,
                     pBjh_4019, pBjh_4067, pBjh_4068, pRJ_00096, pRJ_00097"
                     /Transferred_Similarity="100.00%"
                     /X-Transferred_From="(4) Digestion of pBjh_4067 -
                     Fragment1; (4) Digestion of pBjh_4068 - Fragment 1;
                     Digestion ofpBjh_4067 - Fragment 1; Digestion of pBjh_4068
                     - Fragment1; Digestion of pRJ_00010 PCR Product - Fragment
                     2;Digestion of pRJ_00011 PCR Product - Fragment 2;
                     pBjh_4067;pBjh_4068; pRJ_00010; pRJ_00010 PCR Product;
                     pRJ_00011;pRJ_00011 PCR Product; pRJ_00096; pRJ_00097"
                     /X-Transferred_Similarity="100.00%"
                     /created_by="User"
                     /modified_by="User"
                     /label="VP64"
     domain          4374..4406
                     /Transferred_From="(4) Digestion of pBjh_4018 - Fragment
                     1, (4) Digestion of pBjh_4019 - Fragment 1, (4) Digestion
                     of pBjh_4067 - Fragment 1, (4) Digestion of pBjh_4068 -
                     Fragment 1, (4) Digestion of pRJ_00096 - Fragment 1, (4)
                     Digestion of pRJ_00097 - Fragment 1, Digestion of
                     pBjh_4018 - Fragment 1, Digestion of pBjh_4019 - Fragment
                     1, Digestion of pBjh_4067 - Fragment 1, Digestion of
                     pBjh_4068 - Fragment 1, Digestion of pRJ_00096 - Fragment
                     1, Digestion of pRJ_00097 - Fragment 1, pBjh_4018,
                     pBjh_4019, pBjh_4067, pBjh_4068, pRJ_00096, pRJ_00097"
                     /Transferred_Similarity="100.00%"
                     /X-Transferred_From="(4) Digestion of pBjh_4018 -
                     Fragment1; (4) Digestion of pBjh_4019 - Fragment 1; (4)
                     Digestionof pBjh_4067 - Fragment 1; (4) Digestion of
                     pBjh_4068 -Fragment 1; Digestion of pBjh_4018 - Fragment
                     1; Digestionof pBjh_4019 - Fragment 1; Digestion of
                     pBjh_4067 -Fragment 1; Digestion of pBjh_4068 - Fragment
                     1; VP64(pBjh_4067); pBjh_4018; pBjh_4019; pBjh_4067;
                     pBjh_4068"
                     /X-Transferred_Similarity="100.00%"
                     /created_by="User"
                     /label="VP16min"
     domain          4413..4445
                     /Transferred_From="(4) Digestion of pBjh_4018 - Fragment
                     1, (4) Digestion of pBjh_4019 - Fragment 1, (4) Digestion
                     of pBjh_4067 - Fragment 1, (4) Digestion of pBjh_4068 -
                     Fragment 1, (4) Digestion of pRJ_00096 - Fragment 1, (4)
                     Digestion of pRJ_00097 - Fragment 1, Digestion of
                     pBjh_4018 - Fragment 1, Digestion of pBjh_4019 - Fragment
                     1, Digestion of pBjh_4067 - Fragment 1, Digestion of
                     pBjh_4068 - Fragment 1, Digestion of pRJ_00096 - Fragment
                     1, Digestion of pRJ_00097 - Fragment 1, pBjh_4018,
                     pBjh_4019, pBjh_4067, pBjh_4068, pRJ_00096, pRJ_00097"
                     /Transferred_Similarity="100.00%"
                     /X-Transferred_From="(4) Digestion of pBjh_4018 -
                     Fragment1; (4) Digestion of pBjh_4019 - Fragment 1; (4)
                     Digestionof pBjh_4067 - Fragment 1; (4) Digestion of
                     pBjh_4068 -Fragment 1; Digestion of pBjh_4018 - Fragment
                     1; Digestionof pBjh_4019 - Fragment 1; Digestion of
                     pBjh_4067 -Fragment 1; Digestion of pBjh_4068 - Fragment
                     1; VP64(pBjh_4067); pBjh_4018; pBjh_4019; pBjh_4067;
                     pBjh_4068"
                     /X-Transferred_Similarity="100.00%"
                     /created_by="User"
                     /label="VP16min"
     domain          4452..4484
                     /Transferred_From="(4) Digestion of pBjh_4018 - Fragment
                     1, (4) Digestion of pBjh_4019 - Fragment 1, (4) Digestion
                     of pBjh_4067 - Fragment 1, (4) Digestion of pBjh_4068 -
                     Fragment 1, (4) Digestion of pRJ_00096 - Fragment 1, (4)
                     Digestion of pRJ_00097 - Fragment 1, Digestion of
                     pBjh_4018 - Fragment 1, Digestion of pBjh_4019 - Fragment
                     1, Digestion of pBjh_4067 - Fragment 1, Digestion of
                     pBjh_4068 - Fragment 1, Digestion of pRJ_00096 - Fragment
                     1, Digestion of pRJ_00097 - Fragment 1, pBjh_4018,
                     pBjh_4019, pBjh_4067, pBjh_4068, pRJ_00096, pRJ_00097"
                     /Transferred_Similarity="100.00%"
                     /X-Transferred_From="(4) Digestion of pBjh_4018 -
                     Fragment1; (4) Digestion of pBjh_4019 - Fragment 1; (4)
                     Digestionof pBjh_4067 - Fragment 1; (4) Digestion of
                     pBjh_4068 -Fragment 1; Digestion of pBjh_4018 - Fragment
                     1; Digestionof pBjh_4019 - Fragment 1; Digestion of
                     pBjh_4067 -Fragment 1; Digestion of pBjh_4068 - Fragment
                     1; VP64(pBjh_4067); pBjh_4018; pBjh_4019; pBjh_4067;
                     pBjh_4068"
                     /X-Transferred_Similarity="100.00%"
                     /created_by="User"
                     /label="VP16min"
     domain          4491..4523
                     /Transferred_From="(4) Digestion of pBjh_4018 - Fragment
                     1, (4) Digestion of pBjh_4019 - Fragment 1, (4) Digestion
                     of pBjh_4067 - Fragment 1, (4) Digestion of pBjh_4068 -
                     Fragment 1, (4) Digestion of pRJ_00096 - Fragment 1, (4)
                     Digestion of pRJ_00097 - Fragment 1, Digestion of
                     pBjh_4018 - Fragment 1, Digestion of pBjh_4019 - Fragment
                     1, Digestion of pBjh_4067 - Fragment 1, Digestion of
                     pBjh_4068 - Fragment 1, Digestion of pRJ_00096 - Fragment
                     1, Digestion of pRJ_00097 - Fragment 1, pBjh_4018,
                     pBjh_4019, pBjh_4067, pBjh_4068, pRJ_00096, pRJ_00097"
                     /Transferred_Similarity="100.00%"
                     /X-Transferred_From="(4) Digestion of pBjh_4018 -
                     Fragment1; (4) Digestion of pBjh_4019 - Fragment 1; (4)
                     Digestionof pBjh_4067 - Fragment 1; (4) Digestion of
                     pBjh_4068 -Fragment 1; Digestion of pBjh_4018 - Fragment
                     1; Digestionof pBjh_4019 - Fragment 1; Digestion of
                     pBjh_4067 -Fragment 1; Digestion of pBjh_4068 - Fragment
                     1; VP64(pBjh_4067); pBjh_4018; pBjh_4019; pBjh_4067;
                     pBjh_4068"
                     /X-Transferred_Similarity="100.00%"
                     /created_by="User"
                     /label="VP16min"
     ligation        4539..4542
                     /Transferred_From="pBjh_3668"
                     /Transferred_Similarity="100.00%"
                     /X-Transferred_From="pBjh_3324"
                     /X-Transferred_Similarity="100.00%"
                     /label="Ligation"
     gg_overhang     4539..4542
                     /Transferred_From="pBjh_3668"
                     /Transferred_Similarity="100.00%"
                     /X-Transferred_From="pBjh_3324"
                     /X-Transferred_Similarity="100.00%"
                     /created_by="User"
                     /label="pL0 G-3"
     MiR_Target_Site 4543..4564
                     /created_by="User"
                     /label="TFF5"
     MiR_Target_Site 4565..4586
                     /created_by="User"
                     /label="TFF5"
     MiR_Target_Site 4587..4608
                     /created_by="User"
                     /label="TFF5"
     MiR_Target_Site 4609..4630
                     /created_by="User"
                     /label="TFF5"
     ligation        4631..4634
                     /label="Ligation"
     gg_overhang     4631..4634
                     /created_by="User"
                     /label="pL0 3-T"
     terminator      4635..4733
                     /created_by="User"
                     /modified_by="User"
                     /label="Synth Terminator"
     polyA_signal    4659..4664
                     /created_by="User"
                     /label="Poly-A Signal"
     polyA_signal    complement(4670..4675)
                     /created_by="User"
                     /label="Poly-A Signal"
ORIGIN      
        1 cgctggttgc ttgcaaaagc agtaattgga aagcactctc aaagaatcct taattaatag
       61 ggataacagg gtaatatctt gccctgcacg aataccagcg accccttgcc caaatacttg
      121 ccgtgggcct cggcctgaga gccaaaacac ttgatgcgga agaagtcggt gcgctcctgc
      181 ttgtcgccgg catcgttgcg ccacatctag gatctgccag gaaccgtaaa aaggccgcgt
      241 tgctggcgtt tttccatagg ctccgccccc ctgacgagca tcacaaaaat cgacgctcaa
      301 gtcagaggtg gcgaaacccg acaggactat aaagatacca ggcgtttccc cctggaagct
      361 ccctcgtgcg ctctcctgtt ccgaccctgc cgcttaccgg atacctgtcc gcctttctcc
      421 cttcgggaag cgtggcgctt tctcatagct cacgctgtag gtatctcagt tcggtgtagg
      481 tcgttcgctc caagctgggc tgtgtgcacg aaccccccgt tcagcccgac cgctgcgcct
      541 tatccggtaa ctatcgtctt gagtccaacc cggtaagaca cgacttatcg ccactggcag
      601 cagccactgg taacaggatt agcagagcga ggtatgtagg cggtgctaca gagttcttga
      661 agtggtggcc taactacggc tacactagaa ggacagtatt tggtatctgc gctctgctga
      721 agccagttac cttcggaaaa agagttggta gctcttgatc cggcaaacaa accaccgctg
      781 gtagcggtgg tttttttgtt tgcaagcagc agattacgcg cagaaaaaaa ggatctcaag
      841 aagatccttt gatcttttct acggggtctg acgctcagtg gaacgaaaac tcacgttaag
      901 ggattttggt catgagatta tcaaaaagga tcttcaccta gatcctttta aattaaaaat
      961 gaagttttaa atcaatctaa agtatatatg agtaaacttg gtctgacagt taccaatgct
     1021 taatcagtga ggcacctatc tcagcgatct gtctatttcg ttcatccata gttgcctgac
     1081 tccccgtcgt gtagataact acgatacggg agggcttacc atctggcccc agtgctgcaa
     1141 tgataccgcg agaaccacgc tcaccggctc cagatttatc agcaataaac cagccagccg
     1201 gaagggccga gcgcagaagt ggtcctgcaa ctttatccgc ctccatccag tctattaatt
     1261 gttgccggga agctagagta agtagttcgc cagttaatag tttgcgcaac gttgttgcca
     1321 ttgctacagg catcgtggtg tcacgctcgt cgtttggtat ggcttcattc agctccggtt
     1381 cccaacgatc aaggcgagtt acatgatccc ccatgttgtg caaaaaagcg gttagctcct
     1441 tcggtcctcc gatcgttgtc agaagtaagt tggccgcagt gttatcactc atggttatgg
     1501 cagcactgca taattctctt actgtcatgc catccgtaag atgcttttct gtgactggtg
     1561 agtactcaac caagtcattc tgagaatagt gtatgcggcg accgagttgc tcttgcccgg
     1621 cgtcaatacg ggataatacc gcgccacata gcagaacttt aaaagtgctc atcattggaa
     1681 aacgttcttc ggggcgaaaa ctctcaagga tcttaccgct gttgagatcc agttcgatgt
     1741 aacccactcg tgcacccaac tgatcttcag catcttttac tttcaccagc gtttctgggt
     1801 gagcaaaaac aggaaggcaa aatgccgcaa aaaagggaat aagggcgaca cggaaatgtt
     1861 gaatactcat actcttcctt tttcaatatt attgaagcat ttatcagggt tattgtctca
     1921 tgagcggata catatttgaa tgtatttaga aaaataaaca aataggggtt ccgcgcacga
     1981 attggccagc gctgcattac cctgttatcc ctaaccggtg aattccctta tgtgagtgta
     2041 aaaggcaggc gagtttgtcc cggaggccac ctttggtctt gacattcact aaggagtggg
     2101 cctggaataa aaccagaaat ccccattctc agtctgcccc aagccctcca attccgaggg
     2161 cgctgtatgt ataagctcgg gcaggcaaaa gtcgactgtg agaacacgcc agcagagggc
     2221 gctgtggccc catcagtccc tgcccactga actctccaga aggaaaagcg gcaaggatgc
     2281 aaacaagaaa atcagaccag actgggagtc tagaccctgc gtcccacgcg gtcccaccat
     2341 ggcttcctct ttggaatttt cagggggacc caggaagact gacaccgctg attactttaa
     2401 ttggctccgg tgcccgtcag tgggcagagc gcacatcgcc cacagtcccc gagaagttgt
     2461 ggggaggggt cggcaattga accggtgcct agagaaggtg gcgcggggta aactgggaaa
     2521 gtgatgtcgt gtactggctc cgcctttttc ccgagggtgg gggagaaccg tatataagtg
     2581 cagtagtcgc cgtgaacgtt ctttttcgca acgggtttgc cgccagaaca caggtaagtg
     2641 ccgtgtgtgg ttcccgcggg cctggcctct ttacgggtta tggcccttgc gtgccttgaa
     2701 ttacttccac ctggctgcag tacgtgattc ttgatcccga gcttcgggtt ggaagtgggt
     2761 gggagagttc gaggccttgc gcttaaggag ccccttcgcc tcgtgcttga gttgaggcct
     2821 ggcctgggcg ctggggccgc cgcgtgcgaa tctggtggca ccttcgcgcc tgtctcgctg
     2881 ctttcgataa gtctctagcc atttaaaatt tttgatgacc tgctgcgacg ctttttttct
     2941 ggcaagatag tcttgtaaat gcgggccaag atctgcacac tggtatttcg gtttttgggg
     3001 ccgcgggcgg cgacggggcc cgtgcgtccc agcgcacatg ttcggcgagg cggggcctgc
     3061 gagcgcggcc accgagaatc ggacgggggt agtctcaagc tggccggcct gctctggtgc
     3121 ctggcctcgc gccgccgtgt atcgccccgc cctgggcggc aaggctggcc cggtcggcac
     3181 cagttgcgtg agcggaaaga tggccgcttc ccggccctgc tgcagggagc tcaaaatgga
     3241 ggacgcggcg ctcgggagag cgggcgggtg agtcacccac acaaaggaaa agggcctttc
     3301 cgtcctcagc cgtcgcttca tgtgactcca cggagtaccg ggcgccgtcc aggcacctcg
     3361 attagttctc gagcttttgg agtacgtcgt ctttaggttg gggggagggg ttttatgcga
     3421 tggagtttcc ccacactgag tgggtggaga ctgaagttag gccagcttgg cacttgatgt
     3481 aattctcctt ggaatttgcc ctttttgagt ttggatcttg gttcattctc aagcctcaga
     3541 cagtggttca aagttttttt cttccatttc aggtggatcc caagggcaga taagtttgta
     3601 caaaaaagag aggtgccacc atgaccgaac tcccaataga tgagaacacg cccaggatac
     3661 tgattgttga ggacgagcca aagctcggcc aacttcttat agattacctg agagcagctt
     3721 cttatgcacc gactcttata tctcatggcg accaggtact tccatacgtc agacaaactc
     3781 cacccgacct tattttgttg gatttgatgc tgccagggac cgacgggctt actttgtgta
     3841 gggagattag gcgatttagt gacatcccaa tcgtaatggt aactgccaag atagaggaaa
     3901 tcgatcgact tcttggattg gaaattggtg ctgatgacta catttgcaaa ccgtattcac
     3961 cacgggaagt ggtggccaga gtaaagacga ttctgaggcg ctgcaagcct caaagggaac
     4021 tccaacaaca ggacgctgag tcccctctca ttatcgatga aggccgcttc caagcatcat
     4081 ggcgcgggaa aatgctggac ttgacgcccg ccgagtttcg gctccttaag acactgtcac
     4141 atgaacctgg caaggtgttc tcacgggaac agttgcttaa tcacttgtac gatgattatc
     4201 gagtagttac agaccggact attgactctc atataaaaaa cctgcggagg aaactggaat
     4261 cattggacgc cgaacaaagc ttcatccgag cagtgtatgg cgttggttac agatgggagg
     4321 ctgacgcatg cagaattgta ggatctggcg aggccagcgg ttccggacgg gctgacgcat
     4381 tggacgattt tgatctggat atgctgggaa gtgacgccct cgatgatttt gaccttgaca
     4441 tgcttggttc ggatgccctt gatgactttg acctcgacat gctcggcagt gacgcccttg
     4501 atgatttcga cctggacatg ctgattaact ctagatgagc ttaagcactc tgatttgaca
     4561 attaaagcac tctgatttga caattaaagc actctgattt gacaattaaa gcactctgat
     4621 ttgacaatta caactgatct agaaccggtc atggccgcaa taaaatatct ttattttcat
     4681 tacatctgtg tgttggtttt ttgtgtgttc gaactagatg ctgtcgaccg atg
//
