# Supplementary material for: Robust and tunable signal processing in mammalian cells via engineered covalent modification cycles
Source: Nat Commun. 2022 Mar 31;13:1720. doi: 10.1038/s41467-022-29338-w (PMC8971529; doi:10.1038/s41467-022-29338-w)
Supplement: Supplementary file 4 — Supplementary Data 1 [file 41467_2022_29338_MOESM4_ESM.zip › Supplementary Data/Plasmids - Experiments/tRJ_00511.gb]

LOCUS       tRJ_00511               3282 bp    DNA     circular UNK 06-FEB-2020
DEFINITION  [S3-4] E1_6xBaeR-minKB_Inert_CytoNluc_Inert_Synth pA.
ACCESSION   tRJ_00511
KEYWORDS    .
SOURCE      .
  ORGANISM  .
FEATURES             Location/Qualifiers
     Gibson_Overhang 5..49
                     /created_by="User"
                     /modified_by="User"
                     /label="pL1 S4"
     rep_origin      96..205
                     /ApEinfo_fwdcolor="cyan"
                     /ApEinfo_graphicformat="arrow_data {{0 1 2 0 0 -1} {} 0}
                     width 5 offset 0"
                     /ApEinfo_revcolor="green"
                     /label="RK2 trfa"
     misc_feature    complement(202..221)
                     /Mismatches=0
                     /created_by="primer3"
                     /annotation_group="5165844681238935ddf6e-9965-4d54-a375-9b
                     8e650cae44"
                     /%GC="55.0"
                     /Tm="57.2"
                     /Hairpin_Tm="36.6"
                     /Self_Dimer_Tm="17.9"
                     /Sequence="CCTGGCAGATCCTAGATGTG"
                     /label="JH1030R"
                     /note="Geneious type: primer_bind_reverse"
     rep_origin      233..915
                     /ApEinfo_fwdcolor="gray50"
                     /ApEinfo_graphicformat="arrow_data {{0 1 2 0 0 -1} {} 0}
                     width 5 offset 0"
                     /ApEinfo_revcolor="gray50"
                     /modified_by="jones"
                     /label="ColE1 origin"
     CDS             complement(1010..1870)
                     /created_by="User"
                     /label="AmpR"
     primer_bind     1701..1721
                     /Sequence="CTCTCAAGGATCTTACCGCTG"
                     /created_by="User"
                     /label="JH1030F"
     motif           complement(1871..1884)
                     /created_by="User"
                     /label="RBS"
     Gibson_Overhang 2017..2061
                     /created_by="User"
                     /modified_by="User"
                     /label="pL1 S3"
     gg_overhang     2062..2065
                     /created_by="User"
                     /label="pL0 I"
     Insulator       2066..2392
                     /created_by="User"
                     /label="E1 Insulator"
     protein_bind    2144..2148
                     /created_by="User"
                     /label="CTCF Bind (Short)"
     protein_bind    complement(2156..2160)
                     /created_by="User"
                     /label="CTCF Bind (Short)"
     protein_bind    complement(2215..2219)
                     /created_by="User"
                     /label="CTCF Bind (Short)"
     ligation        2393..2396
                     /label="Ligation"
     Gg_overhang     2393..2396
                     /created_by="User"
                     /label="pL0 I-P"
     misc_feature    2397..2416
                     /created_by="User"
                     /label="Inert"
     protein_bind    2405..2411
                     /Found_Using="tfscan (searching Vertebrate)"
                     /Matches="R00770"
                     /Quality="6 (No quality assigned)"
                     /Species="human, Homo sapiens."
                     /Transfac_Accession="<a
                     href=http://www.gene-regulation.com/cgi-bin/pub/database
                     s/transfac/getTF.cgi?AC=T00820>T00820</a>"
                     /label="TFIID Bind"
     ligation        2417..2420
                     /label="Ligation"
     Gg_overhang     2417..2420
                     /created_by="User"
                     /modified_by="User"
                     /label="pSub0-P S5"
     ligation        2421..2424
                     /label="Ligation"
     Gg_overhang     2421..2424
                     /created_by="User"
                     /label="Insert L"
     Enhancer        2425..2482
                     /created_by="User"
                     /modified_by="User"
                     /label="BaeR Response Element"
     protein_bind    2425..2440
                     /created_by="User"
                     /label="BaeR Bind"
     protein_bind    2446..2461
                     /created_by="User"
                     /label="BaeR Bind"
     protein_bind    2467..2482
                     /created_by="User"
                     /label="BaeR Bind"
     ligation        2483..2486
                     /label="Ligation"
     Gg_overhang     2483..2486
                     /created_by="User"
                     /label="Insert R"
     ligation        2487..2490
                     /label="Ligation"
     Gg_overhang     2487..2490
                     /created_by="User"
                     /label="pSub0-P S4"
     ligation        2491..2494
                     /label="Ligation"
     Gg_overhang     2491..2494
                     /created_by="User"
                     /label="Insert L"
     Enhancer        2495..2552
                     /created_by="User"
                     /modified_by="User"
                     /label="BaeR Response Element"
     protein_bind    2495..2510
                     /created_by="User"
                     /label="BaeR Bind"
     protein_bind    2516..2531
                     /created_by="User"
                     /label="BaeR Bind"
     protein_bind    2537..2552
                     /created_by="User"
                     /label="BaeR Bind"
     ligation        2553..2556
                     /label="Ligation"
     Gg_overhang     2553..2556
                     /created_by="User"
                     /label="Insert R"
     ligation        2557..2560
                     /label="Ligation"
     Gg_overhang     2557..2560
                     /created_by="User"
                     /modified_by="User"
                     /label="pSub0-P S3"
     promoter        2561..2585
                     /created_by="User"
                     /modified_by="User"
                     /label="TATA_YB"
     protein_bind    complement(2565..2569)
                     /created_by="User"
                     /label="CTCF Bind (Short)"
     promoter        2570..2576
                     /created_by="User"
                     /label="TATA Box"
     misc_feature    2578..2585
                     /created_by="User"
                     /label="5' GC-Rich"
                     /note="Geneious type: Compositionally_biased"
     ligation        2586..2589
                     /label="Ligation"
     Gg_overhang     2586..2589
                     /created_by="User"
                     /modified_by="User"
                     /label="pSub0-P S2"
     promoter        2590..2611
                     /created_by="User"
                     /modified_by="User"
                     /label="No TSS (removed YR motifs from minMLP and added
                     more TCs)"
     Gg_overhang     2612..2615
                     /created_by="User"
                     /label="pL0 P-5 v2"
     5'UTR           2616..2635
                     /created_by="User"
                     /label="Inert"
     Gg_overhang     2636..2639
                     /created_by="User"
                     /label="pL0 5-G"
     motif           2640..2648
                     /created_by="User"
                     /label="Kozak"
     CDS             2649..3155
                     /created_by="User"
                     /modified_by="User"
                     /label="NanoLuc"
     domain          2652..3152
                     /created_by="User"
                     /label="NanoLuc"
     gg_overhang     3156..3159
                     /created_by="User"
                     /label="pL0 G-3"
     3'UTR           3160..3179
                     /created_by="User"
                     /label="Inert"
     ligation        3180..3183
                     /label="Ligation"
     gg_overhang     3180..3183
                     /created_by="User"
                     /label="pL0 3-T"
     terminator      3184..3282
                     /created_by="User"
                     /modified_by="User"
                     /label="Synth Terminator"
     polyA_signal    3208..3213
                     /created_by="User"
                     /label="Poly-A Signal"
     polyA_signal    complement(3219..3224)
                     /created_by="User"
                     /label="Poly-A Signal"
ORIGIN      
        1 cgctggtgaa ttcccttatg tgagtgtaaa aggcaggcga gtttgtccct taattaatag
       61 ggataacagg gtaatatctt gccctgcacg aataccagcg accccttgcc caaatacttg
      121 ccgtgggcct cggcctgaga gccaaaacac ttgatgcgga agaagtcggt gcgctcctgc
      181 ttgtcgccgg catcgttgcg ccacatctag gatctgccag gaaccgtaaa aaggccgcgt
      241 tgctggcgtt tttccatagg ctccgccccc ctgacgagca tcacaaaaat cgacgctcaa
      301 gtcagaggtg gcgaaacccg acaggactat aaagatacca ggcgtttccc cctggaagct
      361 ccctcgtgcg ctctcctgtt ccgaccctgc cgcttaccgg atacctgtcc gcctttctcc
      421 cttcgggaag cgtggcgctt tctcatagct cacgctgtag gtatctcagt tcggtgtagg
      481 tcgttcgctc caagctgggc tgtgtgcacg aaccccccgt tcagcccgac cgctgcgcct
      541 tatccggtaa ctatcgtctt gagtccaacc cggtaagaca cgacttatcg ccactggcag
      601 cagccactgg taacaggatt agcagagcga ggtatgtagg cggtgctaca gagttcttga
      661 agtggtggcc taactacggc tacactagaa ggacagtatt tggtatctgc gctctgctga
      721 agccagttac cttcggaaaa agagttggta gctcttgatc cggcaaacaa accaccgctg
      781 gtagcggtgg tttttttgtt tgcaagcagc agattacgcg cagaaaaaaa ggatctcaag
      841 aagatccttt gatcttttct acggggtctg acgctcagtg gaacgaaaac tcacgttaag
      901 ggattttggt catgagatta tcaaaaagga tcttcaccta gatcctttta aattaaaaat
      961 gaagttttaa atcaatctaa agtatatatg agtaaacttg gtctgacagt taccaatgct
     1021 taatcagtga ggcacctatc tcagcgatct gtctatttcg ttcatccata gttgcctgac
     1081 tccccgtcgt gtagataact acgatacggg agggcttacc atctggcccc agtgctgcaa
     1141 tgataccgcg agaaccacgc tcaccggctc cagatttatc agcaataaac cagccagccg
     1201 gaagggccga gcgcagaagt ggtcctgcaa ctttatccgc ctccatccag tctattaatt
     1261 gttgccggga agctagagta agtagttcgc cagttaatag tttgcgcaac gttgttgcca
     1321 ttgctacagg catcgtggtg tcacgctcgt cgtttggtat ggcttcattc agctccggtt
     1381 cccaacgatc aaggcgagtt acatgatccc ccatgttgtg caaaaaagcg gttagctcct
     1441 tcggtcctcc gatcgttgtc agaagtaagt tggccgcagt gttatcactc atggttatgg
     1501 cagcactgca taattctctt actgtcatgc catccgtaag atgcttttct gtgactggtg
     1561 agtactcaac caagtcattc tgagaatagt gtatgcggcg accgagttgc tcttgcccgg
     1621 cgtcaatacg ggataatacc gcgccacata gcagaacttt aaaagtgctc atcattggaa
     1681 aacgttcttc ggggcgaaaa ctctcaagga tcttaccgct gttgagatcc agttcgatgt
     1741 aacccactcg tgcacccaac tgatcttcag catcttttac tttcaccagc gtttctgggt
     1801 gagcaaaaac aggaaggcaa aatgccgcaa aaaagggaat aagggcgaca cggaaatgtt
     1861 gaatactcat actcttcctt tttcaatatt attgaagcat ttatcagggt tattgtctca
     1921 tgagcggata catatttgaa tgtatttaga aaaataaaca aataggggtt ccgcgcacga
     1981 attggccagc gctgcattac cctgttatcc ctaaccggtc taatacccaa tctctcgtct
     2041 tatccagatg ttttatacgc cggaggccac ctttggtctt gacattcact aaggagtggg
     2101 cctggaataa aaccagaaat ccccattctc agtctgcccc aagccctcca attccgaggg
     2161 cgctgtatgt ataagctcgg gcaggcaaaa gtcgactgtg agaacacgcc agcagagggc
     2221 gctgtggccc catcagtccc tgcccactga actctccaga aggaaaagcg gcaaggatgc
     2281 aaacaagaaa atcagaccag actgggagtc tagaccctgc gtcccacgcg gtcccaccat
     2341 ggcttcctct ttggaatttt cagggggacc caggaagact gacaccgctg attacttaag
     2401 tttgtacaaa aaagagtgag gtattttttc tccacgattg cgacgttttt ctccgcgatt
     2461 gcgacgtttt tctccacgat tggaagccta gtattttttc tccacgattg cgacgttttt
     2521 ctccgcgatt gcgacgtttt tctccacgat tggaaggtac tctagagggt atataatggg
     2581 ggccacgcag gttcctcctc tctctccttc tcagataagt ttgtacaaaa aagagaggtg
     2641 ccgccaccat gctggaagat ttcgtgggcg actggcggca gaccgccggc tacaatctgg
     2701 accaggtgct ggaacagggc ggcgtgtcct ctctgtttca gaacctgggc gtgtccgtga
     2761 cccccatcca gagaatcgtg ctgagcggcg agaacggcct gaagatcgac atccacgtga
     2821 tcatccctta cgagggcctg tccggcgacc agatgggcca gatcgagaag atctttaagg
     2881 tggtgtaccc cgtggacgac caccacttca aagtgatcct gcactacggc accctcgtga
     2941 tcgacggcgt gacccctaac atgatcgact acttcggcag accctacgag ggaatcgccg
     3001 tgttcgacgg caagaaaatc accgtgaccg gcaccctgtg gaacggcaac aagatcatcg
     3061 acgagagact gatcaacccc gacggcagcc tgctgttcag agtgaccatc aatggcgtga
     3121 caggctggcg gctgtgcgag agaattctgg cctgagcttc cactggattg tacaattacc
     3181 aactgatcta gaaccggtca tggccgcaat aaaatatctt tattttcatt acatctgtgt
     3241 gttggttttt tgtgtgttcg aactagatgc tgtcgaccga tg
//
