# Supplementary material for: Robust and tunable signal processing in mammalian cells via engineered covalent modification cycles
Source: Nat Commun. 2022 Mar 31;13:1720. doi: 10.1038/s41467-022-29338-w (PMC8971529; doi:10.1038/s41467-022-29338-w)
Supplement: Supplementary file 4 — Supplementary Data 1 [file 41467_2022_29338_MOESM4_ESM.zip › Supplementary Data/Plasmids - Experiments/tRJ_00512.gb]

LOCUS       tRJ_00512               3306 bp    DNA     circular UNK 06-FEB-2020
DEFINITION  [S3-4] E1_6xBasR-minKB_Inert_CytoNluc_Inert_Synth pA.
ACCESSION   tRJ_00512
KEYWORDS    .
SOURCE      .
  ORGANISM  .
FEATURES             Location/Qualifiers
     Gibson_Overhang 5..49
                     /created_by="User"
                     /modified_by="User"
                     /label="pL1 S4"
     rep_origin      96..205
                     /ApEinfo_fwdcolor="cyan"
                     /ApEinfo_graphicformat="arrow_data {{0 1 2 0 0 -1} {} 0}
                     width 5 offset 0"
                     /ApEinfo_revcolor="green"
                     /label="RK2 trfa"
     misc_feature    complement(202..221)
                     /Mismatches=0
                     /created_by="primer3"
                     /annotation_group="51662913409378deac486-7b3d-4662-83fc-61
                     ef1056b92b"
                     /%GC="55.0"
                     /Tm="57.2"
                     /Hairpin_Tm="36.6"
                     /Self_Dimer_Tm="17.9"
                     /Sequence="CCTGGCAGATCCTAGATGTG"
                     /label="JH1030R"
                     /note="Geneious type: primer_bind_reverse"
     rep_origin      233..915
                     /ApEinfo_fwdcolor="gray50"
                     /ApEinfo_graphicformat="arrow_data {{0 1 2 0 0 -1} {} 0}
                     width 5 offset 0"
                     /ApEinfo_revcolor="gray50"
                     /modified_by="jones"
                     /label="ColE1 origin"
     CDS             complement(1010..1870)
                     /created_by="User"
                     /label="AmpR"
     primer_bind     1701..1721
                     /Sequence="CTCTCAAGGATCTTACCGCTG"
                     /created_by="User"
                     /label="JH1030F"
     motif           complement(1871..1884)
                     /created_by="User"
                     /label="RBS"
     Gibson_Overhang 2017..2061
                     /created_by="User"
                     /modified_by="User"
                     /label="pL1 S3"
     gg_overhang     2062..2065
                     /created_by="User"
                     /label="pL0 I"
     Insulator       2066..2392
                     /created_by="User"
                     /label="E1 Insulator"
     protein_bind    2144..2148
                     /created_by="User"
                     /label="CTCF Bind (Short)"
     protein_bind    complement(2156..2160)
                     /created_by="User"
                     /label="CTCF Bind (Short)"
     protein_bind    complement(2215..2219)
                     /created_by="User"
                     /label="CTCF Bind (Short)"
     ligation        2393..2396
                     /label="Ligation"
     Gg_overhang     2393..2396
                     /created_by="User"
                     /label="pL0 I-P"
     misc_feature    2397..2416
                     /created_by="User"
                     /label="Inert"
     protein_bind    2405..2411
                     /Found_Using="tfscan (searching Vertebrate)"
                     /Matches="R00770"
                     /Quality="6 (No quality assigned)"
                     /Species="human, Homo sapiens."
                     /Transfac_Accession="<a
                     href=http://www.gene-regulation.com/cgi-bin/pub/database
                     s/transfac/getTF.cgi?AC=T00820>T00820</a>"
                     /label="TFIID Bind"
     ligation        2417..2420
                     /label="Ligation"
     Gg_overhang     2417..2420
                     /created_by="User"
                     /modified_by="User"
                     /label="pSub0-P S5"
     ligation        2421..2424
                     /label="Ligation"
     Gg_overhang     2421..2424
                     /created_by="User"
                     /label="Insert L"
     Enhancer        2425..2494
                     /created_by="User"
                     /modified_by="User"
                     /label="BasR Response Element"
     Enhancer        2425..2444
                     /created_by="User"
                     /label="BasR Box"
     protein_bind    2426..2433
                     /created_by="User"
                     /label="BasR Bind"
     protein_bind    2437..2444
                     /created_by="User"
                     /label="BasR Bind"
     Enhancer        2450..2469
                     /created_by="User"
                     /label="BasR Box"
     protein_bind    2451..2458
                     /created_by="User"
                     /label="BasR Bind"
     protein_bind    2462..2469
                     /created_by="User"
                     /label="BasR Bind"
     Enhancer        2475..2494
                     /created_by="User"
                     /label="BasR Box"
     protein_bind    2476..2483
                     /created_by="User"
                     /label="BasR Bind"
     protein_bind    2487..2494
                     /created_by="User"
                     /label="BasR Bind"
     ligation        2495..2498
                     /label="Ligation"
     Gg_overhang     2495..2498
                     /created_by="User"
                     /label="Insert R"
     ligation        2499..2502
                     /label="Ligation"
     Gg_overhang     2499..2502
                     /created_by="User"
                     /label="pSub0-P S4"
     ligation        2503..2506
                     /label="Ligation"
     Gg_overhang     2503..2506
                     /created_by="User"
                     /label="Insert L"
     Enhancer        2507..2576
                     /created_by="User"
                     /modified_by="User"
                     /label="BasR Response Element"
     Enhancer        2507..2526
                     /created_by="User"
                     /label="BasR Box"
     protein_bind    2508..2515
                     /created_by="User"
                     /label="BasR Bind"
     protein_bind    2519..2526
                     /created_by="User"
                     /label="BasR Bind"
     Enhancer        2532..2551
                     /created_by="User"
                     /label="BasR Box"
     protein_bind    2533..2540
                     /created_by="User"
                     /label="BasR Bind"
     protein_bind    2544..2551
                     /created_by="User"
                     /label="BasR Bind"
     Enhancer        2557..2576
                     /created_by="User"
                     /label="BasR Box"
     protein_bind    2558..2565
                     /created_by="User"
                     /label="BasR Bind"
     protein_bind    2569..2576
                     /created_by="User"
                     /label="BasR Bind"
     ligation        2577..2580
                     /label="Ligation"
     Gg_overhang     2577..2580
                     /created_by="User"
                     /label="Insert R"
     ligation        2581..2584
                     /label="Ligation"
     Gg_overhang     2581..2584
                     /created_by="User"
                     /modified_by="User"
                     /label="pSub0-P S3"
     promoter        2585..2609
                     /created_by="User"
                     /modified_by="User"
                     /label="TATA_YB"
     protein_bind    complement(2589..2593)
                     /created_by="User"
                     /label="CTCF Bind (Short)"
     promoter        2594..2600
                     /created_by="User"
                     /label="TATA Box"
     misc_feature    2602..2609
                     /created_by="User"
                     /label="5' GC-Rich"
                     /note="Geneious type: Compositionally_biased"
     ligation        2610..2613
                     /label="Ligation"
     Gg_overhang     2610..2613
                     /created_by="User"
                     /modified_by="User"
                     /label="pSub0-P S2"
     promoter        2614..2635
                     /created_by="User"
                     /modified_by="User"
                     /label="No TSS (removed YR motifs from minMLP and added
                     more TCs)"
     Gg_overhang     2636..2639
                     /created_by="User"
                     /label="pL0 P-5 v2"
     5'UTR           2640..2659
                     /created_by="User"
                     /label="Inert"
     Gg_overhang     2660..2663
                     /created_by="User"
                     /label="pL0 5-G"
     motif           2664..2672
                     /created_by="User"
                     /label="Kozak"
     CDS             2673..3179
                     /created_by="User"
                     /modified_by="User"
                     /label="NanoLuc"
     domain          2676..3176
                     /created_by="User"
                     /label="NanoLuc"
     gg_overhang     3180..3183
                     /created_by="User"
                     /label="pL0 G-3"
     3'UTR           3184..3203
                     /created_by="User"
                     /label="Inert"
     ligation        3204..3207
                     /label="Ligation"
     gg_overhang     3204..3207
                     /created_by="User"
                     /label="pL0 3-T"
     terminator      3208..3306
                     /created_by="User"
                     /modified_by="User"
                     /label="Synth Terminator"
     polyA_signal    3232..3237
                     /created_by="User"
                     /label="Poly-A Signal"
     polyA_signal    complement(3243..3248)
                     /created_by="User"
                     /label="Poly-A Signal"
ORIGIN      
        1 cgctggtgaa ttcccttatg tgagtgtaaa aggcaggcga gtttgtccct taattaatag
       61 ggataacagg gtaatatctt gccctgcacg aataccagcg accccttgcc caaatacttg
      121 ccgtgggcct cggcctgaga gccaaaacac ttgatgcgga agaagtcggt gcgctcctgc
      181 ttgtcgccgg catcgttgcg ccacatctag gatctgccag gaaccgtaaa aaggccgcgt
      241 tgctggcgtt tttccatagg ctccgccccc ctgacgagca tcacaaaaat cgacgctcaa
      301 gtcagaggtg gcgaaacccg acaggactat aaagatacca ggcgtttccc cctggaagct
      361 ccctcgtgcg ctctcctgtt ccgaccctgc cgcttaccgg atacctgtcc gcctttctcc
      421 cttcgggaag cgtggcgctt tctcatagct cacgctgtag gtatctcagt tcggtgtagg
      481 tcgttcgctc caagctgggc tgtgtgcacg aaccccccgt tcagcccgac cgctgcgcct
      541 tatccggtaa ctatcgtctt gagtccaacc cggtaagaca cgacttatcg ccactggcag
      601 cagccactgg taacaggatt agcagagcga ggtatgtagg cggtgctaca gagttcttga
      661 agtggtggcc taactacggc tacactagaa ggacagtatt tggtatctgc gctctgctga
      721 agccagttac cttcggaaaa agagttggta gctcttgatc cggcaaacaa accaccgctg
      781 gtagcggtgg tttttttgtt tgcaagcagc agattacgcg cagaaaaaaa ggatctcaag
      841 aagatccttt gatcttttct acggggtctg acgctcagtg gaacgaaaac tcacgttaag
      901 ggattttggt catgagatta tcaaaaagga tcttcaccta gatcctttta aattaaaaat
      961 gaagttttaa atcaatctaa agtatatatg agtaaacttg gtctgacagt taccaatgct
     1021 taatcagtga ggcacctatc tcagcgatct gtctatttcg ttcatccata gttgcctgac
     1081 tccccgtcgt gtagataact acgatacggg agggcttacc atctggcccc agtgctgcaa
     1141 tgataccgcg agaaccacgc tcaccggctc cagatttatc agcaataaac cagccagccg
     1201 gaagggccga gcgcagaagt ggtcctgcaa ctttatccgc ctccatccag tctattaatt
     1261 gttgccggga agctagagta agtagttcgc cagttaatag tttgcgcaac gttgttgcca
     1321 ttgctacagg catcgtggtg tcacgctcgt cgtttggtat ggcttcattc agctccggtt
     1381 cccaacgatc aaggcgagtt acatgatccc ccatgttgtg caaaaaagcg gttagctcct
     1441 tcggtcctcc gatcgttgtc agaagtaagt tggccgcagt gttatcactc atggttatgg
     1501 cagcactgca taattctctt actgtcatgc catccgtaag atgcttttct gtgactggtg
     1561 agtactcaac caagtcattc tgagaatagt gtatgcggcg accgagttgc tcttgcccgg
     1621 cgtcaatacg ggataatacc gcgccacata gcagaacttt aaaagtgctc atcattggaa
     1681 aacgttcttc ggggcgaaaa ctctcaagga tcttaccgct gttgagatcc agttcgatgt
     1741 aacccactcg tgcacccaac tgatcttcag catcttttac tttcaccagc gtttctgggt
     1801 gagcaaaaac aggaaggcaa aatgccgcaa aaaagggaat aagggcgaca cggaaatgtt
     1861 gaatactcat actcttcctt tttcaatatt attgaagcat ttatcagggt tattgtctca
     1921 tgagcggata catatttgaa tgtatttaga aaaataaaca aataggggtt ccgcgcacga
     1981 attggccagc gctgcattac cctgttatcc ctaaccggtc taatacccaa tctctcgtct
     2041 tatccagatg ttttatacgc cggaggccac ctttggtctt gacattcact aaggagtggg
     2101 cctggaataa aaccagaaat ccccattctc agtctgcccc aagccctcca attccgaggg
     2161 cgctgtatgt ataagctcgg gcaggcaaaa gtcgactgtg agaacacgcc agcagagggc
     2221 gctgtggccc catcagtccc tgcccactga actctccaga aggaaaagcg gcaaggatgc
     2281 aaacaagaaa atcagaccag actgggagtc tagaccctgc gtcccacgcg gtcccaccat
     2341 ggcttcctct ttggaatttt cagggggacc caggaagact gacaccgctg attacttaag
     2401 tttgtacaaa aaagagtgag gtatcttaag gttagcttaa ccttcgacgc ttaaggttga
     2461 cttaaccttc gacgcttaag gttggcttaa ccttgaagcc tagtatctta aggttagctt
     2521 aaccttcgac gcttaaggtt gacttaacct tcgacgctta aggttggctt aaccttgaag
     2581 gtactctaga gggtatataa tgggggccac gcaggttcct cctctctctc cttctcagat
     2641 aagtttgtac aaaaaagaga ggtgccgcca ccatgctgga agatttcgtg ggcgactggc
     2701 ggcagaccgc cggctacaat ctggaccagg tgctggaaca gggcggcgtg tcctctctgt
     2761 ttcagaacct gggcgtgtcc gtgaccccca tccagagaat cgtgctgagc ggcgagaacg
     2821 gcctgaagat cgacatccac gtgatcatcc cttacgaggg cctgtccggc gaccagatgg
     2881 gccagatcga gaagatcttt aaggtggtgt accccgtgga cgaccaccac ttcaaagtga
     2941 tcctgcacta cggcaccctc gtgatcgacg gcgtgacccc taacatgatc gactacttcg
     3001 gcagacccta cgagggaatc gccgtgttcg acggcaagaa aatcaccgtg accggcaccc
     3061 tgtggaacgg caacaagatc atcgacgaga gactgatcaa ccccgacggc agcctgctgt
     3121 tcagagtgac catcaatggc gtgacaggct ggcggctgtg cgagagaatt ctggcctgag
     3181 cttccactgg attgtacaat taccaactga tctagaaccg gtcatggccg caataaaata
     3241 tctttatttt cattacatct gtgtgttggt tttttgtgtg ttcgaactag atgctgtcga
     3301 ccgatg
//
