# Supplementary material for: Robust and tunable signal processing in mammalian cells via engineered covalent modification cycles
Source: Nat Commun. 2022 Mar 31;13:1720. doi: 10.1038/s41467-022-29338-w (PMC8971529; doi:10.1038/s41467-022-29338-w)
Supplement: Supplementary file 4 — Supplementary Data 1 [file 41467_2022_29338_MOESM4_ESM.zip › Supplementary Data/Plasmids - Experiments/tRJ_00513.gb]

LOCUS       tRJ_00513               3276 bp    DNA     circular UNK 06-FEB-2020
DEFINITION  [S3-4] E1_6xCpxR-minKB_Inert_CytoNluc_Inert_Synth pA.
ACCESSION   tRJ_00513
KEYWORDS    .
SOURCE      .
  ORGANISM  .
FEATURES             Location/Qualifiers
     Gibson_Overhang 5..49
                     /created_by="User"
                     /modified_by="User"
                     /label="pL1 S4"
     rep_origin      96..205
                     /ApEinfo_fwdcolor="cyan"
                     /ApEinfo_graphicformat="arrow_data {{0 1 2 0 0 -1} {} 0}
                     width 5 offset 0"
                     /ApEinfo_revcolor="green"
                     /label="RK2 trfa"
     misc_feature    complement(202..221)
                     /Mismatches=0
                     /created_by="primer3"
                     /annotation_group="5166740165701ca46ae11-d275-44ca-8d77-c9
                     39749d38a8"
                     /%GC="55.0"
                     /Tm="57.2"
                     /Hairpin_Tm="36.6"
                     /Self_Dimer_Tm="17.9"
                     /Sequence="CCTGGCAGATCCTAGATGTG"
                     /label="JH1030R"
                     /note="Geneious type: primer_bind_reverse"
     rep_origin      233..915
                     /ApEinfo_fwdcolor="gray50"
                     /ApEinfo_graphicformat="arrow_data {{0 1 2 0 0 -1} {} 0}
                     width 5 offset 0"
                     /ApEinfo_revcolor="gray50"
                     /modified_by="jones"
                     /label="ColE1 origin"
     CDS             complement(1010..1870)
                     /created_by="User"
                     /label="AmpR"
     primer_bind     1701..1721
                     /Sequence="CTCTCAAGGATCTTACCGCTG"
                     /created_by="User"
                     /label="JH1030F"
     motif           complement(1871..1884)
                     /created_by="User"
                     /label="RBS"
     Gibson_Overhang 2017..2061
                     /created_by="User"
                     /modified_by="User"
                     /label="pL1 S3"
     gg_overhang     2062..2065
                     /created_by="User"
                     /label="pL0 I"
     Insulator       2066..2392
                     /created_by="User"
                     /label="E1 Insulator"
     protein_bind    2144..2148
                     /created_by="User"
                     /label="CTCF Bind (Short)"
     protein_bind    complement(2156..2160)
                     /created_by="User"
                     /label="CTCF Bind (Short)"
     protein_bind    complement(2215..2219)
                     /created_by="User"
                     /label="CTCF Bind (Short)"
     ligation        2393..2396
                     /label="Ligation"
     Gg_overhang     2393..2396
                     /created_by="User"
                     /label="pL0 I-P"
     misc_feature    2397..2416
                     /created_by="User"
                     /label="Inert"
     protein_bind    2405..2411
                     /Found_Using="tfscan (searching Vertebrate)"
                     /Matches="R00770"
                     /Quality="6 (No quality assigned)"
                     /Species="human, Homo sapiens."
                     /Transfac_Accession="<a
                     href=http://www.gene-regulation.com/cgi-bin/pub/database
                     s/transfac/getTF.cgi?AC=T00820>T00820</a>"
                     /label="TFIID Bind"
     ligation        2417..2420
                     /label="Ligation"
     Gg_overhang     2417..2420
                     /created_by="User"
                     /modified_by="User"
                     /label="pSub0-P S5"
     ligation        2421..2424
                     /label="Ligation"
     Gg_overhang     2421..2424
                     /created_by="User"
                     /label="Insert L"
     Enhancer        2425..2479
                     /created_by="User"
                     /modified_by="User"
                     /label="CpxR Response Element"
     enhancer        2425..2439
                     /created_by="User"
                     /label="CpxR Box"
     protein_bind    2425..2429
                     /created_by="User"
                     /label="CpxR Bind"
     protein_bind    2435..2439
                     /created_by="User"
                     /label="CpxR Bind"
     enhancer        2445..2459
                     /created_by="User"
                     /label="CpxR Box"
     protein_bind    2445..2449
                     /created_by="User"
                     /label="CpxR Bind"
     protein_bind    2455..2459
                     /created_by="User"
                     /label="CpxR Bind"
     enhancer        2465..2479
                     /created_by="User"
                     /label="CpxR Box"
     protein_bind    2465..2469
                     /created_by="User"
                     /label="CpxR Bind"
     protein_bind    2475..2479
                     /created_by="User"
                     /label="CpxR Bind"
     ligation        2480..2483
                     /label="Ligation"
     Gg_overhang     2480..2483
                     /created_by="User"
                     /label="Insert R"
     ligation        2484..2487
                     /label="Ligation"
     Gg_overhang     2484..2487
                     /created_by="User"
                     /label="pSub0-P S4"
     ligation        2488..2491
                     /label="Ligation"
     Gg_overhang     2488..2491
                     /created_by="User"
                     /label="Insert L"
     Enhancer        2492..2546
                     /created_by="User"
                     /modified_by="User"
                     /label="CpxR Response Element"
     enhancer        2492..2506
                     /created_by="User"
                     /label="CpxR Box"
     protein_bind    2492..2496
                     /created_by="User"
                     /label="CpxR Bind"
     protein_bind    2502..2506
                     /created_by="User"
                     /label="CpxR Bind"
     enhancer        2512..2526
                     /created_by="User"
                     /label="CpxR Box"
     protein_bind    2512..2516
                     /created_by="User"
                     /label="CpxR Bind"
     protein_bind    2522..2526
                     /created_by="User"
                     /label="CpxR Bind"
     enhancer        2532..2546
                     /created_by="User"
                     /label="CpxR Box"
     protein_bind    2532..2536
                     /created_by="User"
                     /label="CpxR Bind"
     protein_bind    2542..2546
                     /created_by="User"
                     /label="CpxR Bind"
     ligation        2547..2550
                     /label="Ligation"
     Gg_overhang     2547..2550
                     /created_by="User"
                     /label="Insert R"
     ligation        2551..2554
                     /label="Ligation"
     Gg_overhang     2551..2554
                     /created_by="User"
                     /modified_by="User"
                     /label="pSub0-P S3"
     promoter        2555..2579
                     /created_by="User"
                     /modified_by="User"
                     /label="TATA_YB"
     protein_bind    complement(2559..2563)
                     /created_by="User"
                     /label="CTCF Bind (Short)"
     promoter        2564..2570
                     /created_by="User"
                     /label="TATA Box"
     misc_feature    2572..2579
                     /created_by="User"
                     /label="5' GC-Rich"
                     /note="Geneious type: Compositionally_biased"
     ligation        2580..2583
                     /label="Ligation"
     Gg_overhang     2580..2583
                     /created_by="User"
                     /modified_by="User"
                     /label="pSub0-P S2"
     promoter        2584..2605
                     /created_by="User"
                     /modified_by="User"
                     /label="No TSS (removed YR motifs from minMLP and added
                     more TCs)"
     Gg_overhang     2606..2609
                     /created_by="User"
                     /label="pL0 P-5 v2"
     5'UTR           2610..2629
                     /created_by="User"
                     /label="Inert"
     Gg_overhang     2630..2633
                     /created_by="User"
                     /label="pL0 5-G"
     motif           2634..2642
                     /created_by="User"
                     /label="Kozak"
     CDS             2643..3149
                     /created_by="User"
                     /modified_by="User"
                     /label="NanoLuc"
     domain          2646..3146
                     /created_by="User"
                     /label="NanoLuc"
     gg_overhang     3150..3153
                     /created_by="User"
                     /label="pL0 G-3"
     3'UTR           3154..3173
                     /created_by="User"
                     /label="Inert"
     ligation        3174..3177
                     /label="Ligation"
     gg_overhang     3174..3177
                     /created_by="User"
                     /label="pL0 3-T"
     terminator      3178..3276
                     /created_by="User"
                     /modified_by="User"
                     /label="Synth Terminator"
     polyA_signal    3202..3207
                     /created_by="User"
                     /label="Poly-A Signal"
     polyA_signal    complement(3213..3218)
                     /created_by="User"
                     /label="Poly-A Signal"
ORIGIN      
        1 cgctggtgaa ttcccttatg tgagtgtaaa aggcaggcga gtttgtccct taattaatag
       61 ggataacagg gtaatatctt gccctgcacg aataccagcg accccttgcc caaatacttg
      121 ccgtgggcct cggcctgaga gccaaaacac ttgatgcgga agaagtcggt gcgctcctgc
      181 ttgtcgccgg catcgttgcg ccacatctag gatctgccag gaaccgtaaa aaggccgcgt
      241 tgctggcgtt tttccatagg ctccgccccc ctgacgagca tcacaaaaat cgacgctcaa
      301 gtcagaggtg gcgaaacccg acaggactat aaagatacca ggcgtttccc cctggaagct
      361 ccctcgtgcg ctctcctgtt ccgaccctgc cgcttaccgg atacctgtcc gcctttctcc
      421 cttcgggaag cgtggcgctt tctcatagct cacgctgtag gtatctcagt tcggtgtagg
      481 tcgttcgctc caagctgggc tgtgtgcacg aaccccccgt tcagcccgac cgctgcgcct
      541 tatccggtaa ctatcgtctt gagtccaacc cggtaagaca cgacttatcg ccactggcag
      601 cagccactgg taacaggatt agcagagcga ggtatgtagg cggtgctaca gagttcttga
      661 agtggtggcc taactacggc tacactagaa ggacagtatt tggtatctgc gctctgctga
      721 agccagttac cttcggaaaa agagttggta gctcttgatc cggcaaacaa accaccgctg
      781 gtagcggtgg tttttttgtt tgcaagcagc agattacgcg cagaaaaaaa ggatctcaag
      841 aagatccttt gatcttttct acggggtctg acgctcagtg gaacgaaaac tcacgttaag
      901 ggattttggt catgagatta tcaaaaagga tcttcaccta gatcctttta aattaaaaat
      961 gaagttttaa atcaatctaa agtatatatg agtaaacttg gtctgacagt taccaatgct
     1021 taatcagtga ggcacctatc tcagcgatct gtctatttcg ttcatccata gttgcctgac
     1081 tccccgtcgt gtagataact acgatacggg agggcttacc atctggcccc agtgctgcaa
     1141 tgataccgcg agaaccacgc tcaccggctc cagatttatc agcaataaac cagccagccg
     1201 gaagggccga gcgcagaagt ggtcctgcaa ctttatccgc ctccatccag tctattaatt
     1261 gttgccggga agctagagta agtagttcgc cagttaatag tttgcgcaac gttgttgcca
     1321 ttgctacagg catcgtggtg tcacgctcgt cgtttggtat ggcttcattc agctccggtt
     1381 cccaacgatc aaggcgagtt acatgatccc ccatgttgtg caaaaaagcg gttagctcct
     1441 tcggtcctcc gatcgttgtc agaagtaagt tggccgcagt gttatcactc atggttatgg
     1501 cagcactgca taattctctt actgtcatgc catccgtaag atgcttttct gtgactggtg
     1561 agtactcaac caagtcattc tgagaatagt gtatgcggcg accgagttgc tcttgcccgg
     1621 cgtcaatacg ggataatacc gcgccacata gcagaacttt aaaagtgctc atcattggaa
     1681 aacgttcttc ggggcgaaaa ctctcaagga tcttaccgct gttgagatcc agttcgatgt
     1741 aacccactcg tgcacccaac tgatcttcag catcttttac tttcaccagc gtttctgggt
     1801 gagcaaaaac aggaaggcaa aatgccgcaa aaaagggaat aagggcgaca cggaaatgtt
     1861 gaatactcat actcttcctt tttcaatatt attgaagcat ttatcagggt tattgtctca
     1921 tgagcggata catatttgaa tgtatttaga aaaataaaca aataggggtt ccgcgcacga
     1981 attggccagc gctgcattac cctgttatcc ctaaccggtc taatacccaa tctctcgtct
     2041 tatccagatg ttttatacgc cggaggccac ctttggtctt gacattcact aaggagtggg
     2101 cctggaataa aaccagaaat ccccattctc agtctgcccc aagccctcca attccgaggg
     2161 cgctgtatgt ataagctcgg gcaggcaaaa gtcgactgtg agaacacgcc agcagagggc
     2221 gctgtggccc catcagtccc tgcccactga actctccaga aggaaaagcg gcaaggatgc
     2281 aaacaagaaa atcagaccag actgggagtc tagaccctgc gtcccacgcg gtcccaccat
     2341 ggcttcctct ttggaatttt cagggggacc caggaagact gacaccgctg attacttaag
     2401 tttgtacaaa aaagagtgag gtatgtaaac tgtagtaaac gacggtaaat gtcggtaaac
     2461 gacggtaaag ctcagtaaag aagcctagta tgtaaactgt agtaaacgac ggtaaatgtc
     2521 ggtaaacgac ggtaaagctc agtaaagaag gtactctaga gggtatataa tgggggccac
     2581 gcaggttcct cctctctctc cttctcagat aagtttgtac aaaaaagaga ggtgccgcca
     2641 ccatgctgga agatttcgtg ggcgactggc ggcagaccgc cggctacaat ctggaccagg
     2701 tgctggaaca gggcggcgtg tcctctctgt ttcagaacct gggcgtgtcc gtgaccccca
     2761 tccagagaat cgtgctgagc ggcgagaacg gcctgaagat cgacatccac gtgatcatcc
     2821 cttacgaggg cctgtccggc gaccagatgg gccagatcga gaagatcttt aaggtggtgt
     2881 accccgtgga cgaccaccac ttcaaagtga tcctgcacta cggcaccctc gtgatcgacg
     2941 gcgtgacccc taacatgatc gactacttcg gcagacccta cgagggaatc gccgtgttcg
     3001 acggcaagaa aatcaccgtg accggcaccc tgtggaacgg caacaagatc atcgacgaga
     3061 gactgatcaa ccccgacggc agcctgctgt tcagagtgac catcaatggc gtgacaggct
     3121 ggcggctgtg cgagagaatt ctggcctgag cttccactgg attgtacaat taccaactga
     3181 tctagaaccg gtcatggccg caataaaata tctttatttt cattacatct gtgtgttggt
     3241 tttttgtgtg ttcgaactag atgctgtcga ccgatg
//
