# Supplementary material for: Robust and tunable signal processing in mammalian cells via engineered covalent modification cycles
Source: Nat Commun. 2022 Mar 31;13:1720. doi: 10.1038/s41467-022-29338-w (PMC8971529; doi:10.1038/s41467-022-29338-w)
Supplement: Supplementary file 4 — Supplementary Data 1 [file 41467_2022_29338_MOESM4_ESM.zip › Supplementary Data/Plasmids - Experiments/tRJ_00516.gb]

LOCUS       tRJ_00516               3312 bp    DNA     circular UNK 06-FEB-2020
DEFINITION  [S3-4] E1_6xOmpR-minKB_Inert_CytoNluc_Inert_Synth pA.
ACCESSION   tRJ_00516
KEYWORDS    .
SOURCE      .
  ORGANISM  .
FEATURES             Location/Qualifiers
     Gibson_Overhang 5..49
                     /created_by="User"
                     /modified_by="User"
                     /label="pL1 S4"
     rep_origin      96..205
                     /ApEinfo_fwdcolor="cyan"
                     /ApEinfo_graphicformat="arrow_data {{0 1 2 0 0 -1} {} 0}
                     width 5 offset 0"
                     /ApEinfo_revcolor="green"
                     /label="RK2 trfa"
     misc_feature    complement(202..221)
                     /Mismatches=0
                     /created_by="primer3"
                     /annotation_group="5168489007885a913c4f4-55cc-4604-a5cb-99
                     ef7069e448"
                     /%GC="55.0"
                     /Tm="57.2"
                     /Hairpin_Tm="36.6"
                     /Self_Dimer_Tm="17.9"
                     /Sequence="CCTGGCAGATCCTAGATGTG"
                     /label="JH1030R"
                     /note="Geneious type: primer_bind_reverse"
     rep_origin      233..915
                     /ApEinfo_fwdcolor="gray50"
                     /ApEinfo_graphicformat="arrow_data {{0 1 2 0 0 -1} {} 0}
                     width 5 offset 0"
                     /ApEinfo_revcolor="gray50"
                     /modified_by="jones"
                     /label="ColE1 origin"
     CDS             complement(1010..1870)
                     /created_by="User"
                     /label="AmpR"
     primer_bind     1701..1721
                     /Sequence="CTCTCAAGGATCTTACCGCTG"
                     /created_by="User"
                     /label="JH1030F"
     motif           complement(1871..1884)
                     /created_by="User"
                     /label="RBS"
     Gibson_Overhang 2017..2061
                     /created_by="User"
                     /modified_by="User"
                     /label="pL1 S3"
     gg_overhang     2062..2065
                     /created_by="User"
                     /label="pL0 I"
     Insulator       2066..2392
                     /created_by="User"
                     /label="E1 Insulator"
     protein_bind    2144..2148
                     /created_by="User"
                     /label="CTCF Bind (Short)"
     protein_bind    complement(2156..2160)
                     /created_by="User"
                     /label="CTCF Bind (Short)"
     protein_bind    complement(2215..2219)
                     /created_by="User"
                     /label="CTCF Bind (Short)"
     ligation        2393..2396
                     /label="Ligation"
     Gg_overhang     2393..2396
                     /created_by="User"
                     /label="pL0 I-P"
     misc_feature    2397..2416
                     /created_by="User"
                     /label="Inert"
     protein_bind    2405..2411
                     /Found_Using="tfscan (searching Vertebrate)"
                     /Matches="R00770"
                     /Quality="6 (No quality assigned)"
                     /Species="human, Homo sapiens."
                     /Transfac_Accession="<a
                     href=http://www.gene-regulation.com/cgi-bin/pub/database
                     s/transfac/getTF.cgi?AC=T00820>T00820</a>"
                     /label="TFIID Bind"
     ligation        2417..2420
                     /label="Ligation"
     Gg_overhang     2417..2420
                     /created_by="User"
                     /modified_by="User"
                     /label="pSub0-P S5"
     ligation        2421..2424
                     /label="Ligation"
     Gg_overhang     2421..2424
                     /created_by="User"
                     /label="Insert L"
     Enhancer        2425..2497
                     /created_by="User"
                     /label="OmpR Response Element"
     protein_bind    2425..2445
                     /created_by="User"
                     /label="OmpR Bind"
     protein_bind    2451..2471
                     /created_by="User"
                     /label="OmpR Bind"
     protein_bind    2477..2497
                     /created_by="User"
                     /label="OmpR Bind"
     ligation        2498..2501
                     /label="Ligation"
     Gg_overhang     2498..2501
                     /created_by="User"
                     /label="Insert R"
     ligation        2502..2505
                     /label="Ligation"
     Gg_overhang     2502..2505
                     /created_by="User"
                     /label="pSub0-P S4"
     ligation        2506..2509
                     /label="Ligation"
     Gg_overhang     2506..2509
                     /created_by="User"
                     /label="Insert L"
     Enhancer        2510..2582
                     /created_by="User"
                     /label="OmpR Response Element"
     protein_bind    2510..2530
                     /created_by="User"
                     /label="OmpR Bind"
     protein_bind    2536..2556
                     /created_by="User"
                     /label="OmpR Bind"
     protein_bind    2562..2582
                     /created_by="User"
                     /label="OmpR Bind"
     ligation        2583..2586
                     /label="Ligation"
     Gg_overhang     2583..2586
                     /created_by="User"
                     /label="Insert R"
     ligation        2587..2590
                     /label="Ligation"
     Gg_overhang     2587..2590
                     /created_by="User"
                     /modified_by="User"
                     /label="pSub0-P S3"
     promoter        2591..2615
                     /created_by="User"
                     /modified_by="User"
                     /label="TATA_YB"
     protein_bind    complement(2595..2599)
                     /created_by="User"
                     /label="CTCF Bind (Short)"
     promoter        2600..2606
                     /created_by="User"
                     /label="TATA Box"
     misc_feature    2608..2615
                     /created_by="User"
                     /label="5' GC-Rich"
                     /note="Geneious type: Compositionally_biased"
     ligation        2616..2619
                     /label="Ligation"
     Gg_overhang     2616..2619
                     /created_by="User"
                     /modified_by="User"
                     /label="pSub0-P S2"
     promoter        2620..2641
                     /created_by="User"
                     /modified_by="User"
                     /label="No TSS (removed YR motifs from minMLP and added
                     more TCs)"
     Gg_overhang     2642..2645
                     /created_by="User"
                     /label="pL0 P-5 v2"
     5'UTR           2646..2665
                     /created_by="User"
                     /label="Inert"
     Gg_overhang     2666..2669
                     /created_by="User"
                     /label="pL0 5-G"
     motif           2670..2678
                     /created_by="User"
                     /label="Kozak"
     CDS             2679..3185
                     /created_by="User"
                     /modified_by="User"
                     /label="NanoLuc"
     domain          2682..3182
                     /created_by="User"
                     /label="NanoLuc"
     gg_overhang     3186..3189
                     /created_by="User"
                     /label="pL0 G-3"
     3'UTR           3190..3209
                     /created_by="User"
                     /label="Inert"
     ligation        3210..3213
                     /label="Ligation"
     gg_overhang     3210..3213
                     /created_by="User"
                     /label="pL0 3-T"
     terminator      3214..3312
                     /created_by="User"
                     /modified_by="User"
                     /label="Synth Terminator"
     polyA_signal    3238..3243
                     /created_by="User"
                     /label="Poly-A Signal"
     polyA_signal    complement(3249..3254)
                     /created_by="User"
                     /label="Poly-A Signal"
ORIGIN      
        1 cgctggtgaa ttcccttatg tgagtgtaaa aggcaggcga gtttgtccct taattaatag
       61 ggataacagg gtaatatctt gccctgcacg aataccagcg accccttgcc caaatacttg
      121 ccgtgggcct cggcctgaga gccaaaacac ttgatgcgga agaagtcggt gcgctcctgc
      181 ttgtcgccgg catcgttgcg ccacatctag gatctgccag gaaccgtaaa aaggccgcgt
      241 tgctggcgtt tttccatagg ctccgccccc ctgacgagca tcacaaaaat cgacgctcaa
      301 gtcagaggtg gcgaaacccg acaggactat aaagatacca ggcgtttccc cctggaagct
      361 ccctcgtgcg ctctcctgtt ccgaccctgc cgcttaccgg atacctgtcc gcctttctcc
      421 cttcgggaag cgtggcgctt tctcatagct cacgctgtag gtatctcagt tcggtgtagg
      481 tcgttcgctc caagctgggc tgtgtgcacg aaccccccgt tcagcccgac cgctgcgcct
      541 tatccggtaa ctatcgtctt gagtccaacc cggtaagaca cgacttatcg ccactggcag
      601 cagccactgg taacaggatt agcagagcga ggtatgtagg cggtgctaca gagttcttga
      661 agtggtggcc taactacggc tacactagaa ggacagtatt tggtatctgc gctctgctga
      721 agccagttac cttcggaaaa agagttggta gctcttgatc cggcaaacaa accaccgctg
      781 gtagcggtgg tttttttgtt tgcaagcagc agattacgcg cagaaaaaaa ggatctcaag
      841 aagatccttt gatcttttct acggggtctg acgctcagtg gaacgaaaac tcacgttaag
      901 ggattttggt catgagatta tcaaaaagga tcttcaccta gatcctttta aattaaaaat
      961 gaagttttaa atcaatctaa agtatatatg agtaaacttg gtctgacagt taccaatgct
     1021 taatcagtga ggcacctatc tcagcgatct gtctatttcg ttcatccata gttgcctgac
     1081 tccccgtcgt gtagataact acgatacggg agggcttacc atctggcccc agtgctgcaa
     1141 tgataccgcg agaaccacgc tcaccggctc cagatttatc agcaataaac cagccagccg
     1201 gaagggccga gcgcagaagt ggtcctgcaa ctttatccgc ctccatccag tctattaatt
     1261 gttgccggga agctagagta agtagttcgc cagttaatag tttgcgcaac gttgttgcca
     1321 ttgctacagg catcgtggtg tcacgctcgt cgtttggtat ggcttcattc agctccggtt
     1381 cccaacgatc aaggcgagtt acatgatccc ccatgttgtg caaaaaagcg gttagctcct
     1441 tcggtcctcc gatcgttgtc agaagtaagt tggccgcagt gttatcactc atggttatgg
     1501 cagcactgca taattctctt actgtcatgc catccgtaag atgcttttct gtgactggtg
     1561 agtactcaac caagtcattc tgagaatagt gtatgcggcg accgagttgc tcttgcccgg
     1621 cgtcaatacg ggataatacc gcgccacata gcagaacttt aaaagtgctc atcattggaa
     1681 aacgttcttc ggggcgaaaa ctctcaagga tcttaccgct gttgagatcc agttcgatgt
     1741 aacccactcg tgcacccaac tgatcttcag catcttttac tttcaccagc gtttctgggt
     1801 gagcaaaaac aggaaggcaa aatgccgcaa aaaagggaat aagggcgaca cggaaatgtt
     1861 gaatactcat actcttcctt tttcaatatt attgaagcat ttatcagggt tattgtctca
     1921 tgagcggata catatttgaa tgtatttaga aaaataaaca aataggggtt ccgcgcacga
     1981 attggccagc gctgcattac cctgttatcc ctaaccggtc taatacccaa tctctcgtct
     2041 tatccagatg ttttatacgc cggaggccac ctttggtctt gacattcact aaggagtggg
     2101 cctggaataa aaccagaaat ccccattctc agtctgcccc aagccctcca attccgaggg
     2161 cgctgtatgt ataagctcgg gcaggcaaaa gtcgactgtg agaacacgcc agcagagggc
     2221 gctgtggccc catcagtccc tgcccactga actctccaga aggaaaagcg gcaaggatgc
     2281 aaacaagaaa atcagaccag actgggagtc tagaccctgc gtcccacgcg gtcccaccat
     2341 ggcttcctct ttggaatttt cagggggacc caggaagact gacaccgctg attacttaag
     2401 tttgtacaaa aaagagtgag gtatatttac attttgaaac atctaacgcc atttacattt
     2461 tgaaacatct aacgccattt acattttgaa acatctagaa gcctagtata tttacatttt
     2521 gaaacatcta acgccattta cattttgaaa catctaacgc catttacatt ttgaaacatc
     2581 tagaaggtac tctagagggt atataatggg ggccacgcag gttcctcctc tctctccttc
     2641 tcagataagt ttgtacaaaa aagagaggtg ccgccaccat gctggaagat ttcgtgggcg
     2701 actggcggca gaccgccggc tacaatctgg accaggtgct ggaacagggc ggcgtgtcct
     2761 ctctgtttca gaacctgggc gtgtccgtga cccccatcca gagaatcgtg ctgagcggcg
     2821 agaacggcct gaagatcgac atccacgtga tcatccctta cgagggcctg tccggcgacc
     2881 agatgggcca gatcgagaag atctttaagg tggtgtaccc cgtggacgac caccacttca
     2941 aagtgatcct gcactacggc accctcgtga tcgacggcgt gacccctaac atgatcgact
     3001 acttcggcag accctacgag ggaatcgccg tgttcgacgg caagaaaatc accgtgaccg
     3061 gcaccctgtg gaacggcaac aagatcatcg acgagagact gatcaacccc gacggcagcc
     3121 tgctgttcag agtgaccatc aatggcgtga caggctggcg gctgtgcgag agaattctgg
     3181 cctgagcttc cactggattg tacaattacc aactgatcta gaaccggtca tggccgcaat
     3241 aaaatatctt tattttcatt acatctgtgt gttggttttt tgtgtgttcg aactagatgc
     3301 tgtcgaccga tg
//
