# Supplementary material for: Robust and tunable signal processing in mammalian cells via engineered covalent modification cycles
Source: Nat Commun. 2022 Mar 31;13:1720. doi: 10.1038/s41467-022-29338-w (PMC8971529; doi:10.1038/s41467-022-29338-w)
Supplement: Supplementary file 4 — Supplementary Data 1 [file 41467_2022_29338_MOESM4_ESM.zip › Supplementary Data/Plasmids - Experiments/tRJ_00519.gb]

LOCUS       tRJ_00519               3288 bp    DNA     circular UNK 06-FEB-2020
DEFINITION  [S3-4] E1_6xPhoP-minKB_Inert_CytoNluc_Inert_Synth pA.
ACCESSION   tRJ_00519
KEYWORDS    .
SOURCE      .
  ORGANISM  .
FEATURES             Location/Qualifiers
     Gibson_Overhang 5..49
                     /created_by="User"
                     /modified_by="User"
                     /label="pL1 S4"
     rep_origin      96..205
                     /ApEinfo_fwdcolor="cyan"
                     /ApEinfo_graphicformat="arrow_data {{0 1 2 0 0 -1} {} 0}
                     width 5 offset 0"
                     /ApEinfo_revcolor="green"
                     /label="RK2 trfa"
     misc_feature    complement(202..221)
                     /Mismatches=0
                     /created_by="primer3"
                     /annotation_group="517018460814792cda14f-66d6-4884-8cca-44
                     d508788f93"
                     /%GC="55.0"
                     /Tm="57.2"
                     /Hairpin_Tm="36.6"
                     /Self_Dimer_Tm="17.9"
                     /Sequence="CCTGGCAGATCCTAGATGTG"
                     /label="JH1030R"
                     /note="Geneious type: primer_bind_reverse"
     rep_origin      233..915
                     /ApEinfo_fwdcolor="gray50"
                     /ApEinfo_graphicformat="arrow_data {{0 1 2 0 0 -1} {} 0}
                     width 5 offset 0"
                     /ApEinfo_revcolor="gray50"
                     /modified_by="jones"
                     /label="ColE1 origin"
     CDS             complement(1010..1870)
                     /created_by="User"
                     /label="AmpR"
     primer_bind     1701..1721
                     /Sequence="CTCTCAAGGATCTTACCGCTG"
                     /created_by="User"
                     /label="JH1030F"
     motif           complement(1871..1884)
                     /created_by="User"
                     /label="RBS"
     Gibson_Overhang 2017..2061
                     /created_by="User"
                     /modified_by="User"
                     /label="pL1 S3"
     gg_overhang     2062..2065
                     /created_by="User"
                     /label="pL0 I"
     Insulator       2066..2392
                     /created_by="User"
                     /label="E1 Insulator"
     protein_bind    2144..2148
                     /created_by="User"
                     /label="CTCF Bind (Short)"
     protein_bind    complement(2156..2160)
                     /created_by="User"
                     /label="CTCF Bind (Short)"
     protein_bind    complement(2215..2219)
                     /created_by="User"
                     /label="CTCF Bind (Short)"
     ligation        2393..2396
                     /label="Ligation"
     Gg_overhang     2393..2396
                     /created_by="User"
                     /label="pL0 I-P"
     misc_feature    2397..2416
                     /created_by="User"
                     /label="Inert"
     protein_bind    2405..2411
                     /Found_Using="tfscan (searching Vertebrate)"
                     /Matches="R00770"
                     /Quality="6 (No quality assigned)"
                     /Species="human, Homo sapiens."
                     /Transfac_Accession="<a
                     href=http://www.gene-regulation.com/cgi-bin/pub/database
                     s/transfac/getTF.cgi?AC=T00820>T00820</a>"
                     /label="TFIID Bind"
     ligation        2417..2420
                     /label="Ligation"
     Gg_overhang     2417..2420
                     /created_by="User"
                     /modified_by="User"
                     /label="pSub0-P S5"
     ligation        2421..2424
                     /label="Ligation"
     Gg_overhang     2421..2424
                     /created_by="User"
                     /label="Insert L"
     Enhancer        2425..2485
                     /created_by="User"
                     /modified_by="User"
                     /label="PhoP Response Element"
     enhancer        2425..2441
                     /created_by="User"
                     /modified_by="User"
                     /label="PhoP Box"
     protein_bind    2425..2430
                     /created_by="User"
                     /label="PhoP Bind"
     protein_bind    2436..2441
                     /created_by="User"
                     /label="PhoP Bind"
     enhancer        2447..2463
                     /created_by="User"
                     /modified_by="User"
                     /label="PhoP Box"
     protein_bind    2447..2452
                     /created_by="User"
                     /label="PhoP Bind"
     protein_bind    2458..2463
                     /created_by="User"
                     /label="PhoP Bind"
     enhancer        2469..2485
                     /created_by="User"
                     /modified_by="User"
                     /label="PhoP Box"
     protein_bind    2469..2474
                     /created_by="User"
                     /label="PhoP Bind"
     protein_bind    2480..2485
                     /created_by="User"
                     /label="PhoP Bind"
     ligation        2486..2489
                     /label="Ligation"
     Gg_overhang     2486..2489
                     /created_by="User"
                     /label="Insert R"
     ligation        2490..2493
                     /label="Ligation"
     Gg_overhang     2490..2493
                     /created_by="User"
                     /label="pSub0-P S4"
     ligation        2494..2497
                     /label="Ligation"
     Gg_overhang     2494..2497
                     /created_by="User"
                     /label="Insert L"
     Enhancer        2498..2558
                     /created_by="User"
                     /modified_by="User"
                     /label="PhoP Response Element"
     enhancer        2498..2514
                     /created_by="User"
                     /modified_by="User"
                     /label="PhoP Box"
     protein_bind    2498..2503
                     /created_by="User"
                     /label="PhoP Bind"
     protein_bind    2509..2514
                     /created_by="User"
                     /label="PhoP Bind"
     enhancer        2520..2536
                     /created_by="User"
                     /modified_by="User"
                     /label="PhoP Box"
     protein_bind    2520..2525
                     /created_by="User"
                     /label="PhoP Bind"
     protein_bind    2531..2536
                     /created_by="User"
                     /label="PhoP Bind"
     enhancer        2542..2558
                     /created_by="User"
                     /modified_by="User"
                     /label="PhoP Box"
     protein_bind    2542..2547
                     /created_by="User"
                     /label="PhoP Bind"
     protein_bind    2553..2558
                     /created_by="User"
                     /label="PhoP Bind"
     ligation        2559..2562
                     /label="Ligation"
     Gg_overhang     2559..2562
                     /created_by="User"
                     /label="Insert R"
     ligation        2563..2566
                     /label="Ligation"
     Gg_overhang     2563..2566
                     /created_by="User"
                     /modified_by="User"
                     /label="pSub0-P S3"
     promoter        2567..2591
                     /created_by="User"
                     /modified_by="User"
                     /label="TATA_YB"
     protein_bind    complement(2571..2575)
                     /created_by="User"
                     /label="CTCF Bind (Short)"
     promoter        2576..2582
                     /created_by="User"
                     /label="TATA Box"
     misc_feature    2584..2591
                     /created_by="User"
                     /label="5' GC-Rich"
                     /note="Geneious type: Compositionally_biased"
     ligation        2592..2595
                     /label="Ligation"
     Gg_overhang     2592..2595
                     /created_by="User"
                     /modified_by="User"
                     /label="pSub0-P S2"
     promoter        2596..2617
                     /created_by="User"
                     /modified_by="User"
                     /label="No TSS (removed YR motifs from minMLP and added
                     more TCs)"
     Gg_overhang     2618..2621
                     /created_by="User"
                     /label="pL0 P-5 v2"
     5'UTR           2622..2641
                     /created_by="User"
                     /label="Inert"
     Gg_overhang     2642..2645
                     /created_by="User"
                     /label="pL0 5-G"
     motif           2646..2654
                     /created_by="User"
                     /label="Kozak"
     CDS             2655..3161
                     /created_by="User"
                     /modified_by="User"
                     /label="NanoLuc"
     domain          2658..3158
                     /created_by="User"
                     /label="NanoLuc"
     gg_overhang     3162..3165
                     /created_by="User"
                     /label="pL0 G-3"
     3'UTR           3166..3185
                     /created_by="User"
                     /label="Inert"
     ligation        3186..3189
                     /label="Ligation"
     gg_overhang     3186..3189
                     /created_by="User"
                     /label="pL0 3-T"
     terminator      3190..3288
                     /created_by="User"
                     /modified_by="User"
                     /label="Synth Terminator"
     polyA_signal    3214..3219
                     /created_by="User"
                     /label="Poly-A Signal"
     polyA_signal    complement(3225..3230)
                     /created_by="User"
                     /label="Poly-A Signal"
ORIGIN      
        1 cgctggtgaa ttcccttatg tgagtgtaaa aggcaggcga gtttgtccct taattaatag
       61 ggataacagg gtaatatctt gccctgcacg aataccagcg accccttgcc caaatacttg
      121 ccgtgggcct cggcctgaga gccaaaacac ttgatgcgga agaagtcggt gcgctcctgc
      181 ttgtcgccgg catcgttgcg ccacatctag gatctgccag gaaccgtaaa aaggccgcgt
      241 tgctggcgtt tttccatagg ctccgccccc ctgacgagca tcacaaaaat cgacgctcaa
      301 gtcagaggtg gcgaaacccg acaggactat aaagatacca ggcgtttccc cctggaagct
      361 ccctcgtgcg ctctcctgtt ccgaccctgc cgcttaccgg atacctgtcc gcctttctcc
      421 cttcgggaag cgtggcgctt tctcatagct cacgctgtag gtatctcagt tcggtgtagg
      481 tcgttcgctc caagctgggc tgtgtgcacg aaccccccgt tcagcccgac cgctgcgcct
      541 tatccggtaa ctatcgtctt gagtccaacc cggtaagaca cgacttatcg ccactggcag
      601 cagccactgg taacaggatt agcagagcga ggtatgtagg cggtgctaca gagttcttga
      661 agtggtggcc taactacggc tacactagaa ggacagtatt tggtatctgc gctctgctga
      721 agccagttac cttcggaaaa agagttggta gctcttgatc cggcaaacaa accaccgctg
      781 gtagcggtgg tttttttgtt tgcaagcagc agattacgcg cagaaaaaaa ggatctcaag
      841 aagatccttt gatcttttct acggggtctg acgctcagtg gaacgaaaac tcacgttaag
      901 ggattttggt catgagatta tcaaaaagga tcttcaccta gatcctttta aattaaaaat
      961 gaagttttaa atcaatctaa agtatatatg agtaaacttg gtctgacagt taccaatgct
     1021 taatcagtga ggcacctatc tcagcgatct gtctatttcg ttcatccata gttgcctgac
     1081 tccccgtcgt gtagataact acgatacggg agggcttacc atctggcccc agtgctgcaa
     1141 tgataccgcg agaaccacgc tcaccggctc cagatttatc agcaataaac cagccagccg
     1201 gaagggccga gcgcagaagt ggtcctgcaa ctttatccgc ctccatccag tctattaatt
     1261 gttgccggga agctagagta agtagttcgc cagttaatag tttgcgcaac gttgttgcca
     1321 ttgctacagg catcgtggtg tcacgctcgt cgtttggtat ggcttcattc agctccggtt
     1381 cccaacgatc aaggcgagtt acatgatccc ccatgttgtg caaaaaagcg gttagctcct
     1441 tcggtcctcc gatcgttgtc agaagtaagt tggccgcagt gttatcactc atggttatgg
     1501 cagcactgca taattctctt actgtcatgc catccgtaag atgcttttct gtgactggtg
     1561 agtactcaac caagtcattc tgagaatagt gtatgcggcg accgagttgc tcttgcccgg
     1621 cgtcaatacg ggataatacc gcgccacata gcagaacttt aaaagtgctc atcattggaa
     1681 aacgttcttc ggggcgaaaa ctctcaagga tcttaccgct gttgagatcc agttcgatgt
     1741 aacccactcg tgcacccaac tgatcttcag catcttttac tttcaccagc gtttctgggt
     1801 gagcaaaaac aggaaggcaa aatgccgcaa aaaagggaat aagggcgaca cggaaatgtt
     1861 gaatactcat actcttcctt tttcaatatt attgaagcat ttatcagggt tattgtctca
     1921 tgagcggata catatttgaa tgtatttaga aaaataaaca aataggggtt ccgcgcacga
     1981 attggccagc gctgcattac cctgttatcc ctaaccggtc taatacccaa tctctcgtct
     2041 tatccagatg ttttatacgc cggaggccac ctttggtctt gacattcact aaggagtggg
     2101 cctggaataa aaccagaaat ccccattctc agtctgcccc aagccctcca attccgaggg
     2161 cgctgtatgt ataagctcgg gcaggcaaaa gtcgactgtg agaacacgcc agcagagggc
     2221 gctgtggccc catcagtccc tgcccactga actctccaga aggaaaagcg gcaaggatgc
     2281 aaacaagaaa atcagaccag actgggagtc tagaccctgc gtcccacgcg gtcccaccat
     2341 ggcttcctct ttggaatttt cagggggacc caggaagact gacaccgctg attacttaag
     2401 tttgtacaaa aaagagtgag gtattgttta ggcgcggttt acgacgtgtt tacttggtgt
     2461 ttacgacgtg tttatttgag gtttagaagc ctagtattgt ttaggcgcgg tttacgacgt
     2521 gtttacttgg tgtttacgac gtgtttattt gaggtttaga aggtactcta gagggtatat
     2581 aatgggggcc acgcaggttc ctcctctctc tccttctcag ataagtttgt acaaaaaaga
     2641 gaggtgccgc caccatgctg gaagatttcg tgggcgactg gcggcagacc gccggctaca
     2701 atctggacca ggtgctggaa cagggcggcg tgtcctctct gtttcagaac ctgggcgtgt
     2761 ccgtgacccc catccagaga atcgtgctga gcggcgagaa cggcctgaag atcgacatcc
     2821 acgtgatcat cccttacgag ggcctgtccg gcgaccagat gggccagatc gagaagatct
     2881 ttaaggtggt gtaccccgtg gacgaccacc acttcaaagt gatcctgcac tacggcaccc
     2941 tcgtgatcga cggcgtgacc cctaacatga tcgactactt cggcagaccc tacgagggaa
     3001 tcgccgtgtt cgacggcaag aaaatcaccg tgaccggcac cctgtggaac ggcaacaaga
     3061 tcatcgacga gagactgatc aaccccgacg gcagcctgct gttcagagtg accatcaatg
     3121 gcgtgacagg ctggcggctg tgcgagagaa ttctggcctg agcttccact ggattgtaca
     3181 attaccaact gatctagaac cggtcatggc cgcaataaaa tatctttatt ttcattacat
     3241 ctgtgtgttg gttttttgtg tgttcgaact agatgctgtc gaccgatg
//
