# Supplementary material for: Robust and tunable signal processing in mammalian cells via engineered covalent modification cycles
Source: Nat Commun. 2022 Mar 31;13:1720. doi: 10.1038/s41467-022-29338-w (PMC8971529; doi:10.1038/s41467-022-29338-w)
Supplement: Supplementary file 4 — Supplementary Data 1 [file 41467_2022_29338_MOESM4_ESM.zip › Supplementary Data/Plasmids - Experiments/tRJ_00521.gb]

LOCUS       tRJ_00521               3270 bp    DNA     circular UNK 06-FEB-2020
DEFINITION  [S3-4] E1_6xRstA-minKB_Inert_CytoNluc_Inert_Synth pA.
ACCESSION   tRJ_00521
KEYWORDS    .
SOURCE      .
  ORGANISM  .
FEATURES             Location/Qualifiers
     Gibson_Overhang 5..49
                     /created_by="User"
                     /modified_by="User"
                     /label="pL1 S4"
     rep_origin      96..205
                     /ApEinfo_fwdcolor="cyan"
                     /ApEinfo_graphicformat="arrow_data {{0 1 2 0 0 -1} {} 0}
                     width 5 offset 0"
                     /ApEinfo_revcolor="green"
                     /label="RK2 trfa"
     misc_feature    complement(202..221)
                     /Mismatches=0
                     /created_by="primer3"
                     /annotation_group="5171326129730f07b011a-3df6-4562-8084-c7
                     a8645551d2"
                     /%GC="55.0"
                     /Tm="57.2"
                     /Hairpin_Tm="36.6"
                     /Self_Dimer_Tm="17.9"
                     /Sequence="CCTGGCAGATCCTAGATGTG"
                     /label="JH1030R"
                     /note="Geneious type: primer_bind_reverse"
     rep_origin      233..915
                     /ApEinfo_fwdcolor="gray50"
                     /ApEinfo_graphicformat="arrow_data {{0 1 2 0 0 -1} {} 0}
                     width 5 offset 0"
                     /ApEinfo_revcolor="gray50"
                     /modified_by="jones"
                     /label="ColE1 origin"
     CDS             complement(1010..1870)
                     /created_by="User"
                     /label="AmpR"
     primer_bind     1701..1721
                     /Sequence="CTCTCAAGGATCTTACCGCTG"
                     /created_by="User"
                     /label="JH1030F"
     motif           complement(1871..1884)
                     /created_by="User"
                     /label="RBS"
     Gibson_Overhang 2017..2061
                     /created_by="User"
                     /modified_by="User"
                     /label="pL1 S3"
     gg_overhang     2062..2065
                     /created_by="User"
                     /label="pL0 I"
     Insulator       2066..2392
                     /created_by="User"
                     /label="E1 Insulator"
     protein_bind    2144..2148
                     /created_by="User"
                     /label="CTCF Bind (Short)"
     protein_bind    complement(2156..2160)
                     /created_by="User"
                     /label="CTCF Bind (Short)"
     protein_bind    complement(2215..2219)
                     /created_by="User"
                     /label="CTCF Bind (Short)"
     ligation        2393..2396
                     /label="Ligation"
     Gg_overhang     2393..2396
                     /created_by="User"
                     /label="pL0 I-P"
     misc_feature    2397..2416
                     /created_by="User"
                     /label="Inert"
     protein_bind    2405..2411
                     /Found_Using="tfscan (searching Vertebrate)"
                     /Matches="R00770"
                     /Quality="6 (No quality assigned)"
                     /Species="human, Homo sapiens."
                     /Transfac_Accession="<a
                     href=http://www.gene-regulation.com/cgi-bin/pub/database
                     s/transfac/getTF.cgi?AC=T00820>T00820</a>"
                     /label="TFIID Bind"
     ligation        2417..2420
                     /label="Ligation"
     Gg_overhang     2417..2420
                     /created_by="User"
                     /modified_by="User"
                     /label="pSub0-P S5"
     ligation        2421..2424
                     /label="Ligation"
     Gg_overhang     2421..2424
                     /created_by="User"
                     /label="Insert L"
     Enhancer        2425..2476
                     /created_by="User"
                     /modified_by="User"
                     /label="RstA Response Element"
     enhancer        2425..2438
                     /created_by="User"
                     /label="RstA Box"
     protein_bind    2425..2428
                     /created_by="User"
                     /label="RstA Bind"
     protein_bind    2435..2438
                     /created_by="User"
                     /label="RstA Bind"
     enhancer        2444..2457
                     /created_by="User"
                     /label="RstA Box"
     protein_bind    2444..2447
                     /created_by="User"
                     /label="RstA Bind"
     protein_bind    2454..2457
                     /created_by="User"
                     /label="RstA Bind"
     enhancer        2463..2476
                     /created_by="User"
                     /label="RstA Box"
     protein_bind    2463..2466
                     /created_by="User"
                     /label="RstA Bind"
     protein_bind    2473..2476
                     /created_by="User"
                     /label="RstA Bind"
     ligation        2477..2480
                     /label="Ligation"
     Gg_overhang     2477..2480
                     /created_by="User"
                     /label="Insert R"
     ligation        2481..2484
                     /label="Ligation"
     Gg_overhang     2481..2484
                     /created_by="User"
                     /label="pSub0-P S4"
     ligation        2485..2488
                     /label="Ligation"
     Gg_overhang     2485..2488
                     /created_by="User"
                     /label="Insert L"
     Enhancer        2489..2540
                     /created_by="User"
                     /modified_by="User"
                     /label="RstA Response Element"
     enhancer        2489..2502
                     /created_by="User"
                     /label="RstA Box"
     protein_bind    2489..2492
                     /created_by="User"
                     /label="RstA Bind"
     protein_bind    2499..2502
                     /created_by="User"
                     /label="RstA Bind"
     enhancer        2508..2521
                     /created_by="User"
                     /label="RstA Box"
     protein_bind    2508..2511
                     /created_by="User"
                     /label="RstA Bind"
     protein_bind    2518..2521
                     /created_by="User"
                     /label="RstA Bind"
     enhancer        2527..2540
                     /created_by="User"
                     /label="RstA Box"
     protein_bind    2527..2530
                     /created_by="User"
                     /label="RstA Bind"
     protein_bind    2537..2540
                     /created_by="User"
                     /label="RstA Bind"
     ligation        2541..2544
                     /label="Ligation"
     Gg_overhang     2541..2544
                     /created_by="User"
                     /label="Insert R"
     ligation        2545..2548
                     /label="Ligation"
     Gg_overhang     2545..2548
                     /created_by="User"
                     /modified_by="User"
                     /label="pSub0-P S3"
     promoter        2549..2573
                     /created_by="User"
                     /modified_by="User"
                     /label="TATA_YB"
     protein_bind    complement(2553..2557)
                     /created_by="User"
                     /label="CTCF Bind (Short)"
     promoter        2558..2564
                     /created_by="User"
                     /label="TATA Box"
     misc_feature    2566..2573
                     /created_by="User"
                     /label="5' GC-Rich"
                     /note="Geneious type: Compositionally_biased"
     ligation        2574..2577
                     /label="Ligation"
     Gg_overhang     2574..2577
                     /created_by="User"
                     /modified_by="User"
                     /label="pSub0-P S2"
     promoter        2578..2599
                     /created_by="User"
                     /modified_by="User"
                     /label="No TSS (removed YR motifs from minMLP and added
                     more TCs)"
     Gg_overhang     2600..2603
                     /created_by="User"
                     /label="pL0 P-5 v2"
     5'UTR           2604..2623
                     /created_by="User"
                     /label="Inert"
     Gg_overhang     2624..2627
                     /created_by="User"
                     /label="pL0 5-G"
     motif           2628..2636
                     /created_by="User"
                     /label="Kozak"
     CDS             2637..3143
                     /created_by="User"
                     /modified_by="User"
                     /label="NanoLuc"
     domain          2640..3140
                     /created_by="User"
                     /label="NanoLuc"
     gg_overhang     3144..3147
                     /created_by="User"
                     /label="pL0 G-3"
     3'UTR           3148..3167
                     /created_by="User"
                     /label="Inert"
     ligation        3168..3171
                     /label="Ligation"
     gg_overhang     3168..3171
                     /created_by="User"
                     /label="pL0 3-T"
     terminator      3172..3270
                     /created_by="User"
                     /modified_by="User"
                     /label="Synth Terminator"
     polyA_signal    3196..3201
                     /created_by="User"
                     /label="Poly-A Signal"
     polyA_signal    complement(3207..3212)
                     /created_by="User"
                     /label="Poly-A Signal"
ORIGIN      
        1 cgctggtgaa ttcccttatg tgagtgtaaa aggcaggcga gtttgtccct taattaatag
       61 ggataacagg gtaatatctt gccctgcacg aataccagcg accccttgcc caaatacttg
      121 ccgtgggcct cggcctgaga gccaaaacac ttgatgcgga agaagtcggt gcgctcctgc
      181 ttgtcgccgg catcgttgcg ccacatctag gatctgccag gaaccgtaaa aaggccgcgt
      241 tgctggcgtt tttccatagg ctccgccccc ctgacgagca tcacaaaaat cgacgctcaa
      301 gtcagaggtg gcgaaacccg acaggactat aaagatacca ggcgtttccc cctggaagct
      361 ccctcgtgcg ctctcctgtt ccgaccctgc cgcttaccgg atacctgtcc gcctttctcc
      421 cttcgggaag cgtggcgctt tctcatagct cacgctgtag gtatctcagt tcggtgtagg
      481 tcgttcgctc caagctgggc tgtgtgcacg aaccccccgt tcagcccgac cgctgcgcct
      541 tatccggtaa ctatcgtctt gagtccaacc cggtaagaca cgacttatcg ccactggcag
      601 cagccactgg taacaggatt agcagagcga ggtatgtagg cggtgctaca gagttcttga
      661 agtggtggcc taactacggc tacactagaa ggacagtatt tggtatctgc gctctgctga
      721 agccagttac cttcggaaaa agagttggta gctcttgatc cggcaaacaa accaccgctg
      781 gtagcggtgg tttttttgtt tgcaagcagc agattacgcg cagaaaaaaa ggatctcaag
      841 aagatccttt gatcttttct acggggtctg acgctcagtg gaacgaaaac tcacgttaag
      901 ggattttggt catgagatta tcaaaaagga tcttcaccta gatcctttta aattaaaaat
      961 gaagttttaa atcaatctaa agtatatatg agtaaacttg gtctgacagt taccaatgct
     1021 taatcagtga ggcacctatc tcagcgatct gtctatttcg ttcatccata gttgcctgac
     1081 tccccgtcgt gtagataact acgatacggg agggcttacc atctggcccc agtgctgcaa
     1141 tgataccgcg agaaccacgc tcaccggctc cagatttatc agcaataaac cagccagccg
     1201 gaagggccga gcgcagaagt ggtcctgcaa ctttatccgc ctccatccag tctattaatt
     1261 gttgccggga agctagagta agtagttcgc cagttaatag tttgcgcaac gttgttgcca
     1321 ttgctacagg catcgtggtg tcacgctcgt cgtttggtat ggcttcattc agctccggtt
     1381 cccaacgatc aaggcgagtt acatgatccc ccatgttgtg caaaaaagcg gttagctcct
     1441 tcggtcctcc gatcgttgtc agaagtaagt tggccgcagt gttatcactc atggttatgg
     1501 cagcactgca taattctctt actgtcatgc catccgtaag atgcttttct gtgactggtg
     1561 agtactcaac caagtcattc tgagaatagt gtatgcggcg accgagttgc tcttgcccgg
     1621 cgtcaatacg ggataatacc gcgccacata gcagaacttt aaaagtgctc atcattggaa
     1681 aacgttcttc ggggcgaaaa ctctcaagga tcttaccgct gttgagatcc agttcgatgt
     1741 aacccactcg tgcacccaac tgatcttcag catcttttac tttcaccagc gtttctgggt
     1801 gagcaaaaac aggaaggcaa aatgccgcaa aaaagggaat aagggcgaca cggaaatgtt
     1861 gaatactcat actcttcctt tttcaatatt attgaagcat ttatcagggt tattgtctca
     1921 tgagcggata catatttgaa tgtatttaga aaaataaaca aataggggtt ccgcgcacga
     1981 attggccagc gctgcattac cctgttatcc ctaaccggtc taatacccaa tctctcgtct
     2041 tatccagatg ttttatacgc cggaggccac ctttggtctt gacattcact aaggagtggg
     2101 cctggaataa aaccagaaat ccccattctc agtctgcccc aagccctcca attccgaggg
     2161 cgctgtatgt ataagctcgg gcaggcaaaa gtcgactgtg agaacacgcc agcagagggc
     2221 gctgtggccc catcagtccc tgcccactga actctccaga aggaaaagcg gcaaggatgc
     2281 aaacaagaaa atcagaccag actgggagtc tagaccctgc gtcccacgcg gtcccaccat
     2341 ggcttcctct ttggaatttt cagggggacc caggaagact gacaccgctg attacttaag
     2401 tttgtacaaa aaagagtgag gtattacatg tggttacacg acgtacatgt ggttacacga
     2461 cgtacatgtg gttacagaag cctagtatta catgtggtta cacgacgtac atgtggttac
     2521 acgacgtaca tgtggttaca gaaggtactc tagagggtat ataatggggg ccacgcaggt
     2581 tcctcctctc tctccttctc agataagttt gtacaaaaaa gagaggtgcc gccaccatgc
     2641 tggaagattt cgtgggcgac tggcggcaga ccgccggcta caatctggac caggtgctgg
     2701 aacagggcgg cgtgtcctct ctgtttcaga acctgggcgt gtccgtgacc cccatccaga
     2761 gaatcgtgct gagcggcgag aacggcctga agatcgacat ccacgtgatc atcccttacg
     2821 agggcctgtc cggcgaccag atgggccaga tcgagaagat ctttaaggtg gtgtaccccg
     2881 tggacgacca ccacttcaaa gtgatcctgc actacggcac cctcgtgatc gacggcgtga
     2941 cccctaacat gatcgactac ttcggcagac cctacgaggg aatcgccgtg ttcgacggca
     3001 agaaaatcac cgtgaccggc accctgtgga acggcaacaa gatcatcgac gagagactga
     3061 tcaaccccga cggcagcctg ctgttcagag tgaccatcaa tggcgtgaca ggctggcggc
     3121 tgtgcgagag aattctggcc tgagcttcca ctggattgta caattaccaa ctgatctaga
     3181 accggtcatg gccgcaataa aatatcttta ttttcattac atctgtgtgt tggttttttg
     3241 tgtgttcgaa ctagatgctg tcgaccgatg
//
