# Supplementary material for: Robust and tunable signal processing in mammalian cells via engineered covalent modification cycles
Source: Nat Commun. 2022 Mar 31;13:1720. doi: 10.1038/s41467-022-29338-w (PMC8971529; doi:10.1038/s41467-022-29338-w)
Supplement: Supplementary file 4 — Supplementary Data 1 [file 41467_2022_29338_MOESM4_ESM.zip › Supplementary Data/Plasmids - Experiments/tRJ_00522.gb]

LOCUS       tRJ_00522               3294 bp    DNA     circular UNK 06-FEB-2020
DEFINITION  [S3-4] E1_6xYedW-minKB_Inert_CytoNluc_Inert_Synth pA.
ACCESSION   tRJ_00522
KEYWORDS    .
SOURCE      .
  ORGANISM  .
FEATURES             Location/Qualifiers
     Gibson_Overhang 5..49
                     /created_by="User"
                     /modified_by="User"
                     /label="pL1 S4"
     rep_origin      96..205
                     /ApEinfo_fwdcolor="cyan"
                     /ApEinfo_graphicformat="arrow_data {{0 1 2 0 0 -1} {} 0}
                     width 5 offset 0"
                     /ApEinfo_revcolor="green"
                     /label="RK2 trfa"
     misc_feature    complement(202..221)
                     /Mismatches=0
                     /created_by="primer3"
                     /annotation_group="5171801807300a334a796-3e59-4177-ae9d-ed
                     5c74e92731"
                     /%GC="55.0"
                     /Tm="57.2"
                     /Hairpin_Tm="36.6"
                     /Self_Dimer_Tm="17.9"
                     /Sequence="CCTGGCAGATCCTAGATGTG"
                     /label="JH1030R"
                     /note="Geneious type: primer_bind_reverse"
     rep_origin      233..915
                     /ApEinfo_fwdcolor="gray50"
                     /ApEinfo_graphicformat="arrow_data {{0 1 2 0 0 -1} {} 0}
                     width 5 offset 0"
                     /ApEinfo_revcolor="gray50"
                     /modified_by="jones"
                     /label="ColE1 origin"
     CDS             complement(1010..1870)
                     /created_by="User"
                     /label="AmpR"
     primer_bind     1701..1721
                     /Sequence="CTCTCAAGGATCTTACCGCTG"
                     /created_by="User"
                     /label="JH1030F"
     motif           complement(1871..1884)
                     /created_by="User"
                     /label="RBS"
     Gibson_Overhang 2017..2061
                     /created_by="User"
                     /modified_by="User"
                     /label="pL1 S3"
     gg_overhang     2062..2065
                     /created_by="User"
                     /label="pL0 I"
     Insulator       2066..2392
                     /created_by="User"
                     /label="E1 Insulator"
     protein_bind    2144..2148
                     /created_by="User"
                     /label="CTCF Bind (Short)"
     protein_bind    complement(2156..2160)
                     /created_by="User"
                     /label="CTCF Bind (Short)"
     protein_bind    complement(2215..2219)
                     /created_by="User"
                     /label="CTCF Bind (Short)"
     ligation        2393..2396
                     /label="Ligation"
     Gg_overhang     2393..2396
                     /created_by="User"
                     /label="pL0 I-P"
     misc_feature    2397..2416
                     /created_by="User"
                     /label="Inert"
     protein_bind    2405..2411
                     /Found_Using="tfscan (searching Vertebrate)"
                     /Matches="R00770"
                     /Quality="6 (No quality assigned)"
                     /Species="human, Homo sapiens."
                     /Transfac_Accession="<a
                     href=http://www.gene-regulation.com/cgi-bin/pub/database
                     s/transfac/getTF.cgi?AC=T00820>T00820</a>"
                     /label="TFIID Bind"
     ligation        2417..2420
                     /label="Ligation"
     Gg_overhang     2417..2420
                     /created_by="User"
                     /modified_by="User"
                     /label="pSub0-P S5"
     ligation        2421..2424
                     /label="Ligation"
     Gg_overhang     2421..2424
                     /created_by="User"
                     /label="Insert L"
     Enhancer        2425..2488
                     /created_by="User"
                     /modified_by="User"
                     /label="YedW/CusR Response Element"
     enhancer        2425..2442
                     /created_by="User"
                     /label="YedW Box"
     protein_bind    2425..2432
                     /created_by="User"
                     /label="YedW Bind"
     protein_bind    complement(2435..2442)
                     /created_by="User"
                     /label="YedW Bind"
     enhancer        2448..2465
                     /created_by="User"
                     /label="YedW Box"
     protein_bind    2448..2455
                     /created_by="User"
                     /label="YedW Bind"
     protein_bind    complement(2458..2465)
                     /created_by="User"
                     /label="YedW Bind"
     enhancer        2471..2488
                     /created_by="User"
                     /label="YedW Box"
     protein_bind    2471..2478
                     /created_by="User"
                     /label="YedW Bind"
     protein_bind    complement(2481..2488)
                     /created_by="User"
                     /label="YedW Bind"
     ligation        2489..2492
                     /label="Ligation"
     Gg_overhang     2489..2492
                     /created_by="User"
                     /label="Insert R"
     ligation        2493..2496
                     /label="Ligation"
     Gg_overhang     2493..2496
                     /created_by="User"
                     /label="pSub0-P S4"
     ligation        2497..2500
                     /label="Ligation"
     Gg_overhang     2497..2500
                     /created_by="User"
                     /label="Insert L"
     Enhancer        2501..2564
                     /created_by="User"
                     /modified_by="User"
                     /label="YedW/CusR Response Element"
     enhancer        2501..2518
                     /created_by="User"
                     /label="YedW Box"
     protein_bind    2501..2508
                     /created_by="User"
                     /label="YedW Bind"
     protein_bind    complement(2511..2518)
                     /created_by="User"
                     /label="YedW Bind"
     enhancer        2524..2541
                     /created_by="User"
                     /label="YedW Box"
     protein_bind    2524..2531
                     /created_by="User"
                     /label="YedW Bind"
     protein_bind    complement(2534..2541)
                     /created_by="User"
                     /label="YedW Bind"
     enhancer        2547..2564
                     /created_by="User"
                     /label="YedW Box"
     protein_bind    2547..2554
                     /created_by="User"
                     /label="YedW Bind"
     protein_bind    complement(2557..2564)
                     /created_by="User"
                     /label="YedW Bind"
     ligation        2565..2568
                     /label="Ligation"
     Gg_overhang     2565..2568
                     /created_by="User"
                     /label="Insert R"
     ligation        2569..2572
                     /label="Ligation"
     Gg_overhang     2569..2572
                     /created_by="User"
                     /modified_by="User"
                     /label="pSub0-P S3"
     promoter        2573..2597
                     /created_by="User"
                     /modified_by="User"
                     /label="TATA_YB"
     protein_bind    complement(2577..2581)
                     /created_by="User"
                     /label="CTCF Bind (Short)"
     promoter        2582..2588
                     /created_by="User"
                     /label="TATA Box"
     misc_feature    2590..2597
                     /created_by="User"
                     /label="5' GC-Rich"
                     /note="Geneious type: Compositionally_biased"
     ligation        2598..2601
                     /label="Ligation"
     Gg_overhang     2598..2601
                     /created_by="User"
                     /modified_by="User"
                     /label="pSub0-P S2"
     promoter        2602..2623
                     /created_by="User"
                     /modified_by="User"
                     /label="No TSS (removed YR motifs from minMLP and added
                     more TCs)"
     Gg_overhang     2624..2627
                     /created_by="User"
                     /label="pL0 P-5 v2"
     5'UTR           2628..2647
                     /created_by="User"
                     /label="Inert"
     Gg_overhang     2648..2651
                     /created_by="User"
                     /label="pL0 5-G"
     motif           2652..2660
                     /created_by="User"
                     /label="Kozak"
     CDS             2661..3167
                     /created_by="User"
                     /modified_by="User"
                     /label="NanoLuc"
     domain          2664..3164
                     /created_by="User"
                     /label="NanoLuc"
     gg_overhang     3168..3171
                     /created_by="User"
                     /label="pL0 G-3"
     3'UTR           3172..3191
                     /created_by="User"
                     /label="Inert"
     ligation        3192..3195
                     /label="Ligation"
     gg_overhang     3192..3195
                     /created_by="User"
                     /label="pL0 3-T"
     terminator      3196..3294
                     /created_by="User"
                     /modified_by="User"
                     /label="Synth Terminator"
     polyA_signal    3220..3225
                     /created_by="User"
                     /label="Poly-A Signal"
     polyA_signal    complement(3231..3236)
                     /created_by="User"
                     /label="Poly-A Signal"
ORIGIN      
        1 cgctggtgaa ttcccttatg tgagtgtaaa aggcaggcga gtttgtccct taattaatag
       61 ggataacagg gtaatatctt gccctgcacg aataccagcg accccttgcc caaatacttg
      121 ccgtgggcct cggcctgaga gccaaaacac ttgatgcgga agaagtcggt gcgctcctgc
      181 ttgtcgccgg catcgttgcg ccacatctag gatctgccag gaaccgtaaa aaggccgcgt
      241 tgctggcgtt tttccatagg ctccgccccc ctgacgagca tcacaaaaat cgacgctcaa
      301 gtcagaggtg gcgaaacccg acaggactat aaagatacca ggcgtttccc cctggaagct
      361 ccctcgtgcg ctctcctgtt ccgaccctgc cgcttaccgg atacctgtcc gcctttctcc
      421 cttcgggaag cgtggcgctt tctcatagct cacgctgtag gtatctcagt tcggtgtagg
      481 tcgttcgctc caagctgggc tgtgtgcacg aaccccccgt tcagcccgac cgctgcgcct
      541 tatccggtaa ctatcgtctt gagtccaacc cggtaagaca cgacttatcg ccactggcag
      601 cagccactgg taacaggatt agcagagcga ggtatgtagg cggtgctaca gagttcttga
      661 agtggtggcc taactacggc tacactagaa ggacagtatt tggtatctgc gctctgctga
      721 agccagttac cttcggaaaa agagttggta gctcttgatc cggcaaacaa accaccgctg
      781 gtagcggtgg tttttttgtt tgcaagcagc agattacgcg cagaaaaaaa ggatctcaag
      841 aagatccttt gatcttttct acggggtctg acgctcagtg gaacgaaaac tcacgttaag
      901 ggattttggt catgagatta tcaaaaagga tcttcaccta gatcctttta aattaaaaat
      961 gaagttttaa atcaatctaa agtatatatg agtaaacttg gtctgacagt taccaatgct
     1021 taatcagtga ggcacctatc tcagcgatct gtctatttcg ttcatccata gttgcctgac
     1081 tccccgtcgt gtagataact acgatacggg agggcttacc atctggcccc agtgctgcaa
     1141 tgataccgcg agaaccacgc tcaccggctc cagatttatc agcaataaac cagccagccg
     1201 gaagggccga gcgcagaagt ggtcctgcaa ctttatccgc ctccatccag tctattaatt
     1261 gttgccggga agctagagta agtagttcgc cagttaatag tttgcgcaac gttgttgcca
     1321 ttgctacagg catcgtggtg tcacgctcgt cgtttggtat ggcttcattc agctccggtt
     1381 cccaacgatc aaggcgagtt acatgatccc ccatgttgtg caaaaaagcg gttagctcct
     1441 tcggtcctcc gatcgttgtc agaagtaagt tggccgcagt gttatcactc atggttatgg
     1501 cagcactgca taattctctt actgtcatgc catccgtaag atgcttttct gtgactggtg
     1561 agtactcaac caagtcattc tgagaatagt gtatgcggcg accgagttgc tcttgcccgg
     1621 cgtcaatacg ggataatacc gcgccacata gcagaacttt aaaagtgctc atcattggaa
     1681 aacgttcttc ggggcgaaaa ctctcaagga tcttaccgct gttgagatcc agttcgatgt
     1741 aacccactcg tgcacccaac tgatcttcag catcttttac tttcaccagc gtttctgggt
     1801 gagcaaaaac aggaaggcaa aatgccgcaa aaaagggaat aagggcgaca cggaaatgtt
     1861 gaatactcat actcttcctt tttcaatatt attgaagcat ttatcagggt tattgtctca
     1921 tgagcggata catatttgaa tgtatttaga aaaataaaca aataggggtt ccgcgcacga
     1981 attggccagc gctgcattac cctgttatcc ctaaccggtc taatacccaa tctctcgtct
     2041 tatccagatg ttttatacgc cggaggccac ctttggtctt gacattcact aaggagtggg
     2101 cctggaataa aaccagaaat ccccattctc agtctgcccc aagccctcca attccgaggg
     2161 cgctgtatgt ataagctcgg gcaggcaaaa gtcgactgtg agaacacgcc agcagagggc
     2221 gctgtggccc catcagtccc tgcccactga actctccaga aggaaaagcg gcaaggatgc
     2281 aaacaagaaa atcagaccag actgggagtc tagaccctgc gtcccacgcg gtcccaccat
     2341 ggcttcctct ttggaatttt cagggggacc caggaagact gacaccgctg attacttaag
     2401 tttgtacaaa aaagagtgag gtatcattac aagcttgtaa tgcgacgcat tacaaggttg
     2461 taatgcgacg cattacaacg ttgtaatgga agcctagtat cattacaagc ttgtaatgcg
     2521 acgcattaca aggttgtaat gcgacgcatt acaacgttgt aatggaaggt actctagagg
     2581 gtatataatg ggggccacgc aggttcctcc tctctctcct tctcagataa gtttgtacaa
     2641 aaaagagagg tgccgccacc atgctggaag atttcgtggg cgactggcgg cagaccgccg
     2701 gctacaatct ggaccaggtg ctggaacagg gcggcgtgtc ctctctgttt cagaacctgg
     2761 gcgtgtccgt gacccccatc cagagaatcg tgctgagcgg cgagaacggc ctgaagatcg
     2821 acatccacgt gatcatccct tacgagggcc tgtccggcga ccagatgggc cagatcgaga
     2881 agatctttaa ggtggtgtac cccgtggacg accaccactt caaagtgatc ctgcactacg
     2941 gcaccctcgt gatcgacggc gtgaccccta acatgatcga ctacttcggc agaccctacg
     3001 agggaatcgc cgtgttcgac ggcaagaaaa tcaccgtgac cggcaccctg tggaacggca
     3061 acaagatcat cgacgagaga ctgatcaacc ccgacggcag cctgctgttc agagtgacca
     3121 tcaatggcgt gacaggctgg cggctgtgcg agagaattct ggcctgagct tccactggat
     3181 tgtacaatta ccaactgatc tagaaccggt catggccgca ataaaatatc tttattttca
     3241 ttacatctgt gtgttggttt tttgtgtgtt cgaactagat gctgtcgacc gatg
//
