# Supplementary material for: Robust and tunable signal processing in mammalian cells via engineered covalent modification cycles
Source: Nat Commun. 2022 Mar 31;13:1720. doi: 10.1038/s41467-022-29338-w (PMC8971529; doi:10.1038/s41467-022-29338-w)
Supplement: Supplementary file 4 — Supplementary Data 1 [file 41467_2022_29338_MOESM4_ESM.zip › Supplementary Data/Plasmids - Experiments/tRJ_00575.gb]

LOCUS       tRJ_00575               3629 bp    DNA     circular UNK 06-FEB-2020
DEFINITION  [S2-3] E1_6xBasR-minCMV53_Inert_mKate2_4xTFF4_Synth pA.
ACCESSION   tRJ_00575
KEYWORDS    .
SOURCE      .
  ORGANISM  .
FEATURES             Location/Qualifiers
     Gibson_Overhang 5..49
                     /created_by="User"
                     /modified_by="User"
                     /label="pL1 S3"
     rep_origin      96..205
                     /ApEinfo_fwdcolor="cyan"
                     /ApEinfo_revcolor="green"
                     /ApEinfo_graphicformat="arrow_data {{0 1 2 0 0 -1} {} 0}
                     width 5 offset 0"
                     /label="RK2 trfa"
     misc_feature    complement(202..221)
                     /Mismatches=0
                     /created_by="primer3"
                     /annotation_group="169263461827281dc32127e-ac54-4245-856a-
                     a7d83ee90db1"
                     /%GC="55.0"
                     /Tm="57.2"
                     /Hairpin_Tm="36.6"
                     /Self_Dimer_Tm="17.9"
                     /Sequence="CCTGGCAGATCCTAGATGTG"
                     /label="JH1030R"
                     /note="Geneious type: primer_bind_reverse"
     rep_origin      233..915
                     /ApEinfo_fwdcolor="gray50"
                     /ApEinfo_graphicformat="arrow_data {{0 1 2 0 0 -1} {} 0}
                     width 5 offset 0"
                     /ApEinfo_revcolor="gray50"
                     /modified_by="jones"
                     /label="ColE1 origin"
     CDS             complement(1010..1870)
                     /created_by="User"
                     /label="AmpR"
     primer_bind     1701..1721
                     /Sequence="CTCTCAAGGATCTTACCGCTG"
                     /created_by="User"
                     /label="JH1030F"
     motif           complement(1871..1884)
                     /created_by="User"
                     /label="RBS"
     Gibson_Overhang 2017..2061
                     /created_by="User"
                     /modified_by="User"
                     /label="pL1 S2"
     gg_overhang     2062..2065
                     /created_by="User"
                     /label="pL0 I"
     Insulator       2066..2392
                     /created_by="User"
                     /label="E1 Insulator"
     protein_bind    2144..2148
                     /created_by="User"
                     /label="CTCF Bind (Short)"
     protein_bind    complement(2156..2160)
                     /created_by="User"
                     /label="CTCF Bind (Short)"
     protein_bind    complement(2215..2219)
                     /created_by="User"
                     /label="CTCF Bind (Short)"
     ligation        2393..2396
                     /label="Ligation"
     Gg_overhang     2393..2396
                     /created_by="User"
                     /label="pL0 I-P"
     promoter        2397..2418
                     /created_by="User"
                     /modified_by="User"
                     /label="No TSS"
     Gibson_overhang 2400..2414
                     /created_by="User"
                     /modified_by="User"
                     /label="Infusion"
     ligation        2419..2422
                     /label="Ligation"
     Gg_overhang     2419..2422
                     /created_by="User"
                     /modified_by="User"
                     /label="pSub0-P S5"
     Gg_overhang     2423..2426
                     /created_by="User"
                     /label="Insert L"
     Enhancer        2427..2496
                     /created_by="User"
                     /modified_by="User"
                     /label="BasR Response Element"
     Enhancer        2427..2446
                     /created_by="User"
                     /label="BasR Box"
     protein_bind    2428..2435
                     /created_by="User"
                     /label="BasR Bind"
     protein_bind    2439..2446
                     /created_by="User"
                     /label="BasR Bind"
     Enhancer        2452..2471
                     /created_by="User"
                     /label="BasR Box"
     protein_bind    2453..2460
                     /created_by="User"
                     /label="BasR Bind"
     protein_bind    2464..2471
                     /created_by="User"
                     /label="BasR Bind"
     Enhancer        2477..2496
                     /created_by="User"
                     /label="BasR Box"
     protein_bind    2478..2485
                     /created_by="User"
                     /label="BasR Bind"
     protein_bind    2489..2496
                     /created_by="User"
                     /label="BasR Bind"
     Gg_overhang     2497..2500
                     /created_by="User"
                     /label="Insert R"
     ligation        2501..2504
                     /label="Ligation"
     Gg_overhang     2501..2504
                     /created_by="User"
                     /label="pSub0-P S4"
     Gg_overhang     2505..2508
                     /created_by="User"
                     /label="Insert L"
     Enhancer        2509..2578
                     /created_by="User"
                     /modified_by="User"
                     /label="BasR Response Element"
     Enhancer        2509..2528
                     /created_by="User"
                     /label="BasR Box"
     protein_bind    2510..2517
                     /created_by="User"
                     /label="BasR Bind"
     protein_bind    2521..2528
                     /created_by="User"
                     /label="BasR Bind"
     Enhancer        2534..2553
                     /created_by="User"
                     /label="BasR Box"
     protein_bind    2535..2542
                     /created_by="User"
                     /label="BasR Bind"
     protein_bind    2546..2553
                     /created_by="User"
                     /label="BasR Bind"
     Enhancer        2559..2578
                     /created_by="User"
                     /label="BasR Box"
     protein_bind    2560..2567
                     /created_by="User"
                     /label="BasR Bind"
     protein_bind    2571..2578
                     /created_by="User"
                     /label="BasR Bind"
     Gg_overhang     2579..2582
                     /created_by="User"
                     /label="Insert R"
     ligation        2583..2586
                     /label="Ligation"
     Gg_overhang     2583..2586
                     /created_by="User"
                     /modified_by="User"
                     /label="pSub0-P S3"
     promoter        2587..2648
                     /created_by="User"
                     /modified_by="User"
                     /label="CMV53"
     protein_bind    2606..2611
                     /created_by="User"
                     /modified_by="User"
                     /label="SP1 Bind (Short)"
     promoter        2627..2633
                     /created_by="User"
                     /label="BRE-Like"
     promoter        2634..2640
                     /created_by="User"
                     /label="TATA Box"
     misc_feature    2641..2648
                     /created_by="User"
                     /label="5' GC-Rich"
                     /note="Geneious type: Compositionally_biased"
     ligation        2649..2652
                     /label="Ligation"
     Gg_overhang     2649..2652
                     /created_by="User"
                     /modified_by="User"
                     /label="pSub0-P S2"
     promoter        2653..2667
                     /created_by="User"
                     /modified_by="User"
                     /label="minCMV Inr Region"
     promoter        2659..2663
                     /created_by="User"
                     /label="Possible Double TSS"
     misc_RNA        2660
                     /created_by="User"
                     /modified_by="User"
                     /label="Possible TSS"
     promoter        2661..2667
                     /created_by="User"
                     /label="Initiator"
     misc_RNA        2663
                     /created_by="User"
                     /modified_by="User"
                     /label="Putative +1 Site"
     Gg_overhang     2668..2671
                     /created_by="User"
                     /label="pL0 P-5 v2"
     5'UTR           2672..2691
                     /created_by="User"
                     /label="Inert"
     ligation        2692..2695
                     /label="Ligation"
     gg_overhang     2692..2695
                     /created_by="User"
                     /label="pL0 5-G"
     motif           2696..2701
                     /created_by="User"
                     /label="Kozak"
     CDS             2702..3406
                     /created_by="User"
                     /label="mKate2"
     domain          2705..3403
                     /created_by="User"
                     /label="mKate2"
     ligation        3407..3410
                     /label="Ligation"
     gg_overhang     3407..3410
                     /created_by="User"
                     /label="pL0 G-3"
     3'UTR           3411..3526
                     /created_by="User"
                     /label="4xTFF4"
     miR_target_site 3427..3448
                     /modified_by="User"
                     /label="TFF4"
     miR_target_site 3449..3470
                     /label="TFF4"
     miR_target_site 3471..3492
                     /label="TFF4"
     miR_target_site 3493..3514
                     /label="TFF4"
     ligation        3527..3530
                     /label="Ligation"
     gg_overhang     3527..3530
                     /created_by="User"
                     /label="pL0 3-T"
     terminator      3531..3629
                     /created_by="User"
                     /modified_by="User"
                     /label="Synth Terminator"
     polyA_signal    3555..3560
                     /created_by="User"
                     /label="Poly-A Signal"
     polyA_signal    complement(3566..3571)
                     /created_by="User"
                     /label="Poly-A Signal"
ORIGIN      
        1 cgctggtcta atacccaatc tctcgtctta tccagatgtt ttatacgcct taattaatag
       61 ggataacagg gtaatatctt gccctgcacg aataccagcg accccttgcc caaatacttg
      121 ccgtgggcct cggcctgaga gccaaaacac ttgatgcgga agaagtcggt gcgctcctgc
      181 ttgtcgccgg catcgttgcg ccacatctag gatctgccag gaaccgtaaa aaggccgcgt
      241 tgctggcgtt tttccatagg ctccgccccc ctgacgagca tcacaaaaat cgacgctcaa
      301 gtcagaggtg gcgaaacccg acaggactat aaagatacca ggcgtttccc cctggaagct
      361 ccctcgtgcg ctctcctgtt ccgaccctgc cgcttaccgg atacctgtcc gcctttctcc
      421 cttcgggaag cgtggcgctt tctcatagct cacgctgtag gtatctcagt tcggtgtagg
      481 tcgttcgctc caagctgggc tgtgtgcacg aaccccccgt tcagcccgac cgctgcgcct
      541 tatccggtaa ctatcgtctt gagtccaacc cggtaagaca cgacttatcg ccactggcag
      601 cagccactgg taacaggatt agcagagcga ggtatgtagg cggtgctaca gagttcttga
      661 agtggtggcc taactacggc tacactagaa ggacagtatt tggtatctgc gctctgctga
      721 agccagttac cttcggaaaa agagttggta gctcttgatc cggcaaacaa accaccgctg
      781 gtagcggtgg tttttttgtt tgcaagcagc agattacgcg cagaaaaaaa ggatctcaag
      841 aagatccttt gatcttttct acggggtctg acgctcagtg gaacgaaaac tcacgttaag
      901 ggattttggt catgagatta tcaaaaagga tcttcaccta gatcctttta aattaaaaat
      961 gaagttttaa atcaatctaa agtatatatg agtaaacttg gtctgacagt taccaatgct
     1021 taatcagtga ggcacctatc tcagcgatct gtctatttcg ttcatccata gttgcctgac
     1081 tccccgtcgt gtagataact acgatacggg agggcttacc atctggcccc agtgctgcaa
     1141 tgataccgcg agaaccacgc tcaccggctc cagatttatc agcaataaac cagccagccg
     1201 gaagggccga gcgcagaagt ggtcctgcaa ctttatccgc ctccatccag tctattaatt
     1261 gttgccggga agctagagta agtagttcgc cagttaatag tttgcgcaac gttgttgcca
     1321 ttgctacagg catcgtggtg tcacgctcgt cgtttggtat ggcttcattc agctccggtt
     1381 cccaacgatc aaggcgagtt acatgatccc ccatgttgtg caaaaaagcg gttagctcct
     1441 tcggtcctcc gatcgttgtc agaagtaagt tggccgcagt gttatcactc atggttatgg
     1501 cagcactgca taattctctt actgtcatgc catccgtaag atgcttttct gtgactggtg
     1561 agtactcaac caagtcattc tgagaatagt gtatgcggcg accgagttgc tcttgcccgg
     1621 cgtcaatacg ggataatacc gcgccacata gcagaacttt aaaagtgctc atcattggaa
     1681 aacgttcttc ggggcgaaaa ctctcaagga tcttaccgct gttgagatcc agttcgatgt
     1741 aacccactcg tgcacccaac tgatcttcag catcttttac tttcaccagc gtttctgggt
     1801 gagcaaaaac aggaaggcaa aatgccgcaa aaaagggaat aagggcgaca cggaaatgtt
     1861 gaatactcat actcttcctt tttcaatatt attgaagcat ttatcagggt tattgtctca
     1921 tgagcggata catatttgaa tgtatttaga aaaataaaca aataggggtt ccgcgcacga
     1981 attggccagc gctgcattac cctgttatcc ctaaccggtg cgtttttatg cttgtagtat
     2041 tgtataatgt ttttaagatc cggaggccac ctttggtctt gacattcact aaggagtggg
     2101 cctggaataa aaccagaaat ccccattctc agtctgcccc aagccctcca attccgaggg
     2161 cgctgtatgt ataagctcgg gcaggcaaaa gtcgactgtg agaacacgcc agcagagggc
     2221 gctgtggccc catcagtccc tgcccactga actctccaga aggaaaagcg gcaaggatgc
     2281 aaacaagaaa atcagaccag actgggagtc tagaccctgc gtcccacgcg gtcccaccat
     2341 ggcttcctct ttggaatttt cagggggacc caggaagact gacaccgctg attactggtt
     2401 cctcctctct ctccttcttg aggtatctta aggttagctt aaccttcgac gcttaaggtt
     2461 gacttaacct tcgacgctta aggttggctt aaccttgaag cctagtatct taaggttagc
     2521 ttaaccttcg acgcttaagg ttgacttaac cttcgacgct taaggttggc ttaaccttga
     2581 aggtaccaac aaaatgtcgt aacaagggcg gtaggcgtgt acggtgggag gtctatataa
     2641 gcagagctcc aggtgaaccg tcagatccag ataagtttgt acaaaaaaga gaggtgccac
     2701 catggtgagc gagctgatta aggagaacat gcacatgaag ctgtacatgg agggcaccgt
     2761 gaacaaccac cacttcaagt gcacatccga gggcgaaggc aagccctacg agggcaccca
     2821 gaccatgaga atcaaggcgg tcgagggcgg ccctctcccc ttcgccttcg acatcctggc
     2881 taccagcttc atgtacggca gcaaaacctt catcaaccac acccagggca tccccgactt
     2941 ctttaagcag tccttccccg agggcttcac atgggagaga gtcaccacat acgaagatgg
     3001 gggcgtgctg accgctaccc aggacaccag cctccaggac ggctgcctca tctacaacgt
     3061 caagatcaga ggggtgaact tcccatccaa cggccctgtg atgcagaaga aaacactcgg
     3121 ctgggaggcc tccaccgaga cactgtaccc cgctgacggc ggcctggaag gcagagccga
     3181 catggccctg aagctcgtgg gcgggggcca cctgatctgc aaccttaaga ccacatacag
     3241 atccaagaaa cccgctaaga acctcaagat gcccggcgtc tactatgtgg acaggagact
     3301 ggaaagaatc aaggaggccg acaaagagac atacgtcgag cagcacgagg tggctgtggc
     3361 cagatactgc gacctcccta gcaaactggg gcacaaactt aattgagctt gcggccgcaa
     3421 atcaacccgc ttgaagtctt taattaaacc gcttgaagtc tttaattaaa ccgcttgaag
     3481 tctttaatta aaccgcttga agtctttaat taaactaaag cttgagcaac tgatctagaa
     3541 ccggtcatgg ccgcaataaa atatctttat tttcattaca tctgtgtgtt ggttttttgt
     3601 gtgttcgaac tagatgctgt cgaccgatg
//
