# Supplementary material for: Robust and tunable signal processing in mammalian cells via engineered covalent modification cycles
Source: Nat Commun. 2022 Mar 31;13:1720. doi: 10.1038/s41467-022-29338-w (PMC8971529; doi:10.1038/s41467-022-29338-w)
Supplement: Supplementary file 4 — Supplementary Data 1 [file 41467_2022_29338_MOESM4_ESM.zip › Supplementary Data/Plasmids - Experiments/tRJ_00576.gb]

LOCUS       tRJ_00576               3599 bp    DNA     circular UNK 06-FEB-2020
DEFINITION  [S2-3] E1_6xCpxR-minCMV53_Inert_mKate2_4xTFF4_Synth pA.
ACCESSION   tRJ_00576
KEYWORDS    .
SOURCE      .
  ORGANISM  .
FEATURES             Location/Qualifiers
     Gibson_Overhang 5..49
                     /created_by="User"
                     /modified_by="User"
                     /label="pL1 S3"
     rep_origin      96..205
                     /ApEinfo_fwdcolor="cyan"
                     /ApEinfo_revcolor="green"
                     /ApEinfo_graphicformat="arrow_data {{0 1 2 0 0 -1} {} 0}
                     width 5 offset 0"
                     /label="RK2 trfa"
     misc_feature    complement(202..221)
                     /Mismatches=0
                     /created_by="primer3"
                     /annotation_group="1692638680250177205eb26-adcb-4857-8a6a-
                     2cd0eb091e4a"
                     /%GC="55.0"
                     /Tm="57.2"
                     /Hairpin_Tm="36.6"
                     /Self_Dimer_Tm="17.9"
                     /Sequence="CCTGGCAGATCCTAGATGTG"
                     /label="JH1030R"
                     /note="Geneious type: primer_bind_reverse"
     rep_origin      233..915
                     /ApEinfo_fwdcolor="gray50"
                     /ApEinfo_graphicformat="arrow_data {{0 1 2 0 0 -1} {} 0}
                     width 5 offset 0"
                     /ApEinfo_revcolor="gray50"
                     /modified_by="jones"
                     /label="ColE1 origin"
     CDS             complement(1010..1870)
                     /created_by="User"
                     /label="AmpR"
     primer_bind     1701..1721
                     /Sequence="CTCTCAAGGATCTTACCGCTG"
                     /created_by="User"
                     /label="JH1030F"
     motif           complement(1871..1884)
                     /created_by="User"
                     /label="RBS"
     Gibson_Overhang 2017..2061
                     /created_by="User"
                     /modified_by="User"
                     /label="pL1 S2"
     gg_overhang     2062..2065
                     /created_by="User"
                     /label="pL0 I"
     Insulator       2066..2392
                     /created_by="User"
                     /label="E1 Insulator"
     protein_bind    2144..2148
                     /created_by="User"
                     /label="CTCF Bind (Short)"
     protein_bind    complement(2156..2160)
                     /created_by="User"
                     /label="CTCF Bind (Short)"
     protein_bind    complement(2215..2219)
                     /created_by="User"
                     /label="CTCF Bind (Short)"
     ligation        2393..2396
                     /label="Ligation"
     Gg_overhang     2393..2396
                     /created_by="User"
                     /label="pL0 I-P"
     promoter        2397..2418
                     /created_by="User"
                     /modified_by="User"
                     /label="No TSS"
     Gibson_overhang 2400..2414
                     /created_by="User"
                     /modified_by="User"
                     /label="Infusion"
     ligation        2419..2422
                     /label="Ligation"
     Gg_overhang     2419..2422
                     /created_by="User"
                     /modified_by="User"
                     /label="pSub0-P S5"
     Gg_overhang     2423..2426
                     /created_by="User"
                     /label="Insert L"
     Enhancer        2427..2481
                     /created_by="User"
                     /modified_by="User"
                     /label="CpxR Response Element"
     enhancer        2427..2441
                     /created_by="User"
                     /label="CpxR Box"
     protein_bind    2427..2431
                     /created_by="User"
                     /label="CpxR Bind"
     protein_bind    2437..2441
                     /created_by="User"
                     /label="CpxR Bind"
     enhancer        2447..2461
                     /created_by="User"
                     /label="CpxR Box"
     protein_bind    2447..2451
                     /created_by="User"
                     /label="CpxR Bind"
     protein_bind    2457..2461
                     /created_by="User"
                     /label="CpxR Bind"
     enhancer        2467..2481
                     /created_by="User"
                     /label="CpxR Box"
     protein_bind    2467..2471
                     /created_by="User"
                     /label="CpxR Bind"
     protein_bind    2477..2481
                     /created_by="User"
                     /label="CpxR Bind"
     Gg_overhang     2482..2485
                     /created_by="User"
                     /label="Insert R"
     ligation        2486..2489
                     /label="Ligation"
     Gg_overhang     2486..2489
                     /created_by="User"
                     /label="pSub0-P S4"
     Gg_overhang     2490..2493
                     /created_by="User"
                     /label="Insert L"
     Enhancer        2494..2548
                     /created_by="User"
                     /modified_by="User"
                     /label="CpxR Response Element"
     enhancer        2494..2508
                     /created_by="User"
                     /label="CpxR Box"
     protein_bind    2494..2498
                     /created_by="User"
                     /label="CpxR Bind"
     protein_bind    2504..2508
                     /created_by="User"
                     /label="CpxR Bind"
     enhancer        2514..2528
                     /created_by="User"
                     /label="CpxR Box"
     protein_bind    2514..2518
                     /created_by="User"
                     /label="CpxR Bind"
     protein_bind    2524..2528
                     /created_by="User"
                     /label="CpxR Bind"
     enhancer        2534..2548
                     /created_by="User"
                     /label="CpxR Box"
     protein_bind    2534..2538
                     /created_by="User"
                     /label="CpxR Bind"
     protein_bind    2544..2548
                     /created_by="User"
                     /label="CpxR Bind"
     Gg_overhang     2549..2552
                     /created_by="User"
                     /label="Insert R"
     ligation        2553..2556
                     /label="Ligation"
     Gg_overhang     2553..2556
                     /created_by="User"
                     /modified_by="User"
                     /label="pSub0-P S3"
     promoter        2557..2618
                     /created_by="User"
                     /modified_by="User"
                     /label="CMV53"
     protein_bind    2576..2581
                     /created_by="User"
                     /modified_by="User"
                     /label="SP1 Bind (Short)"
     promoter        2597..2603
                     /created_by="User"
                     /label="BRE-Like"
     promoter        2604..2610
                     /created_by="User"
                     /label="TATA Box"
     misc_feature    2611..2618
                     /created_by="User"
                     /label="5' GC-Rich"
                     /note="Geneious type: Compositionally_biased"
     ligation        2619..2622
                     /label="Ligation"
     Gg_overhang     2619..2622
                     /created_by="User"
                     /modified_by="User"
                     /label="pSub0-P S2"
     promoter        2623..2637
                     /created_by="User"
                     /modified_by="User"
                     /label="minCMV Inr Region"
     promoter        2629..2633
                     /created_by="User"
                     /label="Possible Double TSS"
     misc_RNA        2630
                     /created_by="User"
                     /modified_by="User"
                     /label="Possible TSS"
     promoter        2631..2637
                     /created_by="User"
                     /label="Initiator"
     misc_RNA        2633
                     /created_by="User"
                     /modified_by="User"
                     /label="Putative +1 Site"
     Gg_overhang     2638..2641
                     /created_by="User"
                     /label="pL0 P-5 v2"
     5'UTR           2642..2661
                     /created_by="User"
                     /label="Inert"
     ligation        2662..2665
                     /label="Ligation"
     gg_overhang     2662..2665
                     /created_by="User"
                     /label="pL0 5-G"
     motif           2666..2671
                     /created_by="User"
                     /label="Kozak"
     CDS             2672..3376
                     /created_by="User"
                     /label="mKate2"
     domain          2675..3373
                     /created_by="User"
                     /label="mKate2"
     ligation        3377..3380
                     /label="Ligation"
     gg_overhang     3377..3380
                     /created_by="User"
                     /label="pL0 G-3"
     3'UTR           3381..3496
                     /created_by="User"
                     /label="4xTFF4"
     miR_target_site 3397..3418
                     /modified_by="User"
                     /label="TFF4"
     miR_target_site 3419..3440
                     /label="TFF4"
     miR_target_site 3441..3462
                     /label="TFF4"
     miR_target_site 3463..3484
                     /label="TFF4"
     ligation        3497..3500
                     /label="Ligation"
     gg_overhang     3497..3500
                     /created_by="User"
                     /label="pL0 3-T"
     terminator      3501..3599
                     /created_by="User"
                     /modified_by="User"
                     /label="Synth Terminator"
     polyA_signal    3525..3530
                     /created_by="User"
                     /label="Poly-A Signal"
     polyA_signal    complement(3536..3541)
                     /created_by="User"
                     /label="Poly-A Signal"
ORIGIN      
        1 cgctggtcta atacccaatc tctcgtctta tccagatgtt ttatacgcct taattaatag
       61 ggataacagg gtaatatctt gccctgcacg aataccagcg accccttgcc caaatacttg
      121 ccgtgggcct cggcctgaga gccaaaacac ttgatgcgga agaagtcggt gcgctcctgc
      181 ttgtcgccgg catcgttgcg ccacatctag gatctgccag gaaccgtaaa aaggccgcgt
      241 tgctggcgtt tttccatagg ctccgccccc ctgacgagca tcacaaaaat cgacgctcaa
      301 gtcagaggtg gcgaaacccg acaggactat aaagatacca ggcgtttccc cctggaagct
      361 ccctcgtgcg ctctcctgtt ccgaccctgc cgcttaccgg atacctgtcc gcctttctcc
      421 cttcgggaag cgtggcgctt tctcatagct cacgctgtag gtatctcagt tcggtgtagg
      481 tcgttcgctc caagctgggc tgtgtgcacg aaccccccgt tcagcccgac cgctgcgcct
      541 tatccggtaa ctatcgtctt gagtccaacc cggtaagaca cgacttatcg ccactggcag
      601 cagccactgg taacaggatt agcagagcga ggtatgtagg cggtgctaca gagttcttga
      661 agtggtggcc taactacggc tacactagaa ggacagtatt tggtatctgc gctctgctga
      721 agccagttac cttcggaaaa agagttggta gctcttgatc cggcaaacaa accaccgctg
      781 gtagcggtgg tttttttgtt tgcaagcagc agattacgcg cagaaaaaaa ggatctcaag
      841 aagatccttt gatcttttct acggggtctg acgctcagtg gaacgaaaac tcacgttaag
      901 ggattttggt catgagatta tcaaaaagga tcttcaccta gatcctttta aattaaaaat
      961 gaagttttaa atcaatctaa agtatatatg agtaaacttg gtctgacagt taccaatgct
     1021 taatcagtga ggcacctatc tcagcgatct gtctatttcg ttcatccata gttgcctgac
     1081 tccccgtcgt gtagataact acgatacggg agggcttacc atctggcccc agtgctgcaa
     1141 tgataccgcg agaaccacgc tcaccggctc cagatttatc agcaataaac cagccagccg
     1201 gaagggccga gcgcagaagt ggtcctgcaa ctttatccgc ctccatccag tctattaatt
     1261 gttgccggga agctagagta agtagttcgc cagttaatag tttgcgcaac gttgttgcca
     1321 ttgctacagg catcgtggtg tcacgctcgt cgtttggtat ggcttcattc agctccggtt
     1381 cccaacgatc aaggcgagtt acatgatccc ccatgttgtg caaaaaagcg gttagctcct
     1441 tcggtcctcc gatcgttgtc agaagtaagt tggccgcagt gttatcactc atggttatgg
     1501 cagcactgca taattctctt actgtcatgc catccgtaag atgcttttct gtgactggtg
     1561 agtactcaac caagtcattc tgagaatagt gtatgcggcg accgagttgc tcttgcccgg
     1621 cgtcaatacg ggataatacc gcgccacata gcagaacttt aaaagtgctc atcattggaa
     1681 aacgttcttc ggggcgaaaa ctctcaagga tcttaccgct gttgagatcc agttcgatgt
     1741 aacccactcg tgcacccaac tgatcttcag catcttttac tttcaccagc gtttctgggt
     1801 gagcaaaaac aggaaggcaa aatgccgcaa aaaagggaat aagggcgaca cggaaatgtt
     1861 gaatactcat actcttcctt tttcaatatt attgaagcat ttatcagggt tattgtctca
     1921 tgagcggata catatttgaa tgtatttaga aaaataaaca aataggggtt ccgcgcacga
     1981 attggccagc gctgcattac cctgttatcc ctaaccggtg cgtttttatg cttgtagtat
     2041 tgtataatgt ttttaagatc cggaggccac ctttggtctt gacattcact aaggagtggg
     2101 cctggaataa aaccagaaat ccccattctc agtctgcccc aagccctcca attccgaggg
     2161 cgctgtatgt ataagctcgg gcaggcaaaa gtcgactgtg agaacacgcc agcagagggc
     2221 gctgtggccc catcagtccc tgcccactga actctccaga aggaaaagcg gcaaggatgc
     2281 aaacaagaaa atcagaccag actgggagtc tagaccctgc gtcccacgcg gtcccaccat
     2341 ggcttcctct ttggaatttt cagggggacc caggaagact gacaccgctg attactggtt
     2401 cctcctctct ctccttcttg aggtatgtaa actgtagtaa acgacggtaa atgtcggtaa
     2461 acgacggtaa agctcagtaa agaagcctag tatgtaaact gtagtaaacg acggtaaatg
     2521 tcggtaaacg acggtaaagc tcagtaaaga aggtaccaac aaaatgtcgt aacaagggcg
     2581 gtaggcgtgt acggtgggag gtctatataa gcagagctcc aggtgaaccg tcagatccag
     2641 ataagtttgt acaaaaaaga gaggtgccac catggtgagc gagctgatta aggagaacat
     2701 gcacatgaag ctgtacatgg agggcaccgt gaacaaccac cacttcaagt gcacatccga
     2761 gggcgaaggc aagccctacg agggcaccca gaccatgaga atcaaggcgg tcgagggcgg
     2821 ccctctcccc ttcgccttcg acatcctggc taccagcttc atgtacggca gcaaaacctt
     2881 catcaaccac acccagggca tccccgactt ctttaagcag tccttccccg agggcttcac
     2941 atgggagaga gtcaccacat acgaagatgg gggcgtgctg accgctaccc aggacaccag
     3001 cctccaggac ggctgcctca tctacaacgt caagatcaga ggggtgaact tcccatccaa
     3061 cggccctgtg atgcagaaga aaacactcgg ctgggaggcc tccaccgaga cactgtaccc
     3121 cgctgacggc ggcctggaag gcagagccga catggccctg aagctcgtgg gcgggggcca
     3181 cctgatctgc aaccttaaga ccacatacag atccaagaaa cccgctaaga acctcaagat
     3241 gcccggcgtc tactatgtgg acaggagact ggaaagaatc aaggaggccg acaaagagac
     3301 atacgtcgag cagcacgagg tggctgtggc cagatactgc gacctcccta gcaaactggg
     3361 gcacaaactt aattgagctt gcggccgcaa atcaacccgc ttgaagtctt taattaaacc
     3421 gcttgaagtc tttaattaaa ccgcttgaag tctttaatta aaccgcttga agtctttaat
     3481 taaactaaag cttgagcaac tgatctagaa ccggtcatgg ccgcaataaa atatctttat
     3541 tttcattaca tctgtgtgtt ggttttttgt gtgttcgaac tagatgctgt cgaccgatg
//
