# Supplementary material for: Robust and tunable signal processing in mammalian cells via engineered covalent modification cycles
Source: Nat Commun. 2022 Mar 31;13:1720. doi: 10.1038/s41467-022-29338-w (PMC8971529; doi:10.1038/s41467-022-29338-w)
Supplement: Supplementary file 4 — Supplementary Data 1 [file 41467_2022_29338_MOESM4_ESM.zip › Supplementary Data/Plasmids - Experiments/tRJ_00577.gb]

LOCUS       tRJ_00577               3593 bp    DNA     circular UNK 06-FEB-2020
DEFINITION  [S2-3] E1_6xRstA-minCMV53_Inert_mKate2_4xTFF4_Synth pA.
ACCESSION   tRJ_00577
KEYWORDS    .
SOURCE      .
  ORGANISM  .
FEATURES             Location/Qualifiers
     Gibson_Overhang 5..49
                     /created_by="User"
                     /modified_by="User"
                     /label="pL1 S3"
     rep_origin      96..205
                     /ApEinfo_fwdcolor="cyan"
                     /ApEinfo_revcolor="green"
                     /ApEinfo_graphicformat="arrow_data {{0 1 2 0 0 -1} {} 0}
                     width 5 offset 0"
                     /label="RK2 trfa"
     misc_feature    complement(202..221)
                     /Mismatches=0
                     /created_by="primer3"
                     /annotation_group="169264246421379e68a09d0-1182-4d79-85e3-
                     bc611cc31386"
                     /%GC="55.0"
                     /Tm="57.2"
                     /Hairpin_Tm="36.6"
                     /Self_Dimer_Tm="17.9"
                     /Sequence="CCTGGCAGATCCTAGATGTG"
                     /label="JH1030R"
                     /note="Geneious type: primer_bind_reverse"
     rep_origin      233..915
                     /ApEinfo_fwdcolor="gray50"
                     /ApEinfo_graphicformat="arrow_data {{0 1 2 0 0 -1} {} 0}
                     width 5 offset 0"
                     /ApEinfo_revcolor="gray50"
                     /modified_by="jones"
                     /label="ColE1 origin"
     CDS             complement(1010..1870)
                     /created_by="User"
                     /label="AmpR"
     primer_bind     1701..1721
                     /Sequence="CTCTCAAGGATCTTACCGCTG"
                     /created_by="User"
                     /label="JH1030F"
     motif           complement(1871..1884)
                     /created_by="User"
                     /label="RBS"
     Gibson_Overhang 2017..2061
                     /created_by="User"
                     /modified_by="User"
                     /label="pL1 S2"
     gg_overhang     2062..2065
                     /created_by="User"
                     /label="pL0 I"
     Insulator       2066..2392
                     /created_by="User"
                     /label="E1 Insulator"
     protein_bind    2144..2148
                     /created_by="User"
                     /label="CTCF Bind (Short)"
     protein_bind    complement(2156..2160)
                     /created_by="User"
                     /label="CTCF Bind (Short)"
     protein_bind    complement(2215..2219)
                     /created_by="User"
                     /label="CTCF Bind (Short)"
     ligation        2393..2396
                     /label="Ligation"
     Gg_overhang     2393..2396
                     /created_by="User"
                     /label="pL0 I-P"
     promoter        2397..2418
                     /created_by="User"
                     /modified_by="User"
                     /label="No TSS"
     Gibson_overhang 2400..2414
                     /created_by="User"
                     /modified_by="User"
                     /label="Infusion"
     ligation        2419..2422
                     /label="Ligation"
     Gg_overhang     2419..2422
                     /created_by="User"
                     /modified_by="User"
                     /label="pSub0-P S5"
     Gg_overhang     2423..2426
                     /created_by="User"
                     /label="Insert L"
     Enhancer        2427..2478
                     /created_by="User"
                     /modified_by="User"
                     /label="RstA Response Element"
     enhancer        2427..2440
                     /created_by="User"
                     /label="RstA Box"
     protein_bind    2427..2430
                     /created_by="User"
                     /label="RstA Bind"
     protein_bind    2437..2440
                     /created_by="User"
                     /label="RstA Bind"
     enhancer        2446..2459
                     /created_by="User"
                     /label="RstA Box"
     protein_bind    2446..2449
                     /created_by="User"
                     /label="RstA Bind"
     protein_bind    2456..2459
                     /created_by="User"
                     /label="RstA Bind"
     enhancer        2465..2478
                     /created_by="User"
                     /label="RstA Box"
     protein_bind    2465..2468
                     /created_by="User"
                     /label="RstA Bind"
     protein_bind    2475..2478
                     /created_by="User"
                     /label="RstA Bind"
     Gg_overhang     2479..2482
                     /created_by="User"
                     /label="Insert R"
     ligation        2483..2486
                     /label="Ligation"
     Gg_overhang     2483..2486
                     /created_by="User"
                     /label="pSub0-P S4"
     Gg_overhang     2487..2490
                     /created_by="User"
                     /label="Insert L"
     Enhancer        2491..2542
                     /created_by="User"
                     /modified_by="User"
                     /label="RstA Response Element"
     enhancer        2491..2504
                     /created_by="User"
                     /label="RstA Box"
     protein_bind    2491..2494
                     /created_by="User"
                     /label="RstA Bind"
     protein_bind    2501..2504
                     /created_by="User"
                     /label="RstA Bind"
     enhancer        2510..2523
                     /created_by="User"
                     /label="RstA Box"
     protein_bind    2510..2513
                     /created_by="User"
                     /label="RstA Bind"
     protein_bind    2520..2523
                     /created_by="User"
                     /label="RstA Bind"
     enhancer        2529..2542
                     /created_by="User"
                     /label="RstA Box"
     protein_bind    2529..2532
                     /created_by="User"
                     /label="RstA Bind"
     protein_bind    2539..2542
                     /created_by="User"
                     /label="RstA Bind"
     Gg_overhang     2543..2546
                     /created_by="User"
                     /label="Insert R"
     ligation        2547..2550
                     /label="Ligation"
     Gg_overhang     2547..2550
                     /created_by="User"
                     /modified_by="User"
                     /label="pSub0-P S3"
     promoter        2551..2612
                     /created_by="User"
                     /modified_by="User"
                     /label="CMV53"
     protein_bind    2570..2575
                     /created_by="User"
                     /modified_by="User"
                     /label="SP1 Bind (Short)"
     promoter        2591..2597
                     /created_by="User"
                     /label="BRE-Like"
     promoter        2598..2604
                     /created_by="User"
                     /label="TATA Box"
     misc_feature    2605..2612
                     /created_by="User"
                     /label="5' GC-Rich"
                     /note="Geneious type: Compositionally_biased"
     ligation        2613..2616
                     /label="Ligation"
     Gg_overhang     2613..2616
                     /created_by="User"
                     /modified_by="User"
                     /label="pSub0-P S2"
     promoter        2617..2631
                     /created_by="User"
                     /modified_by="User"
                     /label="minCMV Inr Region"
     promoter        2623..2627
                     /created_by="User"
                     /label="Possible Double TSS"
     misc_RNA        2624
                     /created_by="User"
                     /modified_by="User"
                     /label="Possible TSS"
     promoter        2625..2631
                     /created_by="User"
                     /label="Initiator"
     misc_RNA        2627
                     /created_by="User"
                     /modified_by="User"
                     /label="Putative +1 Site"
     Gg_overhang     2632..2635
                     /created_by="User"
                     /label="pL0 P-5 v2"
     5'UTR           2636..2655
                     /created_by="User"
                     /label="Inert"
     ligation        2656..2659
                     /label="Ligation"
     gg_overhang     2656..2659
                     /created_by="User"
                     /label="pL0 5-G"
     motif           2660..2665
                     /created_by="User"
                     /label="Kozak"
     CDS             2666..3370
                     /created_by="User"
                     /label="mKate2"
     domain          2669..3367
                     /created_by="User"
                     /label="mKate2"
     ligation        3371..3374
                     /label="Ligation"
     gg_overhang     3371..3374
                     /created_by="User"
                     /label="pL0 G-3"
     3'UTR           3375..3490
                     /created_by="User"
                     /label="4xTFF4"
     miR_target_site 3391..3412
                     /modified_by="User"
                     /label="TFF4"
     miR_target_site 3413..3434
                     /label="TFF4"
     miR_target_site 3435..3456
                     /label="TFF4"
     miR_target_site 3457..3478
                     /label="TFF4"
     ligation        3491..3494
                     /label="Ligation"
     gg_overhang     3491..3494
                     /created_by="User"
                     /label="pL0 3-T"
     terminator      3495..3593
                     /created_by="User"
                     /modified_by="User"
                     /label="Synth Terminator"
     polyA_signal    3519..3524
                     /created_by="User"
                     /label="Poly-A Signal"
     polyA_signal    complement(3530..3535)
                     /created_by="User"
                     /label="Poly-A Signal"
ORIGIN      
        1 cgctggtcta atacccaatc tctcgtctta tccagatgtt ttatacgcct taattaatag
       61 ggataacagg gtaatatctt gccctgcacg aataccagcg accccttgcc caaatacttg
      121 ccgtgggcct cggcctgaga gccaaaacac ttgatgcgga agaagtcggt gcgctcctgc
      181 ttgtcgccgg catcgttgcg ccacatctag gatctgccag gaaccgtaaa aaggccgcgt
      241 tgctggcgtt tttccatagg ctccgccccc ctgacgagca tcacaaaaat cgacgctcaa
      301 gtcagaggtg gcgaaacccg acaggactat aaagatacca ggcgtttccc cctggaagct
      361 ccctcgtgcg ctctcctgtt ccgaccctgc cgcttaccgg atacctgtcc gcctttctcc
      421 cttcgggaag cgtggcgctt tctcatagct cacgctgtag gtatctcagt tcggtgtagg
      481 tcgttcgctc caagctgggc tgtgtgcacg aaccccccgt tcagcccgac cgctgcgcct
      541 tatccggtaa ctatcgtctt gagtccaacc cggtaagaca cgacttatcg ccactggcag
      601 cagccactgg taacaggatt agcagagcga ggtatgtagg cggtgctaca gagttcttga
      661 agtggtggcc taactacggc tacactagaa ggacagtatt tggtatctgc gctctgctga
      721 agccagttac cttcggaaaa agagttggta gctcttgatc cggcaaacaa accaccgctg
      781 gtagcggtgg tttttttgtt tgcaagcagc agattacgcg cagaaaaaaa ggatctcaag
      841 aagatccttt gatcttttct acggggtctg acgctcagtg gaacgaaaac tcacgttaag
      901 ggattttggt catgagatta tcaaaaagga tcttcaccta gatcctttta aattaaaaat
      961 gaagttttaa atcaatctaa agtatatatg agtaaacttg gtctgacagt taccaatgct
     1021 taatcagtga ggcacctatc tcagcgatct gtctatttcg ttcatccata gttgcctgac
     1081 tccccgtcgt gtagataact acgatacggg agggcttacc atctggcccc agtgctgcaa
     1141 tgataccgcg agaaccacgc tcaccggctc cagatttatc agcaataaac cagccagccg
     1201 gaagggccga gcgcagaagt ggtcctgcaa ctttatccgc ctccatccag tctattaatt
     1261 gttgccggga agctagagta agtagttcgc cagttaatag tttgcgcaac gttgttgcca
     1321 ttgctacagg catcgtggtg tcacgctcgt cgtttggtat ggcttcattc agctccggtt
     1381 cccaacgatc aaggcgagtt acatgatccc ccatgttgtg caaaaaagcg gttagctcct
     1441 tcggtcctcc gatcgttgtc agaagtaagt tggccgcagt gttatcactc atggttatgg
     1501 cagcactgca taattctctt actgtcatgc catccgtaag atgcttttct gtgactggtg
     1561 agtactcaac caagtcattc tgagaatagt gtatgcggcg accgagttgc tcttgcccgg
     1621 cgtcaatacg ggataatacc gcgccacata gcagaacttt aaaagtgctc atcattggaa
     1681 aacgttcttc ggggcgaaaa ctctcaagga tcttaccgct gttgagatcc agttcgatgt
     1741 aacccactcg tgcacccaac tgatcttcag catcttttac tttcaccagc gtttctgggt
     1801 gagcaaaaac aggaaggcaa aatgccgcaa aaaagggaat aagggcgaca cggaaatgtt
     1861 gaatactcat actcttcctt tttcaatatt attgaagcat ttatcagggt tattgtctca
     1921 tgagcggata catatttgaa tgtatttaga aaaataaaca aataggggtt ccgcgcacga
     1981 attggccagc gctgcattac cctgttatcc ctaaccggtg cgtttttatg cttgtagtat
     2041 tgtataatgt ttttaagatc cggaggccac ctttggtctt gacattcact aaggagtggg
     2101 cctggaataa aaccagaaat ccccattctc agtctgcccc aagccctcca attccgaggg
     2161 cgctgtatgt ataagctcgg gcaggcaaaa gtcgactgtg agaacacgcc agcagagggc
     2221 gctgtggccc catcagtccc tgcccactga actctccaga aggaaaagcg gcaaggatgc
     2281 aaacaagaaa atcagaccag actgggagtc tagaccctgc gtcccacgcg gtcccaccat
     2341 ggcttcctct ttggaatttt cagggggacc caggaagact gacaccgctg attactggtt
     2401 cctcctctct ctccttcttg aggtattaca tgtggttaca cgacgtacat gtggttacac
     2461 gacgtacatg tggttacaga agcctagtat tacatgtggt tacacgacgt acatgtggtt
     2521 acacgacgta catgtggtta cagaaggtac caacaaaatg tcgtaacaag ggcggtaggc
     2581 gtgtacggtg ggaggtctat ataagcagag ctccaggtga accgtcagat ccagataagt
     2641 ttgtacaaaa aagagaggtg ccaccatggt gagcgagctg attaaggaga acatgcacat
     2701 gaagctgtac atggagggca ccgtgaacaa ccaccacttc aagtgcacat ccgagggcga
     2761 aggcaagccc tacgagggca cccagaccat gagaatcaag gcggtcgagg gcggccctct
     2821 ccccttcgcc ttcgacatcc tggctaccag cttcatgtac ggcagcaaaa ccttcatcaa
     2881 ccacacccag ggcatccccg acttctttaa gcagtccttc cccgagggct tcacatggga
     2941 gagagtcacc acatacgaag atgggggcgt gctgaccgct acccaggaca ccagcctcca
     3001 ggacggctgc ctcatctaca acgtcaagat cagaggggtg aacttcccat ccaacggccc
     3061 tgtgatgcag aagaaaacac tcggctggga ggcctccacc gagacactgt accccgctga
     3121 cggcggcctg gaaggcagag ccgacatggc cctgaagctc gtgggcgggg gccacctgat
     3181 ctgcaacctt aagaccacat acagatccaa gaaacccgct aagaacctca agatgcccgg
     3241 cgtctactat gtggacagga gactggaaag aatcaaggag gccgacaaag agacatacgt
     3301 cgagcagcac gaggtggctg tggccagata ctgcgacctc cctagcaaac tggggcacaa
     3361 acttaattga gcttgcggcc gcaaatcaac ccgcttgaag tctttaatta aaccgcttga
     3421 agtctttaat taaaccgctt gaagtcttta attaaaccgc ttgaagtctt taattaaact
     3481 aaagcttgag caactgatct agaaccggtc atggccgcaa taaaatatct ttattttcat
     3541 tacatctgtg tgttggtttt ttgtgtgttc gaactagatg ctgtcgaccg atg
//
