# Supplementary material for: Robust and tunable signal processing in mammalian cells via engineered covalent modification cycles
Source: Nat Commun. 2022 Mar 31;13:1720. doi: 10.1038/s41467-022-29338-w (PMC8971529; doi:10.1038/s41467-022-29338-w)
Supplement: Supplementary file 4 — Supplementary Data 1 [file 41467_2022_29338_MOESM4_ESM.zip › Supplementary Data/Plasmids - Experiments/tRJ_00578.gb]

LOCUS       tRJ_00578               3617 bp    DNA     circular UNK 06-FEB-2020
DEFINITION  [S2-3] E1_6xYedW-minCMV53_Inert_mKate2_4xTFF4_Synth pA.
ACCESSION   tRJ_00578
KEYWORDS    .
SOURCE      .
  ORGANISM  .
FEATURES             Location/Qualifiers
     Gibson_Overhang 5..49
                     /created_by="User"
                     /modified_by="User"
                     /label="pL1 S3"
     rep_origin      96..205
                     /ApEinfo_fwdcolor="cyan"
                     /ApEinfo_revcolor="green"
                     /ApEinfo_graphicformat="arrow_data {{0 1 2 0 0 -1} {} 0}
                     width 5 offset 0"
                     /label="RK2 trfa"
     misc_feature    complement(202..221)
                     /Mismatches=0
                     /created_by="primer3"
                     /annotation_group="16926472037974075253b0f-2f46-4e39-8556-
                     6fb3bb0537b8"
                     /%GC="55.0"
                     /Tm="57.2"
                     /Hairpin_Tm="36.6"
                     /Self_Dimer_Tm="17.9"
                     /Sequence="CCTGGCAGATCCTAGATGTG"
                     /label="JH1030R"
                     /note="Geneious type: primer_bind_reverse"
     rep_origin      233..915
                     /ApEinfo_fwdcolor="gray50"
                     /ApEinfo_graphicformat="arrow_data {{0 1 2 0 0 -1} {} 0}
                     width 5 offset 0"
                     /ApEinfo_revcolor="gray50"
                     /modified_by="jones"
                     /label="ColE1 origin"
     CDS             complement(1010..1870)
                     /created_by="User"
                     /label="AmpR"
     primer_bind     1701..1721
                     /Sequence="CTCTCAAGGATCTTACCGCTG"
                     /created_by="User"
                     /label="JH1030F"
     motif           complement(1871..1884)
                     /created_by="User"
                     /label="RBS"
     Gibson_Overhang 2017..2061
                     /created_by="User"
                     /modified_by="User"
                     /label="pL1 S2"
     gg_overhang     2062..2065
                     /created_by="User"
                     /label="pL0 I"
     Insulator       2066..2392
                     /created_by="User"
                     /label="E1 Insulator"
     protein_bind    2144..2148
                     /created_by="User"
                     /label="CTCF Bind (Short)"
     protein_bind    complement(2156..2160)
                     /created_by="User"
                     /label="CTCF Bind (Short)"
     protein_bind    complement(2215..2219)
                     /created_by="User"
                     /label="CTCF Bind (Short)"
     ligation        2393..2396
                     /label="Ligation"
     Gg_overhang     2393..2396
                     /created_by="User"
                     /label="pL0 I-P"
     promoter        2397..2418
                     /created_by="User"
                     /modified_by="User"
                     /label="No TSS"
     Gibson_overhang 2400..2414
                     /created_by="User"
                     /modified_by="User"
                     /label="Infusion"
     ligation        2419..2422
                     /label="Ligation"
     Gg_overhang     2419..2422
                     /created_by="User"
                     /modified_by="User"
                     /label="pSub0-P S5"
     Gg_overhang     2423..2426
                     /created_by="User"
                     /label="Insert L"
     Enhancer        2427..2490
                     /created_by="User"
                     /modified_by="User"
                     /label="YedW/CusR Response Element"
     enhancer        2427..2444
                     /created_by="User"
                     /label="YedW Box"
     protein_bind    2427..2434
                     /created_by="User"
                     /label="YedW Bind"
     protein_bind    complement(2437..2444)
                     /created_by="User"
                     /label="YedW Bind"
     enhancer        2450..2467
                     /created_by="User"
                     /label="YedW Box"
     protein_bind    2450..2457
                     /created_by="User"
                     /label="YedW Bind"
     protein_bind    complement(2460..2467)
                     /created_by="User"
                     /label="YedW Bind"
     enhancer        2473..2490
                     /created_by="User"
                     /label="YedW Box"
     protein_bind    2473..2480
                     /created_by="User"
                     /label="YedW Bind"
     protein_bind    complement(2483..2490)
                     /created_by="User"
                     /label="YedW Bind"
     Gg_overhang     2491..2494
                     /created_by="User"
                     /label="Insert R"
     ligation        2495..2498
                     /label="Ligation"
     Gg_overhang     2495..2498
                     /created_by="User"
                     /label="pSub0-P S4"
     Gg_overhang     2499..2502
                     /created_by="User"
                     /label="Insert L"
     Enhancer        2503..2566
                     /created_by="User"
                     /modified_by="User"
                     /label="YedW/CusR Response Element"
     enhancer        2503..2520
                     /created_by="User"
                     /label="YedW Box"
     protein_bind    2503..2510
                     /created_by="User"
                     /label="YedW Bind"
     protein_bind    complement(2513..2520)
                     /created_by="User"
                     /label="YedW Bind"
     enhancer        2526..2543
                     /created_by="User"
                     /label="YedW Box"
     protein_bind    2526..2533
                     /created_by="User"
                     /label="YedW Bind"
     protein_bind    complement(2536..2543)
                     /created_by="User"
                     /label="YedW Bind"
     enhancer        2549..2566
                     /created_by="User"
                     /label="YedW Box"
     protein_bind    2549..2556
                     /created_by="User"
                     /label="YedW Bind"
     protein_bind    complement(2559..2566)
                     /created_by="User"
                     /label="YedW Bind"
     Gg_overhang     2567..2570
                     /created_by="User"
                     /label="Insert R"
     ligation        2571..2574
                     /label="Ligation"
     Gg_overhang     2571..2574
                     /created_by="User"
                     /modified_by="User"
                     /label="pSub0-P S3"
     promoter        2575..2636
                     /created_by="User"
                     /modified_by="User"
                     /label="CMV53"
     protein_bind    2594..2599
                     /created_by="User"
                     /modified_by="User"
                     /label="SP1 Bind (Short)"
     promoter        2615..2621
                     /created_by="User"
                     /label="BRE-Like"
     promoter        2622..2628
                     /created_by="User"
                     /label="TATA Box"
     misc_feature    2629..2636
                     /created_by="User"
                     /label="5' GC-Rich"
                     /note="Geneious type: Compositionally_biased"
     ligation        2637..2640
                     /label="Ligation"
     Gg_overhang     2637..2640
                     /created_by="User"
                     /modified_by="User"
                     /label="pSub0-P S2"
     promoter        2641..2655
                     /created_by="User"
                     /modified_by="User"
                     /label="minCMV Inr Region"
     promoter        2647..2651
                     /created_by="User"
                     /label="Possible Double TSS"
     misc_RNA        2648
                     /created_by="User"
                     /modified_by="User"
                     /label="Possible TSS"
     promoter        2649..2655
                     /created_by="User"
                     /label="Initiator"
     misc_RNA        2651
                     /created_by="User"
                     /modified_by="User"
                     /label="Putative +1 Site"
     Gg_overhang     2656..2659
                     /created_by="User"
                     /label="pL0 P-5 v2"
     5'UTR           2660..2679
                     /created_by="User"
                     /label="Inert"
     ligation        2680..2683
                     /label="Ligation"
     gg_overhang     2680..2683
                     /created_by="User"
                     /label="pL0 5-G"
     motif           2684..2689
                     /created_by="User"
                     /label="Kozak"
     CDS             2690..3394
                     /created_by="User"
                     /label="mKate2"
     domain          2693..3391
                     /created_by="User"
                     /label="mKate2"
     ligation        3395..3398
                     /label="Ligation"
     gg_overhang     3395..3398
                     /created_by="User"
                     /label="pL0 G-3"
     3'UTR           3399..3514
                     /created_by="User"
                     /label="4xTFF4"
     miR_target_site 3415..3436
                     /modified_by="User"
                     /label="TFF4"
     miR_target_site 3437..3458
                     /label="TFF4"
     miR_target_site 3459..3480
                     /label="TFF4"
     miR_target_site 3481..3502
                     /label="TFF4"
     ligation        3515..3518
                     /label="Ligation"
     gg_overhang     3515..3518
                     /created_by="User"
                     /label="pL0 3-T"
     terminator      3519..3617
                     /created_by="User"
                     /modified_by="User"
                     /label="Synth Terminator"
     polyA_signal    3543..3548
                     /created_by="User"
                     /label="Poly-A Signal"
     polyA_signal    complement(3554..3559)
                     /created_by="User"
                     /label="Poly-A Signal"
ORIGIN      
        1 cgctggtcta atacccaatc tctcgtctta tccagatgtt ttatacgcct taattaatag
       61 ggataacagg gtaatatctt gccctgcacg aataccagcg accccttgcc caaatacttg
      121 ccgtgggcct cggcctgaga gccaaaacac ttgatgcgga agaagtcggt gcgctcctgc
      181 ttgtcgccgg catcgttgcg ccacatctag gatctgccag gaaccgtaaa aaggccgcgt
      241 tgctggcgtt tttccatagg ctccgccccc ctgacgagca tcacaaaaat cgacgctcaa
      301 gtcagaggtg gcgaaacccg acaggactat aaagatacca ggcgtttccc cctggaagct
      361 ccctcgtgcg ctctcctgtt ccgaccctgc cgcttaccgg atacctgtcc gcctttctcc
      421 cttcgggaag cgtggcgctt tctcatagct cacgctgtag gtatctcagt tcggtgtagg
      481 tcgttcgctc caagctgggc tgtgtgcacg aaccccccgt tcagcccgac cgctgcgcct
      541 tatccggtaa ctatcgtctt gagtccaacc cggtaagaca cgacttatcg ccactggcag
      601 cagccactgg taacaggatt agcagagcga ggtatgtagg cggtgctaca gagttcttga
      661 agtggtggcc taactacggc tacactagaa ggacagtatt tggtatctgc gctctgctga
      721 agccagttac cttcggaaaa agagttggta gctcttgatc cggcaaacaa accaccgctg
      781 gtagcggtgg tttttttgtt tgcaagcagc agattacgcg cagaaaaaaa ggatctcaag
      841 aagatccttt gatcttttct acggggtctg acgctcagtg gaacgaaaac tcacgttaag
      901 ggattttggt catgagatta tcaaaaagga tcttcaccta gatcctttta aattaaaaat
      961 gaagttttaa atcaatctaa agtatatatg agtaaacttg gtctgacagt taccaatgct
     1021 taatcagtga ggcacctatc tcagcgatct gtctatttcg ttcatccata gttgcctgac
     1081 tccccgtcgt gtagataact acgatacggg agggcttacc atctggcccc agtgctgcaa
     1141 tgataccgcg agaaccacgc tcaccggctc cagatttatc agcaataaac cagccagccg
     1201 gaagggccga gcgcagaagt ggtcctgcaa ctttatccgc ctccatccag tctattaatt
     1261 gttgccggga agctagagta agtagttcgc cagttaatag tttgcgcaac gttgttgcca
     1321 ttgctacagg catcgtggtg tcacgctcgt cgtttggtat ggcttcattc agctccggtt
     1381 cccaacgatc aaggcgagtt acatgatccc ccatgttgtg caaaaaagcg gttagctcct
     1441 tcggtcctcc gatcgttgtc agaagtaagt tggccgcagt gttatcactc atggttatgg
     1501 cagcactgca taattctctt actgtcatgc catccgtaag atgcttttct gtgactggtg
     1561 agtactcaac caagtcattc tgagaatagt gtatgcggcg accgagttgc tcttgcccgg
     1621 cgtcaatacg ggataatacc gcgccacata gcagaacttt aaaagtgctc atcattggaa
     1681 aacgttcttc ggggcgaaaa ctctcaagga tcttaccgct gttgagatcc agttcgatgt
     1741 aacccactcg tgcacccaac tgatcttcag catcttttac tttcaccagc gtttctgggt
     1801 gagcaaaaac aggaaggcaa aatgccgcaa aaaagggaat aagggcgaca cggaaatgtt
     1861 gaatactcat actcttcctt tttcaatatt attgaagcat ttatcagggt tattgtctca
     1921 tgagcggata catatttgaa tgtatttaga aaaataaaca aataggggtt ccgcgcacga
     1981 attggccagc gctgcattac cctgttatcc ctaaccggtg cgtttttatg cttgtagtat
     2041 tgtataatgt ttttaagatc cggaggccac ctttggtctt gacattcact aaggagtggg
     2101 cctggaataa aaccagaaat ccccattctc agtctgcccc aagccctcca attccgaggg
     2161 cgctgtatgt ataagctcgg gcaggcaaaa gtcgactgtg agaacacgcc agcagagggc
     2221 gctgtggccc catcagtccc tgcccactga actctccaga aggaaaagcg gcaaggatgc
     2281 aaacaagaaa atcagaccag actgggagtc tagaccctgc gtcccacgcg gtcccaccat
     2341 ggcttcctct ttggaatttt cagggggacc caggaagact gacaccgctg attactggtt
     2401 cctcctctct ctccttcttg aggtatcatt acaagcttgt aatgcgacgc attacaaggt
     2461 tgtaatgcga cgcattacaa cgttgtaatg gaagcctagt atcattacaa gcttgtaatg
     2521 cgacgcatta caaggttgta atgcgacgca ttacaacgtt gtaatggaag gtaccaacaa
     2581 aatgtcgtaa caagggcggt aggcgtgtac ggtgggaggt ctatataagc agagctccag
     2641 gtgaaccgtc agatccagat aagtttgtac aaaaaagaga ggtgccacca tggtgagcga
     2701 gctgattaag gagaacatgc acatgaagct gtacatggag ggcaccgtga acaaccacca
     2761 cttcaagtgc acatccgagg gcgaaggcaa gccctacgag ggcacccaga ccatgagaat
     2821 caaggcggtc gagggcggcc ctctcccctt cgccttcgac atcctggcta ccagcttcat
     2881 gtacggcagc aaaaccttca tcaaccacac ccagggcatc cccgacttct ttaagcagtc
     2941 cttccccgag ggcttcacat gggagagagt caccacatac gaagatgggg gcgtgctgac
     3001 cgctacccag gacaccagcc tccaggacgg ctgcctcatc tacaacgtca agatcagagg
     3061 ggtgaacttc ccatccaacg gccctgtgat gcagaagaaa acactcggct gggaggcctc
     3121 caccgagaca ctgtaccccg ctgacggcgg cctggaaggc agagccgaca tggccctgaa
     3181 gctcgtgggc gggggccacc tgatctgcaa ccttaagacc acatacagat ccaagaaacc
     3241 cgctaagaac ctcaagatgc ccggcgtcta ctatgtggac aggagactgg aaagaatcaa
     3301 ggaggccgac aaagagacat acgtcgagca gcacgaggtg gctgtggcca gatactgcga
     3361 cctccctagc aaactggggc acaaacttaa ttgagcttgc ggccgcaaat caacccgctt
     3421 gaagtcttta attaaaccgc ttgaagtctt taattaaacc gcttgaagtc tttaattaaa
     3481 ccgcttgaag tctttaatta aactaaagct tgagcaactg atctagaacc ggtcatggcc
     3541 gcaataaaat atctttattt tcattacatc tgtgtgttgg ttttttgtgt gttcgaacta
     3601 gatgctgtcg accgatg
//
