# Supplementary material for: Robust and tunable signal processing in mammalian cells via engineered covalent modification cycles
Source: Nat Commun. 2022 Mar 31;13:1720. doi: 10.1038/s41467-022-29338-w (PMC8971529; doi:10.1038/s41467-022-29338-w)
Supplement: Supplementary file 4 — Supplementary Data 1 [file 41467_2022_29338_MOESM4_ESM.zip › Supplementary Data/Plasmids - Experiments/tRJ_00611.gb]

LOCUS       tRJ_00611               4233 bp    DNA     circular UNK 06-FEB-2020
DEFINITION  [S3-4] E1_Inert_Inert_Fluc2_Inert_Synth pA.
ACCESSION   tRJ_00611
KEYWORDS    .
SOURCE      .
  ORGANISM  .
FEATURES             Location/Qualifiers
     Gibson_Overhang 5..49
                     /created_by="User"
                     /modified_by="User"
                     /label="pL1 S4"
     rep_origin      96..205
                     /ApEinfo_fwdcolor="cyan"
                     /ApEinfo_revcolor="green"
                     /ApEinfo_graphicformat="arrow_data {{0 1 2 0 0 -1} {} 0}
                     width 5 offset 0"
                     /label="RK2 trfa"
     misc_feature    complement(202..221)
                     /Mismatches=0
                     /created_by="primer3"
                     /annotation_group="18251935551741418da3d5c1-c885-4470-afa2
                     -d4c94d24991e"
                     /%GC="55.0"
                     /Tm="57.2"
                     /Hairpin_Tm="36.6"
                     /Self_Dimer_Tm="17.9"
                     /Sequence="CCTGGCAGATCCTAGATGTG"
                     /label="JH1030R"
                     /note="Geneious type: primer_bind_reverse"
     rep_origin      233..915
                     /ApEinfo_fwdcolor="gray50"
                     /ApEinfo_graphicformat="arrow_data {{0 1 2 0 0 -1} {} 0}
                     width 5 offset 0"
                     /ApEinfo_revcolor="gray50"
                     /modified_by="jones"
                     /label="ColE1 origin"
     CDS             complement(1010..1870)
                     /created_by="User"
                     /label="AmpR"
     primer_bind     1701..1721
                     /Sequence="CTCTCAAGGATCTTACCGCTG"
                     /created_by="User"
                     /label="JH1030F"
     motif           complement(1871..1884)
                     /created_by="User"
                     /label="RBS"
     Gibson_Overhang 2017..2061
                     /created_by="User"
                     /modified_by="User"
                     /label="pL1 S3"
     gg_overhang     2062..2065
                     /created_by="User"
                     /label="pL0 I"
     Insulator       2066..2392
                     /created_by="User"
                     /label="E1 Insulator"
     protein_bind    2144..2148
                     /created_by="User"
                     /label="CTCF Bind (Short)"
     protein_bind    complement(2156..2160)
                     /created_by="User"
                     /label="CTCF Bind (Short)"
     protein_bind    complement(2215..2219)
                     /created_by="User"
                     /label="CTCF Bind (Short)"
     gg_overhang     2393..2396
                     /created_by="User"
                     /label="pL0 I-P"
     misc_feature    <2393..2396
                     /Original_Bases
                     /label
                     /note="Geneious type: Editing History Insertion"
     misc_feature    2397..2416
                     /created_by="User"
                     /label="Inert"
     promoter        2397..2416
                     /created_by="User"
                     /label="Inert"
     Gg_overhang     2417..2420
                     /created_by="User"
                     /label="pL0 P-5 v2"
     5'UTR           2421..2440
                     /created_by="User"
                     /label="Inert"
     Gg_overhang     2441..2444
                     /created_by="User"
                     /label="pL0 5-G"
     motif           2445..2450
                     /created_by="User"
                     /label="Kozak"
     CDS             2451..4103
                     /ApEinfo_fwdcolor="#6666ff"
                     /ApEinfo_revcolor="green"
                     /ApEinfo_graphicformat="arrow_data {{0 1 2 0 0 -1} {} 0}
                     width 5 offset 0"
                     /modified_by="User"
                     /label="Fluc2"
     domain          2454..4100
                     /created_by="User"
                     /label="Fluc2"
     gg_overhang     4107..4110
                     /created_by="User"
                     /label="pL0 G-3"
     3'UTR           4111..4130
                     /created_by="User"
                     /label="Inert"
     ligation        4131..4134
                     /label="Ligation"
     gg_overhang     4131..4134
                     /created_by="User"
                     /label="pL0 3-T"
     terminator      4135..4233
                     /created_by="User"
                     /modified_by="User"
                     /label="Synth Terminator"
     polyA_signal    4159..4164
                     /created_by="User"
                     /label="Poly-A Signal"
     polyA_signal    complement(4170..4175)
                     /created_by="User"
                     /label="Poly-A Signal"
ORIGIN      
        1 cgctggtgaa ttcccttatg tgagtgtaaa aggcaggcga gtttgtccct taattaatag
       61 ggataacagg gtaatatctt gccctgcacg aataccagcg accccttgcc caaatacttg
      121 ccgtgggcct cggcctgaga gccaaaacac ttgatgcgga agaagtcggt gcgctcctgc
      181 ttgtcgccgg catcgttgcg ccacatctag gatctgccag gaaccgtaaa aaggccgcgt
      241 tgctggcgtt tttccatagg ctccgccccc ctgacgagca tcacaaaaat cgacgctcaa
      301 gtcagaggtg gcgaaacccg acaggactat aaagatacca ggcgtttccc cctggaagct
      361 ccctcgtgcg ctctcctgtt ccgaccctgc cgcttaccgg atacctgtcc gcctttctcc
      421 cttcgggaag cgtggcgctt tctcatagct cacgctgtag gtatctcagt tcggtgtagg
      481 tcgttcgctc caagctgggc tgtgtgcacg aaccccccgt tcagcccgac cgctgcgcct
      541 tatccggtaa ctatcgtctt gagtccaacc cggtaagaca cgacttatcg ccactggcag
      601 cagccactgg taacaggatt agcagagcga ggtatgtagg cggtgctaca gagttcttga
      661 agtggtggcc taactacggc tacactagaa ggacagtatt tggtatctgc gctctgctga
      721 agccagttac cttcggaaaa agagttggta gctcttgatc cggcaaacaa accaccgctg
      781 gtagcggtgg tttttttgtt tgcaagcagc agattacgcg cagaaaaaaa ggatctcaag
      841 aagatccttt gatcttttct acggggtctg acgctcagtg gaacgaaaac tcacgttaag
      901 ggattttggt catgagatta tcaaaaagga tcttcaccta gatcctttta aattaaaaat
      961 gaagttttaa atcaatctaa agtatatatg agtaaacttg gtctgacagt taccaatgct
     1021 taatcagtga ggcacctatc tcagcgatct gtctatttcg ttcatccata gttgcctgac
     1081 tccccgtcgt gtagataact acgatacggg agggcttacc atctggcccc agtgctgcaa
     1141 tgataccgcg agaaccacgc tcaccggctc cagatttatc agcaataaac cagccagccg
     1201 gaagggccga gcgcagaagt ggtcctgcaa ctttatccgc ctccatccag tctattaatt
     1261 gttgccggga agctagagta agtagttcgc cagttaatag tttgcgcaac gttgttgcca
     1321 ttgctacagg catcgtggtg tcacgctcgt cgtttggtat ggcttcattc agctccggtt
     1381 cccaacgatc aaggcgagtt acatgatccc ccatgttgtg caaaaaagcg gttagctcct
     1441 tcggtcctcc gatcgttgtc agaagtaagt tggccgcagt gttatcactc atggttatgg
     1501 cagcactgca taattctctt actgtcatgc catccgtaag atgcttttct gtgactggtg
     1561 agtactcaac caagtcattc tgagaatagt gtatgcggcg accgagttgc tcttgcccgg
     1621 cgtcaatacg ggataatacc gcgccacata gcagaacttt aaaagtgctc atcattggaa
     1681 aacgttcttc ggggcgaaaa ctctcaagga tcttaccgct gttgagatcc agttcgatgt
     1741 aacccactcg tgcacccaac tgatcttcag catcttttac tttcaccagc gtttctgggt
     1801 gagcaaaaac aggaaggcaa aatgccgcaa aaaagggaat aagggcgaca cggaaatgtt
     1861 gaatactcat actcttcctt tttcaatatt attgaagcat ttatcagggt tattgtctca
     1921 tgagcggata catatttgaa tgtatttaga aaaataaaca aataggggtt ccgcgcacga
     1981 attggccagc gctgcattac cctgttatcc ctaaccggtc taatacccaa tctctcgtct
     2041 tatccagatg ttttatacgc cggaggccac ctttggtctt gacattcact aaggagtggg
     2101 cctggaataa aaccagaaat ccccattctc agtctgcccc aagccctcca attccgaggg
     2161 cgctgtatgt ataagctcgg gcaggcaaaa gtcgactgtg agaacacgcc agcagagggc
     2221 gctgtggccc catcagtccc tgcccactga actctccaga aggaaaagcg gcaaggatgc
     2281 aaacaagaaa atcagaccag actgggagtc tagaccctgc gtcccacgcg gtcccaccat
     2341 ggcttcctct ttggaatttt cagggggacc caggaagact gacaccgctg attacttaag
     2401 tttgtacaaa aaagagcaga taagtttgta caaaaaagag aggtgccacc atggaagatg
     2461 ccaaaaacat taagaagggc ccagcgccat tctacccact cgaagacggg accgccggcg
     2521 agcagctgca caaagccatg aagcgctacg ccctggtgcc cggcaccatc gcctttaccg
     2581 acgcacatat cgaggtggac attacctacg ccgagtactt cgagatgagc gttcggctgg
     2641 cagaagctat gaagcgctat gggctgaata caaaccatcg gatcgtggtg tgcagcgaga
     2701 atagcttgca gttcttcatg cccgtgttgg gtgccctgtt catcggtgtg gctgtggccc
     2761 cagctaacga catctacaac gagcgcgagc tgctgaacag catgggcatc agccagccca
     2821 ccgtcgtatt cgtgagcaag aaagggctgc aaaagatcct caacgtgcaa aagaagctac
     2881 cgatcataca aaagatcatc atcatggata gcaagaccga ctaccagggc ttccaaagca
     2941 tgtacacctt cgtgacttcc catttgccac ccggcttcaa cgagtacgac ttcgtgcccg
     3001 agagcttcga ccgggacaaa accatcgccc tgatcatgaa cagtagtggc agtaccggat
     3061 tgcccaaggg cgtagcccta ccgcaccgca ccgcttgtgt ccgattcagt catgcccgcg
     3121 accccatctt cggcaaccag atcatccccg acaccgctat cctcagcgtg gtgccatttc
     3181 accacggctt cggcatgttc accacgctgg gctacttgat ctgcggcttt cgggtcgtgc
     3241 tcatgtaccg cttcgaggag gagctattct tgcgcagctt gcaagactat aagattcaat
     3301 ctgccctgct ggtgcccaca ctatttagct tcttcgctaa gagcactctc atcgacaagt
     3361 acgacctaag caacttgcac gagatcgcca gcggcggggc gccgctcagc aaggaggtag
     3421 gtgaggccgt ggccaaacgc ttccacctac caggcatccg ccagggctac ggcctgacag
     3481 aaacaaccag cgccattctg atcacccccg aaggggacga caagcctggc gcagtaggca
     3541 aggtggtgcc cttcttcgag gctaaggtgg tggacttgga caccggtaag acactgggtg
     3601 tgaaccagcg cggcgagctg tgcgtccgtg gccccatgat catgagcggc tacgttaaca
     3661 accccgaggc tacaaacgct ctcatcgaca aggacggctg gctgcacagc ggcgacatcg
     3721 cctactggga cgaggacgag cacttcttca tcgtggaccg gctgaagagc ctgatcaaat
     3781 acaagggcta ccaggtagcc ccagccgaac tggagagcat cctgctgcaa caccccaaca
     3841 tcttcgacgc cggggtcgcc ggcctgcccg acgacgatgc cggcgagctg cccgccgcag
     3901 tcgtcgtgct ggaacacggt aaaaccatga ccgagaagga gatcgtggac tatgtggcca
     3961 gccaggttac aaccgccaag aagctgcgcg gtggtgttgt gttcgtggac gaggtgccta
     4021 aaggactgac cggcaagttg gacgcccgca agatccgcga gattctcatt aaggccaaga
     4081 agggcggcaa gatcgccgtg taataagctt ccactggatt gtacaattac caactgatct
     4141 agaaccggtc atggccgcaa taaaatatct ttattttcat tacatctgtg tgttggtttt
     4201 ttgtgtgttc gaactagatg ctgtcgaccg atg
//
