# Supplementary material for: Robust and tunable signal processing in mammalian cells via engineered covalent modification cycles
Source: Nat Commun. 2022 Mar 31;13:1720. doi: 10.1038/s41467-022-29338-w (PMC8971529; doi:10.1038/s41467-022-29338-w)
Supplement: Supplementary file 4 — Supplementary Data 1 [file 41467_2022_29338_MOESM4_ESM.zip › Supplementary Data/Plasmids - Experiments/tRJ_00881.gb]

LOCUS       tRJ_00881               4343 bp    DNA     circular UNK 30-MAR-2021
DEFINITION  [ST1-2] cHS4_CMV-Intron_4x-uORF_CasE_Inert_Synth pA.
ACCESSION   tRJ_00881
KEYWORDS    .
SOURCE      .
  ORGANISM  .
FEATURES             Location/Qualifiers
     Gg_overhang     1..4
                     /created_by="User"
                     /label="pL0 T"
     Gg_overhang     5..7
                     /created_by="User"
                     /label="pL1 T2"
     protein_bind    complement(9..15)
                     /created_by="User"
                     /label="SapI Bind"
     Gibson_Overhang 16..60
                     /created_by="User"
                     /modified_by="User"
                     /label="pL1 S2"
     Gg_overhang     97..100
                     /created_by="User"
                     /label="Ins 1"
     rep_origin      107..216
                     /ApEinfo_fwdcolor="cyan"
                     /ApEinfo_revcolor="green"
                     /ApEinfo_graphicformat="arrow_data {{0 1 2 0 0 -1} {} 0}
                     width 5 offset 0"
                     /label="RK2 trfa"
     rep_origin      244..926
                     /ApEinfo_fwdcolor="gray50"
                     /ApEinfo_graphicformat="arrow_data {{0 1 2 0 0 -1} {} 0}
                     width 5 offset 0"
                     /ApEinfo_revcolor="gray50"
                     /modified_by="jones"
                     /label="ColE1 origin"
     CDS             complement(1021..1881)
                     /created_by="User"
                     /label="AmpR"
     motif           complement(1882..1895)
                     /created_by="User"
                     /label="RBS"
     misc_feature    complement(1923..1951)
                     /created_by="User"
                     /label="pAmp"
                     /note="Geneious type: promoter_prokaryotic"
     Gg_overhang     1990..1993
                     /created_by="User"
                     /label="Ins 7"
     Gibson_Overhang 2028..2072
                     /created_by="User"
                     /modified_by="User"
                     /label="pL1 S1"
     protein_bind    2073..2079
                     /created_by="User"
                     /label="SapI Bind"
     Gg_overhang     2081..2083
                     /created_by="User"
                     /label="pL1 T1"
     ligation        2084..2087
                     /label="Ligation"
     gg_overhang     2084..2087
                     /created_by="User"
                     /label="pL0 I"
     Insulator       2088..2657
                     /created_by="User"
                     /modified_by="User"
                     /label="2x cHS4 Insulator"
     protein_bind    2166..2170
                     /created_by="User"
                     /label="CTCF Bind (Short)"
     protein_bind    2445..2449
                     /created_by="User"
                     /label="CTCF Bind (Short)"
     gg_overhang     2658..2661
                     /created_by="User"
                     /label="pL0 I-P"
     promoter        2662..3545
                     /created_by="User"
                     /modified_by="User"
                     /label="CMV-Intron"
     enhancer        2720..3125
                     /ApEinfo_fwdcolor="cyan"
                     /ApEinfo_revcolor="green"
                     /ApEinfo_graphicformat="arrow_data {{0 1 2 0 0 -1} {} 0}
                     width 5 offset 0"
                     /modified_by="User"
                     /label="IE Enhancer"
     protein_bind    complement(2759..2764)
                     /created_by="User"
                     /label="SP1 Bind (Short)"
     protein_bind    complement(2773..2778)
                     /created_by="User"
                     /label="SP1 Bind (Short)"
     protein_bind    2781..2788
                     /created_by="User"
                     /label="CREB Response Element (CRE)"
     protein_bind    2822..2831
                     /created_by="User"
                     /label="NFkB Bind"
     protein_bind    2834..2841
                     /created_by="User"
                     /label="CREB Response Element (CRE)"
     protein_bind    2917..2924
                     /created_by="User"
                     /label="CREB Response Element (CRE)"
     protein_bind    2973..2982
                     /created_by="User"
                     /label="NFkB Bind"
     protein_bind    3069..3075
                     /created_by="User"
                     /label="AP-1 Bind"
     protein_bind    3077..3086
                     /created_by="User"
                     /label="NFKB Bind"
     protein_bind    3102..3109
                     /created_by="User"
                     /label="CREB Response Element (CRE)"
     promoter        3128..3253
                     /ApEinfo_fwdcolor="#ffcc66"
                     /ApEinfo_revcolor="green"
                     /ApEinfo_graphicformat="arrow_data {{0 1 2 0 0 -1} {} 0}
                     width 5 offset 0"
                     /modified_by="User"
                     /label="Minimal Promoter"
     protein_bind    3140..3149
                     /created_by="User"
                     /label="NFkB Bind"
     protein_bind    complement(3164..3173)
                     /created_by="User"
                     /label="SP1 Bind (Full)"
     protein_bind    3186..3191
                     /created_by="User"
                     /label="SP1 Bind (Short)"
     promoter        3214..3220
                     /created_by="User"
                     /label="TATA Box"
     protein_bind    3214..3220
                     /Transfac_Accession="<a
                     href=http://www.gene-regulation.com/cgi-bin/pub/database
                     s/transfac/getTF.cgi?AC=T00820>T00820</a>"
                     /Found_Using="tfscan (searching Vertebrate)"
                     /Matches="R00770"
                     /Species="human, Homo sapiens."
                     /Quality="6 (No quality assigned)"
                     /label="TFIID Bind"
     promoter        3243..3249
                     /created_by="User"
                     /label="Initiator"
     misc_RNA        3245
                     /created_by="User"
                     /label="+1 Site"
     intron          3326..3332
                     /created_by="User"
                     /label="Possible Splice Donor?"
     misc_RNA        3329..3330
                     /created_by="User"
                     /modified_by="User"
                     /label="Cut?"
     intron          3364..3473
                     /ApEinfo_fwdcolor="cyan"
                     /ApEinfo_revcolor="green"
                     /ApEinfo_graphicformat="arrow_data {{0 1 2 0 0 -1} {} 0}
                     width 5 offset 0"
                     /modified_by="User"
                     /label="Intron"
     intron          3390..3393
                     /created_by="User"
                     /label="Possible Branch Point?"
     intron          3424..3427
                     /created_by="User"
                     /label="Possible Branch Point?"
     intron          3446..3469
                     /created_by="User"
                     /label="Poly-Y Tract"
     intron          3471..3474
                     /created_by="User"
                     /label="U2 Splice Acceptor"
     misc_RNA        3473..3474
                     /created_by="User"
                     /modified_by="User"
                     /label="Cut"
     ligation        3546..3549
                     /label="Ligation"
     Gg_overhang     3546..3549
                     /created_by="User"
                     /label="pL0 P-5 v2"
     CDS             3560..3571
                     /created_by="User"
                     /label="uORF"
     CDS             3572..3583
                     /created_by="User"
                     /label="uORF"
     CDS             3584..3595
                     /created_by="User"
                     /label="uORF"
     CDS             3596..3607
                     /created_by="jones"
                     /label="uORF"
     misc_feature    complement(3606..4221)
                     /label="Digestion of pL0-G_Backbone - Fragment 2
                     (concatenated sequence 1)"
                     /note="Geneious type: Concatenated sequence"
     ligation        3607..3610
                     /label="Ligation"
     gg_overhang     3607..3610
                     /created_by="User"
                     /label="pL0 5-G"
     misc_feature    3611..4216
                     /Source="referenceToDocument: urn:local:.:7a-d6v1yh5"
                     /label="Digestion of pKL451 extraction - Fragment 2
                     extraction (concatenated sequence 2)"
                     /note="Geneious type: Concatenated sequence"
     motif           3611..3616
                     /created_by="User"
                     /label="Kozak"
     CDS             3617..4216
                     /created_by="User"
                     /modified_by="User"
                     /label="CasE"
     domain          3620..4213
                     /created_by="User"
                     /modified_by="User"
                     /label="CasE (EcoCas6e)"
     protein_bind    complement(4174..4180)
                     /created_by="User"
                     /label="SapI Bind"
     gg_overhang     4217..4220
                     /created_by="User"
                     /label="pL0 G-3"
     3'UTR           4221..4240
                     /created_by="User"
                     /label="Inert"
     ligation        4241..4244
                     /label="Ligation"
     gg_overhang     4241..4244
                     /created_by="User"
                     /label="pL0 3-T"
     terminator      4245..4343
                     /created_by="User"
                     /modified_by="User"
                     /label="Synth Terminator"
     polyA_signal    4269..4274
                     /created_by="User"
                     /label="Poly-A Signal"
     polyA_signal    complement(4280..4285)
                     /created_by="User"
                     /label="Poly-A Signal"
ORIGIN      
        1 cgctcgctga agagcggtgc gtttttatgc ttgtagtatt gtataatgtt tttaagatcc
       61 ttaattaata gggataacag ggtaatatct tgccctgcac gaataccagc gaccccttgc
      121 ccaaatactt gccgtgggcc tcggcctgag agccaaaaca cttgatgcgg aagaagtcgg
      181 tgcgctcctg cttgtcgccg gcatcgttgc gccacatcta ggatctgcca ggaaccgtaa
      241 aaaggccgcg ttgctggcgt ttttccatag gctccgcccc cctgacgagc atcacaaaaa
      301 tcgacgctca agtcagaggt ggcgaaaccc gacaggacta taaagatacc aggcgtttcc
      361 ccctggaagc tccctcgtgc gctctcctgt tccgaccctg ccgcttaccg gatacctgtc
      421 cgcctttctc ccttcgggaa gcgtggcgct ttctcatagc tcacgctgta ggtatctcag
      481 ttcggtgtag gtcgttcgct ccaagctggg ctgtgtgcac gaaccccccg ttcagcccga
      541 ccgctgcgcc ttatccggta actatcgtct tgagtccaac ccggtaagac acgacttatc
      601 gccactggca gcagccactg gtaacaggat tagcagagcg aggtatgtag gcggtgctac
      661 agagttcttg aagtggtggc ctaactacgg ctacactaga aggacagtat ttggtatctg
      721 cgctctgctg aagccagtta ccttcggaaa aagagttggt agctcttgat ccggcaaaca
      781 aaccaccgct ggtagcggtg gtttttttgt ttgcaagcag cagattacgc gcagaaaaaa
      841 aggatctcaa gaagatcctt tgatcttttc tacggggtct gacgctcagt ggaacgaaaa
      901 ctcacgttaa gggattttgg tcatgagatt atcaaaaagg atcttcacct agatcctttt
      961 aaattaaaaa tgaagtttta aatcaatcta aagtatatat gagtaaactt ggtctgacag
     1021 ttaccaatgc ttaatcagtg aggcacctat ctcagcgatc tgtctatttc gttcatccat
     1081 agttgcctga ctccccgtcg tgtagataac tacgatacgg gagggcttac catctggccc
     1141 cagtgctgca atgataccgc gagaaccacg ctcaccggct ccagatttat cagcaataaa
     1201 ccagccagcc ggaagggccg agcgcagaag tggtcctgca actttatccg cctccatcca
     1261 gtctattaat tgttgccggg aagctagagt aagtagttcg ccagttaata gtttgcgcaa
     1321 cgttgttgcc attgctacag gcatcgtggt gtcacgctcg tcgtttggta tggcttcatt
     1381 cagctccggt tcccaacgat caaggcgagt tacatgatcc cccatgttgt gcaaaaaagc
     1441 ggttagctcc ttcggtcctc cgatcgttgt cagaagtaag ttggccgcag tgttatcact
     1501 catggttatg gcagcactgc ataattctct tactgtcatg ccatccgtaa gatgcttttc
     1561 tgtgactggt gagtactcaa ccaagtcatt ctgagaatag tgtatgcggc gaccgagttg
     1621 ctcttgcccg gcgtcaatac gggataatac cgcgccacat agcagaactt taaaagtgct
     1681 catcattgga aaacgttctt cggggcgaaa actctcaagg atcttaccgc tgttgagatc
     1741 cagttcgatg taacccactc gtgcacccaa ctgatcttca gcatctttta ctttcaccag
     1801 cgtttctggg tgagcaaaaa caggaaggca aaatgccgca aaaaagggaa taagggcgac
     1861 acggaaatgt tgaatactca tactcttcct ttttcaatat tattgaagca tttatcaggg
     1921 ttattgtctc atgagcggat acatatttga atgtatttag aaaaataaac aaataggggt
     1981 tccgcgcacg aattggccag cgctgcatta ccctgttatc cctaaccggt ttaccgagct
     2041 cttattggtt ttcaaacttc attgactgtg ccgctcttca accggagttc tgcaattcat
     2101 gtgatctgcg cctgggagct cacggggaca gccccccccc aaagccccca gggatgtaat
     2161 tacgtccctc ccccgctagg gggcagcagc gagccgcccg gggctccgct ccggtccggc
     2221 gctccccccg catccccgag ccggcagcgt gcggggacag cccgggcacg gggaaggtgg
     2281 cacgggatcg ctttcctctg aacgcttctc gctgctcttt gagcctgcag acacctgggg
     2341 ggatacgggg aaaaagctag gctgaaagag gatcttagaa tgacacgcgc ctgggagctc
     2401 acggggacag ccccccccca aagcccccag ggatgtaatt acgtccctcc cccgctaggg
     2461 ggcagcagcg agccgcccgg ggctccgctc cggtccggcg ctccccccgc atccccgagc
     2521 cggcagcgtg cggggacagc ccgggcacgg ggaaggtggc acgggatcgc tttcctctga
     2581 acgcttctcg ctgctctttg agcctgcaga cacctggggg gatacgggga aaaagctgga
     2641 tcataactcg acgtgcatac ttagttatta atagtaatca attacggggt cattagttca
     2701 tagcccatat atggagttcc gcgttacata acttacggta aatggcccgc ctggctgacc
     2761 gcccaacgac ccccgcccat tgacgtcaat aatgacgtat gttcccatag taacgccaat
     2821 agggactttc cattgacgtc aatgggtgga gtatttacgg taaactgccc acttggcagt
     2881 acatcaagtg tatcatatgc caagtacgcc ccctattgac gtcaatgacg gtaaatggcc
     2941 cgcctggcat tatgcccagt acatgacctt atgggacttt cctacttggc agtacatcta
     3001 gtattagtca tcgctattac catggtgatg cggttttggc agtacatcaa tgggcgtgga
     3061 tagcggtttg actcacgggg atttccaagt ctccacccca ttgacgtcaa tgggagtttg
     3121 ttttggcacc aaaatcaacg ggactttcca aaatgtcgta acaactccgc cccattgacg
     3181 caaatgggcg gtaggcgtgt acggtgggag gtctatataa gcagagctcg tttagtgaac
     3241 cgtcagatcg cctggagacg ccatccacgc tgttttgacc tccatagaag acaccgggac
     3301 cgatccagcc tccgcggccg ggaacggtgc attggaacgc ggattccccg tgccaagagt
     3361 gacgtaagta ccgcctatag actctatagg cacacccctt tggctcttat gcatgaatta
     3421 atacgactca ctatagggag acagactgtt cctttcctgg gtcttttctg caggcaccgt
     3481 cgtcgactta acagatctcg agctcaagct tcgaattctg cagtcgacgg taccgcgggc
     3541 ccatccagat aagtttgtaa ccatgggttg aaccatgggt tgaaccatgg gttgaaccat
     3601 gggttgaggt gccaccatgt acctcagtaa gatcatcatc gcccgcgctt ggtcccgtga
     3661 cctgtaccaa ctgcaccaag agctctggca cctcttcccc aacaggccag atgccgctag
     3721 agacttcctg ttccacgtgg agaagcgtaa cacccccgaa gggtgccacg tgctgttgca
     3781 gagtgcccag atgccagtga gtaccgctgt tgccactgtc atcaagacta aacaagttga
     3841 attccaactg caagtgggcg tccctctgta tttccgcctc agggccaacc ccatcaaaac
     3901 catcctggac aaccagaagc ggctggatag caaaggtaat atcaagagat gccgcgtgcc
     3961 tctgatcaag gaggccgagc agatcgcttg gctgcaacgc aagctgggta acgccgcgag
     4021 agtggaagat gtgcacccaa tctccgagcg cccgcagtat ttctccgggg aggggaagaa
     4081 cggcaaaatt cagactgtct gcttcgaggg ggtgctcact attaacgacg cccctgctct
     4141 gatcgacctc ctgcagcagg gcattgggcc cgcgaagagc atgggatgtg gattgttgag
     4201 cctggcaccc ctgtgagctt ccactggatt gtacaattac caactgatct agaaccggtc
     4261 atggccgcaa taaaatatct ttattttcat tacatctgtg tgttggtttt ttgtgtgttc
     4321 gaactagatg ctgtcgaccg atg
//
