# Supplementary material for: Robust and tunable signal processing in mammalian cells via engineered covalent modification cycles
Source: Nat Commun. 2022 Mar 31;13:1720. doi: 10.1038/s41467-022-29338-w (PMC8971529; doi:10.1038/s41467-022-29338-w)
Supplement: Supplementary file 4 — Supplementary Data 1 [file 41467_2022_29338_MOESM4_ESM.zip › Supplementary Data/Plasmids - Experiments/tRJ_00930.gb]

LOCUS       tRJ_00930               6462 bp    DNA     circular UNK 30-MAR-2021
DEFINITION  [S4-5] Inert_hEF1a_CasErec_DDd-mNeonGreen-G4S-EnvZm2_Inert_Rb Glob
            pA (T1).
ACCESSION   tRJ_00930
KEYWORDS    .
SOURCE      .
  ORGANISM  .
FEATURES             Location/Qualifiers
     Gibson_Overhang 5..49
                     /created_by="User"
                     /modified_by="User"
                     /label="pL1 S5"
     rep_origin      96..205
                     /ApEinfo_fwdcolor="cyan"
                     /ApEinfo_graphicformat="arrow_data {{0 1 2 0 0 -1} {} 0}
                     width 5 offset 0"
                     /ApEinfo_revcolor="green"
                     /label="RK2 trfa"
     primer_bind     complement(202..221)
                     /Mismatches=0
                     /%GC="55.0"
                     /Hairpin_Tm="35.3"
                     /Self_Dimer_Tm="17.9"
                     /Tm="57.2"
                     /annotation_group="16679849292420081a93797-319b-4bf5-84c9-
                     5d5b62959a40"
                     /Sequence="CCTGGCAGATCCTAGATGTG"
                     /created_by="primer3"
                     /label="JH1030R"
     rep_origin      233..915
                     /ApEinfo_fwdcolor="gray50"
                     /ApEinfo_graphicformat="arrow_data {{0 1 2 0 0 -1} {} 0}
                     width 5 offset 0"
                     /ApEinfo_revcolor="gray50"
                     /modified_by="jones"
                     /label="ColE1 origin"
     CDS             complement(1010..1870)
                     /created_by="User"
                     /label="AmpR"
     primer_bind     1701..1721
                     /Mismatches=0
                     /%GC="52.4"
                     /Hairpin_Tm="34.7"
                     /Self_Dimer_Tm="None"
                     /Tm="57.9"
                     /annotation_group="166798432827800f89fa95b-49bc-426a-af7d-
                     f4274a6549f0"
                     /Sequence="CTCTCAAGGATCTTACCGCTG"
                     /created_by="primer3"
                     /label="JH1030F"
     motif           complement(1871..1884)
                     /created_by="User"
                     /label="RBS"
     primer_bind     1905..1925
                     /Mismatches=0
                     /%GC="47.6"
                     /Hairpin_Tm="None"
                     /Self_Dimer_Tm="18.4"
                     /Tm="56.4"
                     /annotation_group="166798552423600e9503272-6df0-48ac-9d27-
                     665a3e54fe3f"
                     /Sequence="CAGGGTTATTGTCTCATGAGC"
                     /created_by="primer3"
                     /label="JH856R"
     Gibson_Overhang 2017..2061
                     /created_by="User"
                     /modified_by="User"
                     /label="pL1 S4"
     gg_overhang     2062..2065
                     /created_by="User"
                     /label="pL0 I"
     Insulator       2066..2085
                     /created_by="User"
                     /label="Inert Insulator"
     misc_feature    2066..2085
                     /created_by="User"
                     /label="Inert"
     ligation        2086..2089
                     /label="Ligation"
     gg_overhang     2086..2089
                     /created_by="User"
                     /label="pL0 I-P"
     promoter        2094..2326
                     /modified_by="User"
                     /label="hEF1a Promoter"
     Enhancer        2123..2384
                     /created_by="User"
                     /label="CpG Island"
     promoter        2258..2263
                     /created_by="User"
                     /label="BRE-like"
     promoter        2264..2270
                     /created_by="User"
                     /label="TATA Box"
     misc_RNA        2294
                     /created_by="User"
                     /label="+1 Site"
     intron          2324..2332
                     /created_by="User"
                     /modified_by="User"
                     /label="U2 Splice Donor"
     misc_RNA        2326..2327
                     /created_by="User"
                     /label="Cut"
     intron          2327..3265
                     /created_by="User"
                     /label="hEF1a First Intron"
     misc_feature    complement(2353..>3326)
                     /label="Digestion of pL0-5.2 Backbone (JGv2) - Fragment 2
                     (concatenated sequence 1)"
                     /note="Geneious type: Concatenated sequence"
     Enhancer        2490..2579
                     /created_by="User"
                     /label="CpG Island"
     Enhancer        2682..3082
                     /created_by="User"
                     /label="CpG Island"
     protein_bind    2682..2696
                     /created_by="User"
                     /label="Gal4 Close Match (15)"
     protein_bind    2697..2715
                     /created_by="User"
                     /label="Gal4 Close Match (19)"
     protein_bind    2698..2703
                     /created_by="User"
                     /label="SP1 Binding Site"
     protein_bind    2701..2715
                     /created_by="User"
                     /label="Gal4 Close Match (15)"
     protein_bind    complement(2840..2845)
                     /created_by="User"
                     /label="SP1 Binding Site"
     protein_bind    2847..2852
                     /created_by="User"
                     /label="SP1 Binding Site"
     protein_bind    2850..2865
                     /created_by="User"
                     /label="Gal4 Close Match (16)"
     protein_bind    2955..2960
                     /created_by="User"
                     /label="SP1 Binding Site"
     misc_RNA        2960..2961
                     /created_by="User"
                     /modified_by="User"
                     /label="Putative Cut"
     protein_bind    2962..2968
                     /created_by="User"
                     /label="AP-1 Binding Site"
     protein_bind    3024..3040
                     /created_by="User"
                     /label="Gal4 Close Match"
     protein_bind    complement(3115..3124)
                     /created_by="User"
                     /label="NFkB Binding Site"
     intron          3230..3234
                     /created_by="User"
                     /modified_by="User"
                     /label="U2 Branch Point-like"
     intron          3247..3262
                     /created_by="User"
                     /label="Poly-Y Tract"
     intron          3263..3266
                     /created_by="User"
                     /modified_by="User"
                     /label="U2 Splice Acceptor"
     misc_RNA        3265..3266
                     /created_by="User"
                     /label="Cut"
     5'UTR           3266..3279
                     /created_by="User"
                     /label="hEF1a 5'UTR"
     ligation        3280..3283
                     /created_by="User"
                     /label="Ligation"
     Gg_overhang     3280..3283
                     /created_by="User"
                     /modified_by="User"
                     /label="pL0 P-5 v2"
     misc_feature    3284..3321
                     /Source="referenceToDocument: urn:local:.:92-d6va2bq"
                     /label="Digestion of BRE_s0-5_CasErec - Fragment 2
                     extraction extraction (concatenated sequence 2)"
                     /note="Geneious type: Concatenated sequence"
     motif           3284..3312
                     /created_by="User"
                     /modified_by="User"
                     /label="casE Recognition"
     misc_feature    3313..3321
                     /created_by="User"
                     /label="Source: 18nt-2xK-turn"
     ligation        3322..3325
                     /created_by="jones"
                     /label="Ligation"
     Gg_overhang     3322..3325
                     /created_by="User"
                     /label="pL0 5-G"
     motif           3326..3331
                     /created_by="User"
                     /modified_by="User"
                     /label="Kozak"
     CDS             3332..5893
                     /created_by="User"
                     /modified_by="jones"
                     /modified_by="jones"
                     /label="DDd-mNeonGreen-G4S-EnvZm2"
     misc_feature    3335..3808
                     /created_by="User"
                     /modified_by="User"
                     /label="DDd"
                     /note="Geneious type: degradation_domain"
     motif           3809..3823
                     /created_by="User"
                     /modified_by="jones"
                     /label="G4S"
     ligation        3820..3823
                     /created_by="jones"
                     /label="Ligation"
     domain          3824..4528
                     /created_by="User"
                     /modified_by="jones"
                     /label="mNeonGreen"
     motif           4529..4543
                     /created_by="jones"
                     /label="G4S"
     ligation        4540..4543
                     /created_by="jones"
                     /label="Ligation"
     misc_feature    4544..4585
                     /created_by="User"
                     /modified_by="User"
                     /label="Cytoplasmic. {ECO:0000305}."
                     /note="Geneious type: Topological_domain"
     transmembrane   4586..4645
                     /created_by="User"
                     /modified_by="User"
                     /label="Helical. {ECO:0000305}."
     misc_feature    4646..5014
                     /created_by="User"
                     /label="Periplasmic. {ECO:0000305}."
                     /note="Geneious type: Topological_domain"
     misc_feature    4670..4672
                     /created_by="User"
                     /label="Q-->P Eliminates Phosphatases (K+/P-, Hsing1998)"
                     /note="Geneious type: mutagenesis_site"
     transmembrane   5015..5077
                     /created_by="User"
                     /label="Helical. {ECO:0000305}."
     misc_feature    5078..5890
                     /created_by="User"
                     /label="Cytoplasmic. {ECO:0000305}."
                     /note="Geneious type: Topological_domain"
     domain          5078..5236
                     /created_by="User"
                     /label="HAMP. {ECO:0000255|PROSITE-ProRule:PRU00102}."
     domain          5207..5407
                     /created_by="User"
                     /label="DHp (A) Domain"
     domain          5258..5860
                     /created_by="User"
                     /label="EnvZ Histidine kinase.
                     {ECO:0000255|PROSITE-ProRule:PRU00107}."
     ptm             5267..5269
                     /created_by="User"
                     /label="Phosphohistidine"
     motif           5270..5281
                     /created_by="User"
                     /modified_by="User"
                     /label="ExxT Form"
     misc_feature    5270..5272
                     /created_by="User"
                     /label="E/D --> A Eliminates Kinase (K-/P+, Willett2012)"
                     /note="Geneious type: mutagenesis_site"
     misc_difference 5279..5281
                     /created_by="User"
                     /modified_by="User"
                     /label="T-->A"
     misc_feature    5279..5281
                     /created_by="User"
                     /label="T/N --> A Eliminates Phosphatase (K+/P-,
                     Willett2012)"
                     /note="Geneious type: mutagenesis_site"
     misc_feature    5399..5401
                     /created_by="User"
                     /modified_by="User"
                     /label="Y-->D Eliminates Phosphatase (K+/P-, Hsing1998)"
                     /note="Geneious type: mutagenesis_site"
     domain          5408..5890
                     /created_by="User"
                     /label="CA (B) Domain"
     misc_feature    5567..5569
                     /created_by="User"
                     /label="N-->K Eliminates Kinase (K-/P+, Hsing1998)"
                     /note="Geneious type: mutagenesis_site"
     misc_feature    5708..5710
                     /created_by="User"
                     /label="F-->L Eliminates Kinase (K-/P+, Hsing1998)"
                     /note="Geneious type: mutagenesis_site"
     misc_feature    5744..5746
                     /created_by="User"
                     /modified_by="User"
                     /label="T-->K Eliminates Phosphatase (K+/P-, Hsing1998)"
                     /note="Geneious type: mutagenesis_site"
     gg_overhang     5894..5897
                     /created_by="User"
                     /label="pL0 G-3"
     3'UTR           5898..5917
                     /created_by="User"
                     /label="Inert"
     gg_overhang     5918..5921
                     /created_by="User"
                     /label="pL0 3-T"
     terminator      5922..6462
                     /created_by="User"
                     /modified_by="User"
                     /label="Rb Glob Terminator (T1)"
     polyA_signal    6071..6076
                     /created_by="User"
                     /label="Poly-A Signal"
     polyA_signal    complement(6082..6087)
                     /created_by="User"
                     /label="Poly-A Signal"
ORIGIN      
        1 cgctggttgc ttgcaaaagc agtaattgga aagcactctc aaagaatcct taattaatag
       61 ggataacagg gtaatatctt gccctgcacg aataccagcg accccttgcc caaatacttg
      121 ccgtgggcct cggcctgaga gccaaaacac ttgatgcgga agaagtcggt gcgctcctgc
      181 ttgtcgccgg catcgttgcg ccacatctag gatctgccag gaaccgtaaa aaggccgcgt
      241 tgctggcgtt tttccatagg ctccgccccc ctgacgagca tcacaaaaat cgacgctcaa
      301 gtcagaggtg gcgaaacccg acaggactat aaagatacca ggcgtttccc cctggaagct
      361 ccctcgtgcg ctctcctgtt ccgaccctgc cgcttaccgg atacctgtcc gcctttctcc
      421 cttcgggaag cgtggcgctt tctcatagct cacgctgtag gtatctcagt tcggtgtagg
      481 tcgttcgctc caagctgggc tgtgtgcacg aaccccccgt tcagcccgac cgctgcgcct
      541 tatccggtaa ctatcgtctt gagtccaacc cggtaagaca cgacttatcg ccactggcag
      601 cagccactgg taacaggatt agcagagcga ggtatgtagg cggtgctaca gagttcttga
      661 agtggtggcc taactacggc tacactagaa ggacagtatt tggtatctgc gctctgctga
      721 agccagttac cttcggaaaa agagttggta gctcttgatc cggcaaacaa accaccgctg
      781 gtagcggtgg tttttttgtt tgcaagcagc agattacgcg cagaaaaaaa ggatctcaag
      841 aagatccttt gatcttttct acggggtctg acgctcagtg gaacgaaaac tcacgttaag
      901 ggattttggt catgagatta tcaaaaagga tcttcaccta gatcctttta aattaaaaat
      961 gaagttttaa atcaatctaa agtatatatg agtaaacttg gtctgacagt taccaatgct
     1021 taatcagtga ggcacctatc tcagcgatct gtctatttcg ttcatccata gttgcctgac
     1081 tccccgtcgt gtagataact acgatacggg agggcttacc atctggcccc agtgctgcaa
     1141 tgataccgcg agaaccacgc tcaccggctc cagatttatc agcaataaac cagccagccg
     1201 gaagggccga gcgcagaagt ggtcctgcaa ctttatccgc ctccatccag tctattaatt
     1261 gttgccggga agctagagta agtagttcgc cagttaatag tttgcgcaac gttgttgcca
     1321 ttgctacagg catcgtggtg tcacgctcgt cgtttggtat ggcttcattc agctccggtt
     1381 cccaacgatc aaggcgagtt acatgatccc ccatgttgtg caaaaaagcg gttagctcct
     1441 tcggtcctcc gatcgttgtc agaagtaagt tggccgcagt gttatcactc atggttatgg
     1501 cagcactgca taattctctt actgtcatgc catccgtaag atgcttttct gtgactggtg
     1561 agtactcaac caagtcattc tgagaatagt gtatgcggcg accgagttgc tcttgcccgg
     1621 cgtcaatacg ggataatacc gcgccacata gcagaacttt aaaagtgctc atcattggaa
     1681 aacgttcttc ggggcgaaaa ctctcaagga tcttaccgct gttgagatcc agttcgatgt
     1741 aacccactcg tgcacccaac tgatcttcag catcttttac tttcaccagc gtttctgggt
     1801 gagcaaaaac aggaaggcaa aatgccgcaa aaaagggaat aagggcgaca cggaaatgtt
     1861 gaatactcat actcttcctt tttcaatatt attgaagcat ttatcagggt tattgtctca
     1921 tgagcggata catatttgaa tgtatttaga aaaataaaca aataggggtt ccgcgcacga
     1981 attggccagc gctgcattac cctgttatcc ctaaccggtg aattccctta tgtgagtgta
     2041 aaaggcaggc gagtttgtcc cggaggtatc acaggagaat ttcagtactt taattggctc
     2101 cggtgcccgt cagtgggcag agcgcacatc gcccacagtc cccgagaagt tgtggggagg
     2161 ggtcggcaat tgaaccggtg cctagagaag gtggcgcggg gtaaactggg aaagtgatgt
     2221 cgtgtactgg ctccgccttt ttcccgaggg tgggggagaa ccgtatataa gtgcagtagt
     2281 cgccgtgaac gttctttttc gcaacgggtt tgccgccaga acacaggtaa gtgccgtgtg
     2341 tggttcccgc gggcctggcc tctttacggg ttatggccct tgcgtgcctt gaattacttc
     2401 cacctggctg cagtacgtga ttcttgatcc cgagcttcgg gttggaagtg ggtgggagag
     2461 ttcgaggcct tgcgcttaag gagccccttc gcctcgtgct tgagttgagg cctggcctgg
     2521 gcgctggggc cgccgcgtgc gaatctggtg gcaccttcgc gcctgtctcg ctgctttcga
     2581 taagtctcta gccatttaaa atttttgatg acctgctgcg acgctttttt tctggcaaga
     2641 tagtcttgta aatgcgggcc aagatctgca cactggtatt tcggtttttg gggccgcggg
     2701 cggcgacggg gcccgtgcgt cccagcgcac atgttcggcg aggcggggcc tgcgagcgcg
     2761 gccaccgaga atcggacggg ggtagtctca agctggccgg cctgctctgg tgcctggcct
     2821 cgcgccgccg tgtatcgccc cgccctgggc ggcaaggctg gcccggtcgg caccagttgc
     2881 gtgagcggaa agatggccgc ttcccggccc tgctgcaggg agctcaaaat ggaggacgcg
     2941 gcgctcggga gagcgggcgg gtgagtcacc cacacaaagg aaaagggcct ttccgtcctc
     3001 agccgtcgct tcatgtgact ccacggagta ccgggcgccg tccaggcacc tcgattagtt
     3061 ctcgagcttt tggagtacgt cgtctttagg ttggggggag gggttttatg cgatggagtt
     3121 tccccacact gagtgggtgg agactgaagt taggccagct tggcacttga tgtaattctc
     3181 cttggaattt gccctttttg agtttggatc ttggttcatt ctcaagcctc agacagtggt
     3241 tcaaagtttt tttcttccat ttcaggtgga tcccaagggc agagagttcc ccgcgccagc
     3301 ggggataaac cgggatccac caggtgccac catgatcagt ctgattgcgg cgttagcggt
     3361 agattacgtt atcggcatgg aaaacgccat gccgtggaac ctgcctgccg atctcgcctg
     3421 gtttaaacgc aacaccttaa ataaacccgt gattatgggc cgccatacct gggaatcaat
     3481 cggtcgtccg ttgccaggac gcaaaaatat tatcctcagc agtcaaccga gtacggacga
     3541 tcgcgtaacg tgggtgaagt cggtggatga agccatcgcg gcgtgtggtg acgtaccaga
     3601 aatcatggtg attggcggcg gtcgcgttat tgaacagttc ttgccaaaag cgcaaaaact
     3661 gtatctgacg catatcgacg cagaagtgga aggcgacacc catttcccgg attacgagcc
     3721 ggatgactgg gaatcggtat tcagcgaatt ccacgatgct gatgcgcaga actctcacag
     3781 ctattgcttt gagattctgg agcggcgagg cggaggtgga tctgtgtcca agggcgaaga
     3841 ggacaacatg gccagcctgc ctgccaccca cgagctgcac atcttcggca gcatcaacgg
     3901 cgtggacttc gacatggtgg gacagggcac cggcaacccc aacgacggat acgaggaact
     3961 gaacctgaag tccacaaagg gcgacctgca gttcagcccc tggatcctgg tgccccacat
     4021 cggctacggc ttccaccagt acctgcccta ccctgacggc atgagccctt tccaggccgc
     4081 catggtggat ggctctggct accaggtgca cagaaccatg cagttcgagg acggcgccag
     4141 cctgaccgtg aactacagat acacctacga gggcagccac atcaagggcg aggcccaagt
     4201 gaagggcaca ggcttccctg ctgacggccc cgtgatgacc aactctctga cagccgccga
     4261 ctggtgcaga agcaagaaaa cctaccctaa cgacaagacc atcatcagca ccttcaagtg
     4321 gtcctacacc acaggcaacg gcaagagata cagaagcacc gccagaacca cctacacctt
     4381 cgccaagccc atggccgcca actacctgaa gaaccagcct atgtacgtgt tccgcaagac
     4441 cgagctgaag cactccaaga cagaactgaa cttcaaagag tggcagaaag ccttcaccga
     4501 cgtgatgggc atggacgagc tgtacaaggg cggaggtggc agtcgtcgac tgcgcttttc
     4561 cccaaggagt tcctttgcga gaactcttct cctgattgta acgcttctct tcgcctccct
     4621 tgtgacgact tatctggtgg tgctgaattt tgctattctt ccgagcctcc agcaattcaa
     4681 taaagtcctc gcgtacgaag taagaatgct tatgaccgac aaactgcaat tggaggacgg
     4741 gactcaactg gtggtgccgc cagcgtttcg gcgagagata tatagagaat tggggatctc
     4801 tctgtattct aatgaggccg cggaggaagc cgggctccgc tgggcccaac actacgaatt
     4861 tctgagccac cagatggccc agcaattggg aggccccacg gaggtccgcg ttgaggtgaa
     4921 taaatctagt ccagtagttt ggctgaaaac atggctctca ccaaatatct gggtccgcgt
     4981 accgctgaca gaaatccacc agggcgactt cagcccgctt ttccgctaca cccttgccat
     5041 tatgctgctg gccataggtg gagcttggct cttcatccgc attcagaata gacctttggt
     5101 tgacttggag cacgctgctt tgcaagtagg caagggtatc atccctccac ccctccgaga
     5161 gtacggcgct tcagaggtaa ggtctgtaac cagggcgttc aatcacatgg ccgcgggtgt
     5221 caagcaactc gcggacgaca gaactctgtt gatggcggga gtctcccacg acctgagagc
     5281 tcccctgacg cgaataaggt tggcaacgga aatgatgtct gagcaggatg ggtacctcgc
     5341 ggaatcaatt aacaaagaca tcgaagagtg caacgcgata attgagcagt ttattgacta
     5401 ccttcggact ggacaggaga tgcccatgga aatggcggat ctgaacgcag ttctcggcga
     5461 ggtaattgct gcagagtccg ggtacgagag agagatcgag acagccctct atccgggctc
     5521 tatcgaggtt aaaatgcacc ccttgagtat taagagagct gtagccaaca tggtagtcaa
     5581 tgcagctcgc tacgggaatg gttggatcaa agttagttcc gggaccgaac cgaatagagc
     5641 atggtttcag gttgaagatg atggccccgg tatcgcgcca gagcaacgaa aacatctttt
     5701 ccaaccgttt gtacgaggag attcagcacg cacaatttca gggactggtc tgggactagc
     5761 gatagttcag agaattgttg acaatcataa cggtatgctt gagctgggaa cctccgaaag
     5821 gggtggtttg tctattcgag cctggttgcc cgttccagtg accagagccc aggggacaac
     5881 aaaggagggt tgagcttcca ctggattgta caattaccaa ctgaattcac tcctcaggtg
     5941 caggctgcct atcagaaggt ggtggctggt gtggccaatg ccctggctca caaataccac
     6001 tgagatcttt ttccctctgc caaaaattat ggggacatca tgaagcccct tgagcatctg
     6061 acttctggct aataaaggaa atttattttc attgcaatag tgtgttggaa ttttttgtgt
     6121 ctctcactcg gaaggacata tgggagggca aatcatttaa aacatcagaa tgagtatttg
     6181 gtttagagtt tggcaacata tgcccatatg ctggctgcca tgaacaaagg ttggctataa
     6241 agaggtcatc agtatatgaa acagccccct gctgtccatt ccttattcca tagaaaagcc
     6301 ttgacttgag gttagatttt ttttatattt tgttttgtgt tatttttttc tttaacatcc
     6361 ctaaaatttt ccttacatgt tttactagcc agatttttcc tcctctcctg actactccca
     6421 gtcatagctg tccctcttct cttatggaga tccctcgacc tg
//
