# Supplementary material for: Robust and tunable signal processing in mammalian cells via engineered covalent modification cycles
Source: Nat Commun. 2022 Mar 31;13:1720. doi: 10.1038/s41467-022-29338-w (PMC8971529; doi:10.1038/s41467-022-29338-w)
Supplement: Supplementary file 4 — Supplementary Data 1 [file 41467_2022_29338_MOESM4_ESM.zip › Supplementary Data/Plasmids - Experiments/tRJ_00931.gb]

LOCUS       tRJ_00931               6462 bp    DNA     circular UNK 30-MAR-2021
DEFINITION  [S4-5] Inert_hEF1a_CasErec_mNeonGreen-G4S-EnvZm2-DDd_Inert_Rb Glob
            pA (T1).
ACCESSION   tRJ_00931
KEYWORDS    .
SOURCE      .
  ORGANISM  .
FEATURES             Location/Qualifiers
     Gibson_Overhang 5..49
                     /created_by="User"
                     /modified_by="User"
                     /label="pL1 S5"
     rep_origin      96..205
                     /ApEinfo_fwdcolor="cyan"
                     /ApEinfo_graphicformat="arrow_data {{0 1 2 0 0 -1} {} 0}
                     width 5 offset 0"
                     /ApEinfo_revcolor="green"
                     /label="RK2 trfa"
     primer_bind     complement(202..221)
                     /Mismatches=0
                     /%GC="55.0"
                     /Hairpin_Tm="35.3"
                     /Self_Dimer_Tm="17.9"
                     /Tm="57.2"
                     /annotation_group="16679906293810057e4819b-d318-4a80-943a-
                     01bdf4f884fd"
                     /Sequence="CCTGGCAGATCCTAGATGTG"
                     /created_by="primer3"
                     /label="JH1030R"
     rep_origin      233..915
                     /ApEinfo_fwdcolor="gray50"
                     /ApEinfo_graphicformat="arrow_data {{0 1 2 0 0 -1} {} 0}
                     width 5 offset 0"
                     /ApEinfo_revcolor="gray50"
                     /modified_by="jones"
                     /label="ColE1 origin"
     CDS             complement(1010..1870)
                     /created_by="User"
                     /label="AmpR"
     primer_bind     1701..1721
                     /Mismatches=0
                     /%GC="52.4"
                     /Hairpin_Tm="34.7"
                     /Self_Dimer_Tm="None"
                     /Tm="57.9"
                     /annotation_group="166799002134200f7ed888c-3ed4-4c29-9183-
                     0c6c0e8f9acb"
                     /Sequence="CTCTCAAGGATCTTACCGCTG"
                     /created_by="primer3"
                     /label="JH1030F"
     motif           complement(1871..1884)
                     /created_by="User"
                     /label="RBS"
     primer_bind     1905..1925
                     /Mismatches=0
                     /%GC="47.6"
                     /Hairpin_Tm="None"
                     /Self_Dimer_Tm="18.4"
                     /Tm="56.4"
                     /annotation_group="1667991295459007ceda7f8-39a4-4839-91b6-
                     dbd75b720f0e"
                     /Sequence="CAGGGTTATTGTCTCATGAGC"
                     /created_by="primer3"
                     /label="JH856R"
     Gibson_Overhang 2017..2061
                     /created_by="User"
                     /modified_by="User"
                     /label="pL1 S4"
     gg_overhang     2062..2065
                     /created_by="User"
                     /label="pL0 I"
     Insulator       2066..2085
                     /created_by="User"
                     /label="Inert Insulator"
     misc_feature    2066..2085
                     /created_by="User"
                     /label="Inert"
     ligation        2086..2089
                     /label="Ligation"
     gg_overhang     2086..2089
                     /created_by="User"
                     /label="pL0 I-P"
     promoter        2094..2326
                     /modified_by="User"
                     /label="hEF1a Promoter"
     Enhancer        2123..2384
                     /created_by="User"
                     /label="CpG Island"
     promoter        2258..2263
                     /created_by="User"
                     /label="BRE-like"
     promoter        2264..2270
                     /created_by="User"
                     /label="TATA Box"
     misc_RNA        2294
                     /created_by="User"
                     /label="+1 Site"
     intron          2324..2332
                     /created_by="User"
                     /modified_by="User"
                     /label="U2 Splice Donor"
     misc_RNA        2326..2327
                     /created_by="User"
                     /label="Cut"
     intron          2327..3265
                     /created_by="User"
                     /label="hEF1a First Intron"
     misc_feature    complement(2353..>3326)
                     /label="Digestion of pL0-5.2 Backbone (JGv2) - Fragment 2
                     (concatenated sequence 1)"
                     /note="Geneious type: Concatenated sequence"
     Enhancer        2490..2579
                     /created_by="User"
                     /label="CpG Island"
     Enhancer        2682..3082
                     /created_by="User"
                     /label="CpG Island"
     protein_bind    2682..2696
                     /created_by="User"
                     /label="Gal4 Close Match (15)"
     protein_bind    2697..2715
                     /created_by="User"
                     /label="Gal4 Close Match (19)"
     protein_bind    2698..2703
                     /created_by="User"
                     /label="SP1 Binding Site"
     protein_bind    2701..2715
                     /created_by="User"
                     /label="Gal4 Close Match (15)"
     protein_bind    complement(2840..2845)
                     /created_by="User"
                     /label="SP1 Binding Site"
     protein_bind    2847..2852
                     /created_by="User"
                     /label="SP1 Binding Site"
     protein_bind    2850..2865
                     /created_by="User"
                     /label="Gal4 Close Match (16)"
     protein_bind    2955..2960
                     /created_by="User"
                     /label="SP1 Binding Site"
     misc_RNA        2960..2961
                     /created_by="User"
                     /modified_by="User"
                     /label="Putative Cut"
     protein_bind    2962..2968
                     /created_by="User"
                     /label="AP-1 Binding Site"
     protein_bind    3024..3040
                     /created_by="User"
                     /label="Gal4 Close Match"
     protein_bind    complement(3115..3124)
                     /created_by="User"
                     /label="NFkB Binding Site"
     intron          3230..3234
                     /created_by="User"
                     /modified_by="User"
                     /label="U2 Branch Point-like"
     intron          3247..3262
                     /created_by="User"
                     /label="Poly-Y Tract"
     intron          3263..3266
                     /created_by="User"
                     /modified_by="User"
                     /label="U2 Splice Acceptor"
     misc_RNA        3265..3266
                     /created_by="User"
                     /label="Cut"
     5'UTR           3266..3279
                     /created_by="User"
                     /label="hEF1a 5'UTR"
     ligation        3280..3283
                     /created_by="User"
                     /label="Ligation"
     Gg_overhang     3280..3283
                     /created_by="User"
                     /modified_by="User"
                     /label="pL0 P-5 v2"
     misc_feature    3284..3321
                     /Source="referenceToDocument: urn:local:.:96-d6va2bz"
                     /label="Digestion of BRE_s0-5_CasErec - Fragment 2
                     extraction extraction (concatenated sequence 2)"
                     /note="Geneious type: Concatenated sequence"
     motif           3284..3312
                     /created_by="User"
                     /modified_by="User"
                     /label="casE Recognition"
     misc_feature    3313..3321
                     /created_by="User"
                     /label="Source: 18nt-2xK-turn"
     ligation        3322..3325
                     /created_by="jones"
                     /label="Ligation"
     Gg_overhang     3322..3325
                     /created_by="User"
                     /label="pL0 5-G"
     motif           3326..3331
                     /created_by="User"
                     /modified_by="User"
                     /label="Kozak"
     CDS             3332..5893
                     /created_by="User"
                     /modified_by="jones"
                     /modified_by="jones"
                     /label="mNeonGreen-G4S-EnvZm2-DDd"
     domain          3335..4039
                     /created_by="User"
                     /modified_by="jones"
                     /label="mNeonGreen"
     motif           4040..4054
                     /created_by="jones"
                     /label="G4S"
     ligation        4051..4054
                     /created_by="jones"
                     /label="Ligation"
     misc_feature    4055..4096
                     /created_by="User"
                     /modified_by="User"
                     /label="Cytoplasmic. {ECO:0000305}."
                     /note="Geneious type: Topological_domain"
     transmembrane   4097..4156
                     /created_by="User"
                     /modified_by="User"
                     /label="Helical. {ECO:0000305}."
     misc_feature    4157..4525
                     /created_by="User"
                     /label="Periplasmic. {ECO:0000305}."
                     /note="Geneious type: Topological_domain"
     misc_feature    4181..4183
                     /created_by="User"
                     /label="Q-->P Eliminates Phosphatases (K+/P-, Hsing1998)"
                     /note="Geneious type: mutagenesis_site"
     transmembrane   4526..4588
                     /created_by="User"
                     /label="Helical. {ECO:0000305}."
     misc_feature    4589..5401
                     /created_by="User"
                     /label="Cytoplasmic. {ECO:0000305}."
                     /note="Geneious type: Topological_domain"
     domain          4589..4747
                     /created_by="User"
                     /label="HAMP. {ECO:0000255|PROSITE-ProRule:PRU00102}."
     domain          4718..4918
                     /created_by="User"
                     /label="DHp (A) Domain"
     domain          4769..5371
                     /created_by="User"
                     /label="EnvZ Histidine kinase.
                     {ECO:0000255|PROSITE-ProRule:PRU00107}."
     ptm             4778..4780
                     /created_by="User"
                     /label="Phosphohistidine"
     motif           4781..4792
                     /created_by="User"
                     /modified_by="User"
                     /label="ExxT Form"
     misc_feature    4781..4783
                     /created_by="User"
                     /label="E/D --> A Eliminates Kinase (K-/P+, Willett2012)"
                     /note="Geneious type: mutagenesis_site"
     misc_difference 4790..4792
                     /created_by="User"
                     /modified_by="User"
                     /label="T-->A"
     misc_feature    4790..4792
                     /created_by="User"
                     /label="T/N --> A Eliminates Phosphatase (K+/P-,
                     Willett2012)"
                     /note="Geneious type: mutagenesis_site"
     misc_feature    4910..4912
                     /created_by="User"
                     /modified_by="User"
                     /label="Y-->D Eliminates Phosphatase (K+/P-, Hsing1998)"
                     /note="Geneious type: mutagenesis_site"
     domain          4919..5401
                     /created_by="User"
                     /label="CA (B) Domain"
     misc_feature    5078..5080
                     /created_by="User"
                     /label="N-->K Eliminates Kinase (K-/P+, Hsing1998)"
                     /note="Geneious type: mutagenesis_site"
     misc_feature    5219..5221
                     /created_by="User"
                     /label="F-->L Eliminates Kinase (K-/P+, Hsing1998)"
                     /note="Geneious type: mutagenesis_site"
     misc_feature    5255..5257
                     /created_by="User"
                     /modified_by="User"
                     /label="T-->K Eliminates Phosphatase (K+/P-, Hsing1998)"
                     /note="Geneious type: mutagenesis_site"
     ligation        5402..5405
                     /created_by="jones"
                     /label="Ligation"
     motif           5402..5416
                     /created_by="jones"
                     /label="G4S"
     misc_feature    5417..5890
                     /created_by="User"
                     /label="DDd"
                     /note="Geneious type: degradation_domain"
     gg_overhang     5894..5897
                     /created_by="User"
                     /label="pL0 G-3"
     3'UTR           5898..5917
                     /created_by="User"
                     /label="Inert"
     gg_overhang     5918..5921
                     /created_by="User"
                     /label="pL0 3-T"
     terminator      5922..6462
                     /created_by="User"
                     /modified_by="User"
                     /label="Rb Glob Terminator (T1)"
     polyA_signal    6071..6076
                     /created_by="User"
                     /label="Poly-A Signal"
     polyA_signal    complement(6082..6087)
                     /created_by="User"
                     /label="Poly-A Signal"
ORIGIN      
        1 cgctggttgc ttgcaaaagc agtaattgga aagcactctc aaagaatcct taattaatag
       61 ggataacagg gtaatatctt gccctgcacg aataccagcg accccttgcc caaatacttg
      121 ccgtgggcct cggcctgaga gccaaaacac ttgatgcgga agaagtcggt gcgctcctgc
      181 ttgtcgccgg catcgttgcg ccacatctag gatctgccag gaaccgtaaa aaggccgcgt
      241 tgctggcgtt tttccatagg ctccgccccc ctgacgagca tcacaaaaat cgacgctcaa
      301 gtcagaggtg gcgaaacccg acaggactat aaagatacca ggcgtttccc cctggaagct
      361 ccctcgtgcg ctctcctgtt ccgaccctgc cgcttaccgg atacctgtcc gcctttctcc
      421 cttcgggaag cgtggcgctt tctcatagct cacgctgtag gtatctcagt tcggtgtagg
      481 tcgttcgctc caagctgggc tgtgtgcacg aaccccccgt tcagcccgac cgctgcgcct
      541 tatccggtaa ctatcgtctt gagtccaacc cggtaagaca cgacttatcg ccactggcag
      601 cagccactgg taacaggatt agcagagcga ggtatgtagg cggtgctaca gagttcttga
      661 agtggtggcc taactacggc tacactagaa ggacagtatt tggtatctgc gctctgctga
      721 agccagttac cttcggaaaa agagttggta gctcttgatc cggcaaacaa accaccgctg
      781 gtagcggtgg tttttttgtt tgcaagcagc agattacgcg cagaaaaaaa ggatctcaag
      841 aagatccttt gatcttttct acggggtctg acgctcagtg gaacgaaaac tcacgttaag
      901 ggattttggt catgagatta tcaaaaagga tcttcaccta gatcctttta aattaaaaat
      961 gaagttttaa atcaatctaa agtatatatg agtaaacttg gtctgacagt taccaatgct
     1021 taatcagtga ggcacctatc tcagcgatct gtctatttcg ttcatccata gttgcctgac
     1081 tccccgtcgt gtagataact acgatacggg agggcttacc atctggcccc agtgctgcaa
     1141 tgataccgcg agaaccacgc tcaccggctc cagatttatc agcaataaac cagccagccg
     1201 gaagggccga gcgcagaagt ggtcctgcaa ctttatccgc ctccatccag tctattaatt
     1261 gttgccggga agctagagta agtagttcgc cagttaatag tttgcgcaac gttgttgcca
     1321 ttgctacagg catcgtggtg tcacgctcgt cgtttggtat ggcttcattc agctccggtt
     1381 cccaacgatc aaggcgagtt acatgatccc ccatgttgtg caaaaaagcg gttagctcct
     1441 tcggtcctcc gatcgttgtc agaagtaagt tggccgcagt gttatcactc atggttatgg
     1501 cagcactgca taattctctt actgtcatgc catccgtaag atgcttttct gtgactggtg
     1561 agtactcaac caagtcattc tgagaatagt gtatgcggcg accgagttgc tcttgcccgg
     1621 cgtcaatacg ggataatacc gcgccacata gcagaacttt aaaagtgctc atcattggaa
     1681 aacgttcttc ggggcgaaaa ctctcaagga tcttaccgct gttgagatcc agttcgatgt
     1741 aacccactcg tgcacccaac tgatcttcag catcttttac tttcaccagc gtttctgggt
     1801 gagcaaaaac aggaaggcaa aatgccgcaa aaaagggaat aagggcgaca cggaaatgtt
     1861 gaatactcat actcttcctt tttcaatatt attgaagcat ttatcagggt tattgtctca
     1921 tgagcggata catatttgaa tgtatttaga aaaataaaca aataggggtt ccgcgcacga
     1981 attggccagc gctgcattac cctgttatcc ctaaccggtg aattccctta tgtgagtgta
     2041 aaaggcaggc gagtttgtcc cggaggtatc acaggagaat ttcagtactt taattggctc
     2101 cggtgcccgt cagtgggcag agcgcacatc gcccacagtc cccgagaagt tgtggggagg
     2161 ggtcggcaat tgaaccggtg cctagagaag gtggcgcggg gtaaactggg aaagtgatgt
     2221 cgtgtactgg ctccgccttt ttcccgaggg tgggggagaa ccgtatataa gtgcagtagt
     2281 cgccgtgaac gttctttttc gcaacgggtt tgccgccaga acacaggtaa gtgccgtgtg
     2341 tggttcccgc gggcctggcc tctttacggg ttatggccct tgcgtgcctt gaattacttc
     2401 cacctggctg cagtacgtga ttcttgatcc cgagcttcgg gttggaagtg ggtgggagag
     2461 ttcgaggcct tgcgcttaag gagccccttc gcctcgtgct tgagttgagg cctggcctgg
     2521 gcgctggggc cgccgcgtgc gaatctggtg gcaccttcgc gcctgtctcg ctgctttcga
     2581 taagtctcta gccatttaaa atttttgatg acctgctgcg acgctttttt tctggcaaga
     2641 tagtcttgta aatgcgggcc aagatctgca cactggtatt tcggtttttg gggccgcggg
     2701 cggcgacggg gcccgtgcgt cccagcgcac atgttcggcg aggcggggcc tgcgagcgcg
     2761 gccaccgaga atcggacggg ggtagtctca agctggccgg cctgctctgg tgcctggcct
     2821 cgcgccgccg tgtatcgccc cgccctgggc ggcaaggctg gcccggtcgg caccagttgc
     2881 gtgagcggaa agatggccgc ttcccggccc tgctgcaggg agctcaaaat ggaggacgcg
     2941 gcgctcggga gagcgggcgg gtgagtcacc cacacaaagg aaaagggcct ttccgtcctc
     3001 agccgtcgct tcatgtgact ccacggagta ccgggcgccg tccaggcacc tcgattagtt
     3061 ctcgagcttt tggagtacgt cgtctttagg ttggggggag gggttttatg cgatggagtt
     3121 tccccacact gagtgggtgg agactgaagt taggccagct tggcacttga tgtaattctc
     3181 cttggaattt gccctttttg agtttggatc ttggttcatt ctcaagcctc agacagtggt
     3241 tcaaagtttt tttcttccat ttcaggtgga tcccaagggc agagagttcc ccgcgccagc
     3301 ggggataaac cgggatccac caggtgccac catggtgtcc aagggcgaag aggacaacat
     3361 ggccagcctg cctgccaccc acgagctgca catcttcggc agcatcaacg gcgtggactt
     3421 cgacatggtg ggacagggca ccggcaaccc caacgacgga tacgaggaac tgaacctgaa
     3481 gtccacaaag ggcgacctgc agttcagccc ctggatcctg gtgccccaca tcggctacgg
     3541 cttccaccag tacctgccct accctgacgg catgagccct ttccaggccg ccatggtgga
     3601 tggctctggc taccaggtgc acagaaccat gcagttcgag gacggcgcca gcctgaccgt
     3661 gaactacaga tacacctacg agggcagcca catcaagggc gaggcccaag tgaagggcac
     3721 aggcttccct gctgacggcc ccgtgatgac caactctctg acagccgccg actggtgcag
     3781 aagcaagaaa acctacccta acgacaagac catcatcagc accttcaagt ggtcctacac
     3841 cacaggcaac ggcaagagat acagaagcac cgccagaacc acctacacct tcgccaagcc
     3901 catggccgcc aactacctga agaaccagcc tatgtacgtg ttccgcaaga ccgagctgaa
     3961 gcactccaag acagaactga acttcaaaga gtggcagaaa gccttcaccg acgtgatggg
     4021 catggacgag ctgtacaagg gcggaggtgg cagtcgtcga ctgcgctttt ccccaaggag
     4081 ttcctttgcg agaactcttc tcctgattgt aacgcttctc ttcgcctccc ttgtgacgac
     4141 ttatctggtg gtgctgaatt ttgctattct tccgagcctc cagcaattca ataaagtcct
     4201 cgcgtacgaa gtaagaatgc ttatgaccga caaactgcaa ttggaggacg ggactcaact
     4261 ggtggtgccg ccagcgtttc ggcgagagat atatagagaa ttggggatct ctctgtattc
     4321 taatgaggcc gcggaggaag ccgggctccg ctgggcccaa cactacgaat ttctgagcca
     4381 ccagatggcc cagcaattgg gaggccccac ggaggtccgc gttgaggtga ataaatctag
     4441 tccagtagtt tggctgaaaa catggctctc accaaatatc tgggtccgcg taccgctgac
     4501 agaaatccac cagggcgact tcagcccgct tttccgctac acccttgcca ttatgctgct
     4561 ggccataggt ggagcttggc tcttcatccg cattcagaat agacctttgg ttgacttgga
     4621 gcacgctgct ttgcaagtag gcaagggtat catccctcca cccctccgag agtacggcgc
     4681 ttcagaggta aggtctgtaa ccagggcgtt caatcacatg gccgcgggtg tcaagcaact
     4741 cgcggacgac agaactctgt tgatggcggg agtctcccac gacctgagag ctcccctgac
     4801 gcgaataagg ttggcaacgg aaatgatgtc tgagcaggat gggtacctcg cggaatcaat
     4861 taacaaagac atcgaagagt gcaacgcgat aattgagcag tttattgact accttcggac
     4921 tggacaggag atgcccatgg aaatggcgga tctgaacgca gttctcggcg aggtaattgc
     4981 tgcagagtcc gggtacgaga gagagatcga gacagccctc tatccgggct ctatcgaggt
     5041 taaaatgcac cccttgagta ttaagagagc tgtagccaac atggtagtca atgcagctcg
     5101 ctacgggaat ggttggatca aagttagttc cgggaccgaa ccgaatagag catggtttca
     5161 ggttgaagat gatggccccg gtatcgcgcc agagcaacga aaacatcttt tccaaccgtt
     5221 tgtacgagga gattcagcac gcacaatttc agggactggt ctgggactag cgatagttca
     5281 gagaattgtt gacaatcata acggtatgct tgagctggga acctccgaaa ggggtggttt
     5341 gtctattcga gcctggttgc ccgttccagt gaccagagcc caggggacaa caaaggaggg
     5401 tggaggtgga ggatctatca gtctgattgc ggcgttagcg gtagattacg ttatcggcat
     5461 ggaaaacgcc atgccgtgga acctgcctgc cgatctcgcc tggtttaaac gcaacacctt
     5521 aaataaaccc gtgattatgg gccgccatac ctgggaatca atcggtcgtc cgttgccagg
     5581 acgcaaaaat attatcctca gcagtcaacc gagtacggac gatcgcgtaa cgtgggtgaa
     5641 gtcggtggat gaagccatcg cggcgtgtgg tgacgtacca gaaatcatgg tgattggcgg
     5701 cggtcgcgtt attgaacagt tcttgccaaa agcgcaaaaa ctgtatctga cgcatatcga
     5761 cgcagaagtg gaaggcgaca cccatttccc ggattacgag ccggatgact gggaatcggt
     5821 attcagcgaa ttccacgatg ctgatgcgca gaactctcac agctattgct ttgagattct
     5881 ggagcggcga tgagcttcca ctggattgta caattaccaa ctgaattcac tcctcaggtg
     5941 caggctgcct atcagaaggt ggtggctggt gtggccaatg ccctggctca caaataccac
     6001 tgagatcttt ttccctctgc caaaaattat ggggacatca tgaagcccct tgagcatctg
     6061 acttctggct aataaaggaa atttattttc attgcaatag tgtgttggaa ttttttgtgt
     6121 ctctcactcg gaaggacata tgggagggca aatcatttaa aacatcagaa tgagtatttg
     6181 gtttagagtt tggcaacata tgcccatatg ctggctgcca tgaacaaagg ttggctataa
     6241 agaggtcatc agtatatgaa acagccccct gctgtccatt ccttattcca tagaaaagcc
     6301 ttgacttgag gttagatttt ttttatattt tgttttgtgt tatttttttc tttaacatcc
     6361 ctaaaatttt ccttacatgt tttactagcc agatttttcc tcctctcctg actactccca
     6421 gtcatagctg tccctcttct cttatggaga tccctcgacc tg
//
