# Supplementary material for: Robust and tunable signal processing in mammalian cells via engineered covalent modification cycles
Source: Nat Commun. 2022 Mar 31;13:1720. doi: 10.1038/s41467-022-29338-w (PMC8971529; doi:10.1038/s41467-022-29338-w)
Supplement: Supplementary file 4 — Supplementary Data 1 [file 41467_2022_29338_MOESM4_ESM.zip › Supplementary Data/Plasmids - Experiments/tRJ_00935.gb]

LOCUS       tRJ_00935               7473 bp    DNA     circular UNK 30-MAR-2021
DEFINITION  [S4-5] Inert_hEF1a_CasErec_DDe-mNeonGreen-G4S-EnvZm2-DDe_Inert_Rb
            Glob pA (T1).
ACCESSION   tRJ_00935
KEYWORDS    .
SOURCE      .
  ORGANISM  .
FEATURES             Location/Qualifiers
     Gibson_Overhang 5..49
                     /created_by="User"
                     /modified_by="User"
                     /label="pL1 S5"
     rep_origin      96..205
                     /ApEinfo_fwdcolor="cyan"
                     /ApEinfo_graphicformat="arrow_data {{0 1 2 0 0 -1} {} 0}
                     width 5 offset 0"
                     /ApEinfo_revcolor="green"
                     /label="RK2 trfa"
     primer_bind     complement(202..221)
                     /Mismatches=0
                     /%GC="55.0"
                     /Hairpin_Tm="35.3"
                     /Self_Dimer_Tm="17.9"
                     /Tm="57.2"
                     /annotation_group="166801488769000a9a1d618-4030-4935-b44f-
                     9192838e90f6"
                     /Sequence="CCTGGCAGATCCTAGATGTG"
                     /created_by="primer3"
                     /label="JH1030R"
     rep_origin      233..915
                     /ApEinfo_fwdcolor="gray50"
                     /ApEinfo_graphicformat="arrow_data {{0 1 2 0 0 -1} {} 0}
                     width 5 offset 0"
                     /ApEinfo_revcolor="gray50"
                     /modified_by="jones"
                     /label="ColE1 origin"
     CDS             complement(1010..1870)
                     /created_by="User"
                     /label="AmpR"
     primer_bind     1701..1721
                     /Mismatches=0
                     /%GC="52.4"
                     /Hairpin_Tm="34.7"
                     /Self_Dimer_Tm="None"
                     /Tm="57.9"
                     /annotation_group="166801428035200e31162a8-3e55-491e-ae4f-
                     3cb0ecb763aa"
                     /Sequence="CTCTCAAGGATCTTACCGCTG"
                     /created_by="primer3"
                     /label="JH1030F"
     motif           complement(1871..1884)
                     /created_by="User"
                     /label="RBS"
     primer_bind     1905..1925
                     /Mismatches=0
                     /%GC="47.6"
                     /Hairpin_Tm="None"
                     /Self_Dimer_Tm="18.4"
                     /Tm="56.4"
                     /annotation_group="166801548312700e8e35d4a-77b7-406e-9b3a-
                     a16a7ffd8071"
                     /Sequence="CAGGGTTATTGTCTCATGAGC"
                     /created_by="primer3"
                     /label="JH856R"
     Gibson_Overhang 2017..2061
                     /created_by="User"
                     /modified_by="User"
                     /label="pL1 S4"
     gg_overhang     2062..2065
                     /created_by="User"
                     /label="pL0 I"
     Insulator       2066..2085
                     /created_by="User"
                     /label="Inert Insulator"
     misc_feature    2066..2085
                     /created_by="User"
                     /label="Inert"
     gg_overhang     2086..2089
                     /created_by="User"
                     /label="pL0 I-P"
     ligation        2086..2089
                     /label="Ligation"
     promoter        2094..2326
                     /modified_by="User"
                     /label="hEF1a Promoter"
     Enhancer        2123..2384
                     /created_by="User"
                     /label="CpG Island"
     promoter        2258..2263
                     /created_by="User"
                     /label="BRE-like"
     promoter        2264..2270
                     /created_by="User"
                     /label="TATA Box"
     misc_RNA        2294
                     /created_by="User"
                     /label="+1 Site"
     intron          2324..2332
                     /created_by="User"
                     /modified_by="User"
                     /label="U2 Splice Donor"
     misc_RNA        2326..2327
                     /created_by="User"
                     /label="Cut"
     intron          2327..3265
                     /created_by="User"
                     /label="hEF1a First Intron"
     misc_feature    complement(2353..>3326)
                     /label="Digestion of pL0-5.2 Backbone (JGv2) - Fragment 2
                     (concatenated sequence 1)"
                     /note="Geneious type: Concatenated sequence"
     Enhancer        2490..2579
                     /created_by="User"
                     /label="CpG Island"
     Enhancer        2682..3082
                     /created_by="User"
                     /label="CpG Island"
     protein_bind    2682..2696
                     /created_by="User"
                     /label="Gal4 Close Match (15)"
     protein_bind    2697..2715
                     /created_by="User"
                     /label="Gal4 Close Match (19)"
     protein_bind    2698..2703
                     /created_by="User"
                     /label="SP1 Binding Site"
     protein_bind    2701..2715
                     /created_by="User"
                     /label="Gal4 Close Match (15)"
     protein_bind    complement(2840..2845)
                     /created_by="User"
                     /label="SP1 Binding Site"
     protein_bind    2847..2852
                     /created_by="User"
                     /label="SP1 Binding Site"
     protein_bind    2850..2865
                     /created_by="User"
                     /label="Gal4 Close Match (16)"
     protein_bind    2955..2960
                     /created_by="User"
                     /label="SP1 Binding Site"
     misc_RNA        2960..2961
                     /created_by="User"
                     /modified_by="User"
                     /label="Putative Cut"
     protein_bind    2962..2968
                     /created_by="User"
                     /label="AP-1 Binding Site"
     protein_bind    3024..3040
                     /created_by="User"
                     /label="Gal4 Close Match"
     protein_bind    complement(3115..3124)
                     /created_by="User"
                     /label="NFkB Binding Site"
     intron          3230..3234
                     /created_by="User"
                     /modified_by="User"
                     /label="U2 Branch Point-like"
     intron          3247..3262
                     /created_by="User"
                     /label="Poly-Y Tract"
     intron          3263..3266
                     /created_by="User"
                     /modified_by="User"
                     /label="U2 Splice Acceptor"
     misc_RNA        3265..3266
                     /created_by="User"
                     /label="Cut"
     5'UTR           3266..3279
                     /created_by="User"
                     /label="hEF1a 5'UTR"
     Gg_overhang     3280..3283
                     /created_by="User"
                     /modified_by="User"
                     /label="pL0 P-5 v2"
     ligation        3280..3283
                     /created_by="User"
                     /label="Ligation"
     misc_feature    3284..3321
                     /Source="referenceToDocument: urn:local:.:9m-d6va2cx"
                     /label="Digestion of BRE_s0-5_CasErec - Fragment 2
                     extraction extraction (concatenated sequence 2)"
                     /note="Geneious type: Concatenated sequence"
     motif           3284..3312
                     /created_by="User"
                     /modified_by="User"
                     /label="casE Recognition"
     misc_feature    3313..3321
                     /created_by="User"
                     /label="Source: 18nt-2xK-turn"
     Gg_overhang     3322..3325
                     /created_by="User"
                     /label="pL0 5-G"
     ligation        3322..3325
                     /created_by="jones"
                     /label="Ligation"
     motif           3326..3331
                     /created_by="User"
                     /modified_by="User"
                     /label="Kozak"
     CDS             3332..6904
                     /created_by="User"
                     /modified_by="jones"
                     /modified_by="jones"
                     /label="DDe-mNeonGreen-G4S-EnvZm2-DDe"
     misc_feature    3335..4069
                     /created_by="User"
                     /modified_by="User"
                     /modified_by="Ross"
                     /label="DDe"
                     /note="Geneious type: degradation_domain"
     motif           4070..4084
                     /created_by="User"
                     /modified_by="jones"
                     /label="G4S"
     ligation        4081..4084
                     /created_by="jones"
                     /label="Ligation"
     domain          4085..4789
                     /created_by="User"
                     /modified_by="jones"
                     /label="mNeonGreen"
     motif           4790..4804
                     /created_by="jones"
                     /label="G4S"
     ligation        4801..4804
                     /created_by="jones"
                     /label="Ligation"
     misc_feature    4805..4846
                     /created_by="User"
                     /modified_by="User"
                     /label="Cytoplasmic. {ECO:0000305}."
                     /note="Geneious type: Topological_domain"
     transmembrane   4847..4906
                     /created_by="User"
                     /modified_by="User"
                     /label="Helical. {ECO:0000305}."
     misc_feature    4907..5275
                     /created_by="User"
                     /label="Periplasmic. {ECO:0000305}."
                     /note="Geneious type: Topological_domain"
     misc_feature    4931..4933
                     /created_by="User"
                     /label="Q-->P Eliminates Phosphatases (K+/P-, Hsing1998)"
                     /note="Geneious type: mutagenesis_site"
     transmembrane   5276..5338
                     /created_by="User"
                     /label="Helical. {ECO:0000305}."
     misc_feature    5339..6151
                     /created_by="User"
                     /label="Cytoplasmic. {ECO:0000305}."
                     /note="Geneious type: Topological_domain"
     domain          5339..5497
                     /created_by="User"
                     /label="HAMP. {ECO:0000255|PROSITE-ProRule:PRU00102}."
     domain          5468..5668
                     /created_by="User"
                     /label="DHp (A) Domain"
     domain          5519..6121
                     /created_by="User"
                     /label="EnvZ Histidine kinase.
                     {ECO:0000255|PROSITE-ProRule:PRU00107}."
     ptm             5528..5530
                     /created_by="User"
                     /label="Phosphohistidine"
     motif           5531..5542
                     /created_by="User"
                     /modified_by="User"
                     /label="ExxT Form"
     misc_feature    5531..5533
                     /created_by="User"
                     /label="E/D --> A Eliminates Kinase (K-/P+, Willett2012)"
                     /note="Geneious type: mutagenesis_site"
     misc_difference 5540..5542
                     /created_by="User"
                     /modified_by="User"
                     /label="T-->A"
     misc_feature    5540..5542
                     /created_by="User"
                     /label="T/N --> A Eliminates Phosphatase (K+/P-,
                     Willett2012)"
                     /note="Geneious type: mutagenesis_site"
     misc_feature    5660..5662
                     /created_by="User"
                     /modified_by="User"
                     /label="Y-->D Eliminates Phosphatase (K+/P-, Hsing1998)"
                     /note="Geneious type: mutagenesis_site"
     domain          5669..6151
                     /created_by="User"
                     /label="CA (B) Domain"
     misc_feature    5828..5830
                     /created_by="User"
                     /label="N-->K Eliminates Kinase (K-/P+, Hsing1998)"
                     /note="Geneious type: mutagenesis_site"
     misc_feature    5969..5971
                     /created_by="User"
                     /label="F-->L Eliminates Kinase (K-/P+, Hsing1998)"
                     /note="Geneious type: mutagenesis_site"
     misc_feature    6005..6007
                     /created_by="User"
                     /modified_by="User"
                     /label="T-->K Eliminates Phosphatase (K+/P-, Hsing1998)"
                     /note="Geneious type: mutagenesis_site"
     ligation        6152..6155
                     /created_by="jones"
                     /label="Ligation"
     motif           6152..6166
                     /created_by="jones"
                     /label="G4S"
     misc_feature    6167..6901
                     /created_by="User"
                     /modified_by="User"
                     /label="DDe"
                     /note="Geneious type: degradation_domain"
     gg_overhang     6905..6908
                     /created_by="User"
                     /label="pL0 G-3"
     3'UTR           6909..6928
                     /created_by="User"
                     /label="Inert"
     gg_overhang     6929..6932
                     /created_by="User"
                     /label="pL0 3-T"
     terminator      6933..7473
                     /created_by="User"
                     /modified_by="User"
                     /label="Rb Glob Terminator (T1)"
     polyA_signal    7082..7087
                     /created_by="User"
                     /label="Poly-A Signal"
     polyA_signal    complement(7093..7098)
                     /created_by="User"
                     /label="Poly-A Signal"
ORIGIN      
        1 cgctggttgc ttgcaaaagc agtaattgga aagcactctc aaagaatcct taattaatag
       61 ggataacagg gtaatatctt gccctgcacg aataccagcg accccttgcc caaatacttg
      121 ccgtgggcct cggcctgaga gccaaaacac ttgatgcgga agaagtcggt gcgctcctgc
      181 ttgtcgccgg catcgttgcg ccacatctag gatctgccag gaaccgtaaa aaggccgcgt
      241 tgctggcgtt tttccatagg ctccgccccc ctgacgagca tcacaaaaat cgacgctcaa
      301 gtcagaggtg gcgaaacccg acaggactat aaagatacca ggcgtttccc cctggaagct
      361 ccctcgtgcg ctctcctgtt ccgaccctgc cgcttaccgg atacctgtcc gcctttctcc
      421 cttcgggaag cgtggcgctt tctcatagct cacgctgtag gtatctcagt tcggtgtagg
      481 tcgttcgctc caagctgggc tgtgtgcacg aaccccccgt tcagcccgac cgctgcgcct
      541 tatccggtaa ctatcgtctt gagtccaacc cggtaagaca cgacttatcg ccactggcag
      601 cagccactgg taacaggatt agcagagcga ggtatgtagg cggtgctaca gagttcttga
      661 agtggtggcc taactacggc tacactagaa ggacagtatt tggtatctgc gctctgctga
      721 agccagttac cttcggaaaa agagttggta gctcttgatc cggcaaacaa accaccgctg
      781 gtagcggtgg tttttttgtt tgcaagcagc agattacgcg cagaaaaaaa ggatctcaag
      841 aagatccttt gatcttttct acggggtctg acgctcagtg gaacgaaaac tcacgttaag
      901 ggattttggt catgagatta tcaaaaagga tcttcaccta gatcctttta aattaaaaat
      961 gaagttttaa atcaatctaa agtatatatg agtaaacttg gtctgacagt taccaatgct
     1021 taatcagtga ggcacctatc tcagcgatct gtctatttcg ttcatccata gttgcctgac
     1081 tccccgtcgt gtagataact acgatacggg agggcttacc atctggcccc agtgctgcaa
     1141 tgataccgcg agaaccacgc tcaccggctc cagatttatc agcaataaac cagccagccg
     1201 gaagggccga gcgcagaagt ggtcctgcaa ctttatccgc ctccatccag tctattaatt
     1261 gttgccggga agctagagta agtagttcgc cagttaatag tttgcgcaac gttgttgcca
     1321 ttgctacagg catcgtggtg tcacgctcgt cgtttggtat ggcttcattc agctccggtt
     1381 cccaacgatc aaggcgagtt acatgatccc ccatgttgtg caaaaaagcg gttagctcct
     1441 tcggtcctcc gatcgttgtc agaagtaagt tggccgcagt gttatcactc atggttatgg
     1501 cagcactgca taattctctt actgtcatgc catccgtaag atgcttttct gtgactggtg
     1561 agtactcaac caagtcattc tgagaatagt gtatgcggcg accgagttgc tcttgcccgg
     1621 cgtcaatacg ggataatacc gcgccacata gcagaacttt aaaagtgctc atcattggaa
     1681 aacgttcttc ggggcgaaaa ctctcaagga tcttaccgct gttgagatcc agttcgatgt
     1741 aacccactcg tgcacccaac tgatcttcag catcttttac tttcaccagc gtttctgggt
     1801 gagcaaaaac aggaaggcaa aatgccgcaa aaaagggaat aagggcgaca cggaaatgtt
     1861 gaatactcat actcttcctt tttcaatatt attgaagcat ttatcagggt tattgtctca
     1921 tgagcggata catatttgaa tgtatttaga aaaataaaca aataggggtt ccgcgcacga
     1981 attggccagc gctgcattac cctgttatcc ctaaccggtg aattccctta tgtgagtgta
     2041 aaaggcaggc gagtttgtcc cggaggtatc acaggagaat ttcagtactt taattggctc
     2101 cggtgcccgt cagtgggcag agcgcacatc gcccacagtc cccgagaagt tgtggggagg
     2161 ggtcggcaat tgaaccggtg cctagagaag gtggcgcggg gtaaactggg aaagtgatgt
     2221 cgtgtactgg ctccgccttt ttcccgaggg tgggggagaa ccgtatataa gtgcagtagt
     2281 cgccgtgaac gttctttttc gcaacgggtt tgccgccaga acacaggtaa gtgccgtgtg
     2341 tggttcccgc gggcctggcc tctttacggg ttatggccct tgcgtgcctt gaattacttc
     2401 cacctggctg cagtacgtga ttcttgatcc cgagcttcgg gttggaagtg ggtgggagag
     2461 ttcgaggcct tgcgcttaag gagccccttc gcctcgtgct tgagttgagg cctggcctgg
     2521 gcgctggggc cgccgcgtgc gaatctggtg gcaccttcgc gcctgtctcg ctgctttcga
     2581 taagtctcta gccatttaaa atttttgatg acctgctgcg acgctttttt tctggcaaga
     2641 tagtcttgta aatgcgggcc aagatctgca cactggtatt tcggtttttg gggccgcggg
     2701 cggcgacggg gcccgtgcgt cccagcgcac atgttcggcg aggcggggcc tgcgagcgcg
     2761 gccaccgaga atcggacggg ggtagtctca agctggccgg cctgctctgg tgcctggcct
     2821 cgcgccgccg tgtatcgccc cgccctgggc ggcaaggctg gcccggtcgg caccagttgc
     2881 gtgagcggaa agatggccgc ttcccggccc tgctgcaggg agctcaaaat ggaggacgcg
     2941 gcgctcggga gagcgggcgg gtgagtcacc cacacaaagg aaaagggcct ttccgtcctc
     3001 agccgtcgct tcatgtgact ccacggagta ccgggcgccg tccaggcacc tcgattagtt
     3061 ctcgagcttt tggagtacgt cgtctttagg ttggggggag gggttttatg cgatggagtt
     3121 tccccacact gagtgggtgg agactgaagt taggccagct tggcacttga tgtaattctc
     3181 cttggaattt gccctttttg agtttggatc ttggttcatt ctcaagcctc agacagtggt
     3241 tcaaagtttt tttcttccat ttcaggtgga tcccaagggc agagagttcc ccgcgccagc
     3301 ggggataaac cgggatccac caggtgccac catgagcctt gccctgtcac ttacagccga
     3361 ccagatggtt tccgcgcttc tcgacgctga acctccaatt ctctattccg aatacgaccc
     3421 aaccaggccg ttctccgagg catctatgat gggtctgctg acaaatctgg cagacaggga
     3481 actggtgcac atgatcaatt gggcgaagcg cgtacccgga ttcgtcgatc ttgcactcca
     3541 tgatcaggtg cacttgctgg agtgcgcttg gatggagatc ctcatgatcg ggctggtgtg
     3601 gcggagtatg gaacaccccg gcaagttgct gtttgcgcct aacctcctgt tggacaggaa
     3661 ccaggggaaa tgtgtggagg gcggtgtgga aatctttgac atgctcctcg ctacctcaag
     3721 ccggtttagg atgatgaatc tgcagggcga agagttcgtg tgtctcaaat ctatcatact
     3781 gttgaacagc ggagtctaca ccttcctctc cagtactctg aaatctctgg aggagaaaga
     3841 tcatatccat cgcgtgctgg acaagataac cgacacgttg attcacttga tggccaaagc
     3901 tgggctcact ctgcaacaac aacatcagcg actggcacag ctgttgctga ttttgagcca
     3961 cattcggcac atgtccagca agagaatgga gcacctctat agtatgaagt gcaagaacgt
     4021 cgtacccctg tcagatctgc ttcttgaaat gcttgatgcc caccggctgg gcggaggtgg
     4081 atctgtgtcc aagggcgaag aggacaacat ggccagcctg cctgccaccc acgagctgca
     4141 catcttcggc agcatcaacg gcgtggactt cgacatggtg ggacagggca ccggcaaccc
     4201 caacgacgga tacgaggaac tgaacctgaa gtccacaaag ggcgacctgc agttcagccc
     4261 ctggatcctg gtgccccaca tcggctacgg cttccaccag tacctgccct accctgacgg
     4321 catgagccct ttccaggccg ccatggtgga tggctctggc taccaggtgc acagaaccat
     4381 gcagttcgag gacggcgcca gcctgaccgt gaactacaga tacacctacg agggcagcca
     4441 catcaagggc gaggcccaag tgaagggcac aggcttccct gctgacggcc ccgtgatgac
     4501 caactctctg acagccgccg actggtgcag aagcaagaaa acctacccta acgacaagac
     4561 catcatcagc accttcaagt ggtcctacac cacaggcaac ggcaagagat acagaagcac
     4621 cgccagaacc acctacacct tcgccaagcc catggccgcc aactacctga agaaccagcc
     4681 tatgtacgtg ttccgcaaga ccgagctgaa gcactccaag acagaactga acttcaaaga
     4741 gtggcagaaa gccttcaccg acgtgatggg catggacgag ctgtacaagg gcggaggtgg
     4801 cagtcgtcga ctgcgctttt ccccaaggag ttcctttgcg agaactcttc tcctgattgt
     4861 aacgcttctc ttcgcctccc ttgtgacgac ttatctggtg gtgctgaatt ttgctattct
     4921 tccgagcctc cagcaattca ataaagtcct cgcgtacgaa gtaagaatgc ttatgaccga
     4981 caaactgcaa ttggaggacg ggactcaact ggtggtgccg ccagcgtttc ggcgagagat
     5041 atatagagaa ttggggatct ctctgtattc taatgaggcc gcggaggaag ccgggctccg
     5101 ctgggcccaa cactacgaat ttctgagcca ccagatggcc cagcaattgg gaggccccac
     5161 ggaggtccgc gttgaggtga ataaatctag tccagtagtt tggctgaaaa catggctctc
     5221 accaaatatc tgggtccgcg taccgctgac agaaatccac cagggcgact tcagcccgct
     5281 tttccgctac acccttgcca ttatgctgct ggccataggt ggagcttggc tcttcatccg
     5341 cattcagaat agacctttgg ttgacttgga gcacgctgct ttgcaagtag gcaagggtat
     5401 catccctcca cccctccgag agtacggcgc ttcagaggta aggtctgtaa ccagggcgtt
     5461 caatcacatg gccgcgggtg tcaagcaact cgcggacgac agaactctgt tgatggcggg
     5521 agtctcccac gacctgagag ctcccctgac gcgaataagg ttggcaacgg aaatgatgtc
     5581 tgagcaggat gggtacctcg cggaatcaat taacaaagac atcgaagagt gcaacgcgat
     5641 aattgagcag tttattgact accttcggac tggacaggag atgcccatgg aaatggcgga
     5701 tctgaacgca gttctcggcg aggtaattgc tgcagagtcc gggtacgaga gagagatcga
     5761 gacagccctc tatccgggct ctatcgaggt taaaatgcac cccttgagta ttaagagagc
     5821 tgtagccaac atggtagtca atgcagctcg ctacgggaat ggttggatca aagttagttc
     5881 cgggaccgaa ccgaatagag catggtttca ggttgaagat gatggccccg gtatcgcgcc
     5941 agagcaacga aaacatcttt tccaaccgtt tgtacgagga gattcagcac gcacaatttc
     6001 agggactggt ctgggactag cgatagttca gagaattgtt gacaatcata acggtatgct
     6061 tgagctggga acctccgaaa ggggtggttt gtctattcga gcctggttgc ccgttccagt
     6121 gaccagagcc caggggacaa caaaggaggg tggaggtgga ggatctagcc ttgccctgtc
     6181 acttacagcc gaccagatgg tttccgcgct tctcgacgct gaacctccaa ttctctattc
     6241 cgaatacgac ccaaccaggc cgttctccga ggcatctatg atgggtctgc tgacaaatct
     6301 ggcagacagg gaactggtgc acatgatcaa ttgggcgaag cgcgtacccg gattcgtcga
     6361 tcttgcactc catgatcagg tgcacttgct ggagtgcgct tggatggaga tcctcatgat
     6421 cgggctggtg tggcggagta tggaacaccc cggcaagttg ctgtttgcgc ctaacctcct
     6481 gttggacagg aaccagggga aatgtgtgga gggcggtgtg gaaatctttg acatgctcct
     6541 cgctacctca agccggttta ggatgatgaa tctgcagggc gaagagttcg tgtgtctcaa
     6601 atctatcata ctgttgaaca gcggagtcta caccttcctc tccagtactc tgaaatctct
     6661 ggaggagaaa gatcatatcc atcgcgtgct ggacaagata accgacacgt tgattcactt
     6721 gatggccaaa gctgggctca ctctgcaaca acaacatcag cgactggcac agctgttgct
     6781 gattttgagc cacattcggc acatgtccag caagagaatg gagcacctct atagtatgaa
     6841 gtgcaagaac gtcgtacccc tgtcagatct gcttcttgaa atgcttgatg cccaccggct
     6901 gtgagcttcc actggattgt acaattacca actgaattca ctcctcaggt gcaggctgcc
     6961 tatcagaagg tggtggctgg tgtggccaat gccctggctc acaaatacca ctgagatctt
     7021 tttccctctg ccaaaaatta tggggacatc atgaagcccc ttgagcatct gacttctggc
     7081 taataaagga aatttatttt cattgcaata gtgtgttgga attttttgtg tctctcactc
     7141 ggaaggacat atgggagggc aaatcattta aaacatcaga atgagtattt ggtttagagt
     7201 ttggcaacat atgcccatat gctggctgcc atgaacaaag gttggctata aagaggtcat
     7261 cagtatatga aacagccccc tgctgtccat tccttattcc atagaaaagc cttgacttga
     7321 ggttagattt tttttatatt ttgttttgtg ttattttttt ctttaacatc cctaaaattt
     7381 tccttacatg ttttactagc cagatttttc ctcctctcct gactactccc agtcatagct
     7441 gtccctcttc tcttatggag atccctcgac ctg
//
