# Supplementary material for: Robust and tunable signal processing in mammalian cells via engineered covalent modification cycles
Source: Nat Commun. 2022 Mar 31;13:1720. doi: 10.1038/s41467-022-29338-w (PMC8971529; doi:10.1038/s41467-022-29338-w)
Supplement: Supplementary file 4 — Supplementary Data 1 [file 41467_2022_29338_MOESM4_ESM.zip › Supplementary Data/Plasmids - Experiments/tRJ_00939.gb]

LOCUS       tRJ_00939               6277 bp    DNA     circular UNK 10-OCT-2021
DEFINITION  [ST1-2]
            E1_hEF1a_Inert_TagBFP-P2A-DDd-GCN4-EnvZm3t10-DDd_Inert_Synth pA.
ACCESSION   tRJ_00939
KEYWORDS    .
SOURCE      .
  ORGANISM  .
FEATURES             Location/Qualifiers
     Gg_overhang     1..4
                     /created_by="User"
                     /label="pL0 T"
     Gg_overhang     5..7
                     /created_by="User"
                     /label="pL1 T2"
     protein_bind    complement(9..15)
                     /created_by="User"
                     /label="SapI Bind"
     Gibson_Overhang 16..60
                     /created_by="User"
                     /modified_by="User"
                     /label="pL1 S2"
     Gg_overhang     97..100
                     /created_by="User"
                     /label="Ins 1"
     rep_origin      107..216
                     /ApEinfo_fwdcolor="cyan"
                     /ApEinfo_graphicformat="arrow_data {{0 1 2 0 0 -1} {} 0}
                     width 5 offset 0"
                     /ApEinfo_revcolor="green"
                     /label="RK2 trfa"
     primer_bind     complement(213..232)
                     /Mismatches=0
                     /%GC="55.0"
                     /Hairpin_Tm="35.3"
                     /Self_Dimer_Tm="17.9"
                     /Tm="57.2"
                     /annotation_group="166803557358300dd76a91d-168f-45ca-8e86-
                     cc14f43cc914"
                     /Sequence="CCTGGCAGATCCTAGATGTG"
                     /created_by="primer3"
                     /label="JH1030R"
     rep_origin      244..926
                     /ApEinfo_fwdcolor="gray50"
                     /ApEinfo_graphicformat="arrow_data {{0 1 2 0 0 -1} {} 0}
                     width 5 offset 0"
                     /ApEinfo_revcolor="gray50"
                     /modified_by="jones"
                     /label="ColE1 origin"
     CDS             complement(1021..1881)
                     /created_by="User"
                     /label="AmpR"
     primer_bind     1712..1732
                     /Mismatches=0
                     /%GC="52.4"
                     /Hairpin_Tm="34.7"
                     /Self_Dimer_Tm="None"
                     /Tm="57.9"
                     /annotation_group="1668034917859002bc81f84-150a-4ef8-9784-
                     a75ffc3035e1"
                     /Sequence="CTCTCAAGGATCTTACCGCTG"
                     /created_by="primer3"
                     /label="JH1030F"
     motif           complement(1882..1895)
                     /created_by="User"
                     /label="RBS"
     primer_bind     1916..1936
                     /Mismatches=0
                     /%GC="47.6"
                     /Hairpin_Tm="None"
                     /Self_Dimer_Tm="18.4"
                     /Tm="56.4"
                     /annotation_group="166803618366400b2bc7e4d-335c-4ea1-92b9-
                     e67478d2e957"
                     /Sequence="CAGGGTTATTGTCTCATGAGC"
                     /created_by="primer3"
                     /label="JH856R"
     misc_feature    complement(1923..1951)
                     /created_by="User"
                     /label="pAmp"
                     /note="Geneious type: promoter_prokaryotic"
     Gg_overhang     1990..1993
                     /created_by="User"
                     /label="Ins 7"
     Gibson_Overhang 2028..2072
                     /created_by="User"
                     /modified_by="User"
                     /label="pL1 S1"
     protein_bind    2073..2079
                     /created_by="User"
                     /label="SapI Bind"
     Gg_overhang     2081..2083
                     /created_by="User"
                     /label="pL1 T1"
     gg_overhang     2084..2087
                     /created_by="User"
                     /label="pL0 I"
     Insulator       2088..2414
                     /created_by="User"
                     /label="E1 Insulator"
     protein_bind    2166..2170
                     /created_by="User"
                     /label="CTCF Bind (Short)"
     protein_bind    complement(2178..2182)
                     /created_by="User"
                     /label="CTCF Bind (Short)"
     protein_bind    complement(2237..2241)
                     /created_by="User"
                     /label="CTCF Bind (Short)"
     ligation        2415..2418
                     /label="Ligation"
     gg_overhang     2415..2418
                     /created_by="User"
                     /label="pL0 I-P"
     promoter        2423..2655
                     /modified_by="User"
                     /label="hEF1a Promoter"
     Enhancer        2452..2713
                     /created_by="User"
                     /label="CpG Island"
     promoter        2587..2592
                     /created_by="User"
                     /label="BRE-like"
     promoter        2593..2599
                     /created_by="User"
                     /label="TATA Box"
     misc_RNA        2623
                     /created_by="User"
                     /label="+1 Site"
     intron          2653..2661
                     /created_by="User"
                     /modified_by="User"
                     /label="U2 Splice Donor"
     misc_RNA        2655..2656
                     /created_by="User"
                     /label="Cut"
     intron          2656..3594
                     /created_by="User"
                     /label="hEF1a First Intron"
     Enhancer        2819..2908
                     /created_by="User"
                     /label="CpG Island"
     Enhancer        3011..3411
                     /created_by="User"
                     /label="CpG Island"
     protein_bind    3011..3025
                     /created_by="User"
                     /label="Gal4 Close Match (15)"
     protein_bind    3026..3044
                     /created_by="User"
                     /label="Gal4 Close Match (19)"
     protein_bind    3027..3032
                     /created_by="User"
                     /label="SP1 Binding Site"
     protein_bind    3030..3044
                     /created_by="User"
                     /label="Gal4 Close Match (15)"
     protein_bind    complement(3169..3174)
                     /created_by="User"
                     /label="SP1 Binding Site"
     protein_bind    3176..3181
                     /created_by="User"
                     /label="SP1 Binding Site"
     protein_bind    3179..3194
                     /created_by="User"
                     /label="Gal4 Close Match (16)"
     protein_bind    3284..3289
                     /created_by="User"
                     /label="SP1 Binding Site"
     misc_RNA        3289..3290
                     /created_by="User"
                     /modified_by="User"
                     /label="Putative Cut"
     protein_bind    3291..3297
                     /created_by="User"
                     /label="AP-1 Binding Site"
     protein_bind    3353..3369
                     /created_by="User"
                     /label="Gal4 Close Match"
     protein_bind    complement(3444..3453)
                     /created_by="User"
                     /label="NFkB Binding Site"
     intron          3559..3563
                     /created_by="User"
                     /modified_by="User"
                     /label="U2 Branch Point-like"
     intron          3576..3591
                     /created_by="User"
                     /label="Poly-Y Tract"
     intron          3592..3595
                     /created_by="User"
                     /modified_by="User"
                     /label="U2 Splice Acceptor"
     misc_RNA        3594..3595
                     /created_by="User"
                     /label="Cut"
     5'UTR           3595..3608
                     /created_by="User"
                     /label="hEF1a 5'UTR"
     Gg_overhang     3609..3612
                     /created_by="User"
                     /label="pL0 P-5 v2"
     5'UTR           3613..3632
                     /created_by="User"
                     /label="Inert"
     Gg_overhang     3633..3636
                     /created_by="User"
                     /modified_by="User"
                     /label="pL0 5-G"
     motif           3637..3642
                     /created_by="User"
                     /modified_by="User"
                     /label="Kozak"
     CDS             3643..6150
                     /created_by="User"
                     /modified_by="jones"
                     /label="TagBFP-P2A-DDd-GCN4-EnvZt10m3-DDd"
     domain          3646..4332
                     /created_by="User"
                     /label="TagBFP"
     motif           4333..4341
                     /created_by="User"
                     /label="GSG"
     motif           4342..4398
                     /created_by="jones"
                     /label="P2A"
     Ligation        4394..4397
                     /created_by="jones"
     misc_feature    4399..4872
                     /created_by="User"
                     /modified_by="User"
                     /label="DDd"
                     /note="Geneious type: degradation_domain"
     motif           4873..4887
                     /created_by="User"
                     /modified_by="jones"
                     /label="G4S"
     ligation        4884..4887
                     /created_by="jones"
                     /label="Ligation"
     sig_peptide     4897..4971
                     /created_by="User"
                     /modified_by="User"
                     /label="GCN4 Coiled-Coil"
     misc_feature    4972..5658
                     /created_by="User"
                     /modified_by="User"
                     /label="Cytoplasmic. {ECO:0000305}."
                     /note="Geneious type: Topological_domain"
     domain          <4972..5004
                     /created_by="User"
                     /label="HAMP. {ECO:0000255|PROSITE-ProRule:PRU00102}."
     misc_difference 4972..4974
                     /created_by="jones"
                     /label="t10"
     domain          4975..5175
                     /created_by="User"
                     /label="DHp (A) Domain"
     domain          5026..5628
                     /created_by="User"
                     /label="Histidine kinase.
                     {ECO:0000255|PROSITE-ProRule:PRU00107}."
     ptm             5035..5037
                     /created_by="Ross"
                     /label="Phosphohistidine"
     misc_feature    5038..5040
                     /created_by="User"
                     /label="E/D --> A Eliminates Kinase (K-/P+, Willett2012)"
                     /note="Geneious type: mutagenesis_site"
     motif           5038..5049
                     /created_by="User"
                     /modified_by="User"
                     /label="ExxT Form"
     misc_feature    5047..5049
                     /created_by="User"
                     /label="T/N --> A Eliminates Phosphatase (K+/P-,
                     Willett2012)"
                     /note="Geneious type: mutagenesis_site"
     misc_feature    5167..5169
                     /created_by="User"
                     /modified_by="User"
                     /label="Y-->D Eliminates Phosphatase (K+/P-, Hsing1998)"
                     /note="Geneious type: mutagenesis_site"
     domain          5176..5658
                     /created_by="User"
                     /label="CA (B) Domain"
     misc_difference 5335..5337
                     /created_by="User"
                     /modified_by="User"
                     /label="Library 2: Library 1 w/ N-->K here"
     misc_feature    5335..5337
                     /created_by="User"
                     /modified_by="User"
                     /label="N-->K Eliminates Kinase (K-/P+, Hsing1998)"
                     /note="Geneious type: mutagenesis_site"
     misc_feature    5476..5478
                     /created_by="User"
                     /label="F-->L Eliminates Kinase (K-/P+, Hsing1998)"
                     /note="Geneious type: mutagenesis_site"
     misc_feature    5512..5514
                     /created_by="User"
                     /modified_by="User"
                     /label="T-->K Eliminates Phosphatase (K+/P-, Hsing1998)"
                     /note="Geneious type: mutagenesis_site"
     ligation        5659..5662
                     /created_by="jones"
                     /label="Ligation"
     motif           5659..5673
                     /created_by="jones"
                     /label="G4S"
     misc_feature    5674..6147
                     /created_by="User"
                     /label="DDd"
                     /note="Geneious type: degradation_domain"
     gg_overhang     6151..6154
                     /created_by="User"
                     /label="pL0 G-3"
     3'UTR           6155..6174
                     /created_by="User"
                     /label="Inert"
     ligation        6175..6178
                     /label="Ligation"
     gg_overhang     6175..6178
                     /created_by="User"
                     /label="pL0 3-T"
     terminator      6179..6277
                     /created_by="User"
                     /modified_by="User"
                     /label="Synth Terminator"
     polyA_signal    6203..6208
                     /created_by="User"
                     /label="Poly-A Signal"
     polyA_signal    complement(6214..6219)
                     /created_by="User"
                     /label="Poly-A Signal"
ORIGIN      
        1 cgctcgctga agagcggtgc gtttttatgc ttgtagtatt gtataatgtt tttaagatcc
       61 ttaattaata gggataacag ggtaatatct tgccctgcac gaataccagc gaccccttgc
      121 ccaaatactt gccgtgggcc tcggcctgag agccaaaaca cttgatgcgg aagaagtcgg
      181 tgcgctcctg cttgtcgccg gcatcgttgc gccacatcta ggatctgcca ggaaccgtaa
      241 aaaggccgcg ttgctggcgt ttttccatag gctccgcccc cctgacgagc atcacaaaaa
      301 tcgacgctca agtcagaggt ggcgaaaccc gacaggacta taaagatacc aggcgtttcc
      361 ccctggaagc tccctcgtgc gctctcctgt tccgaccctg ccgcttaccg gatacctgtc
      421 cgcctttctc ccttcgggaa gcgtggcgct ttctcatagc tcacgctgta ggtatctcag
      481 ttcggtgtag gtcgttcgct ccaagctggg ctgtgtgcac gaaccccccg ttcagcccga
      541 ccgctgcgcc ttatccggta actatcgtct tgagtccaac ccggtaagac acgacttatc
      601 gccactggca gcagccactg gtaacaggat tagcagagcg aggtatgtag gcggtgctac
      661 agagttcttg aagtggtggc ctaactacgg ctacactaga aggacagtat ttggtatctg
      721 cgctctgctg aagccagtta ccttcggaaa aagagttggt agctcttgat ccggcaaaca
      781 aaccaccgct ggtagcggtg gtttttttgt ttgcaagcag cagattacgc gcagaaaaaa
      841 aggatctcaa gaagatcctt tgatcttttc tacggggtct gacgctcagt ggaacgaaaa
      901 ctcacgttaa gggattttgg tcatgagatt atcaaaaagg atcttcacct agatcctttt
      961 aaattaaaaa tgaagtttta aatcaatcta aagtatatat gagtaaactt ggtctgacag
     1021 ttaccaatgc ttaatcagtg aggcacctat ctcagcgatc tgtctatttc gttcatccat
     1081 agttgcctga ctccccgtcg tgtagataac tacgatacgg gagggcttac catctggccc
     1141 cagtgctgca atgataccgc gagaaccacg ctcaccggct ccagatttat cagcaataaa
     1201 ccagccagcc ggaagggccg agcgcagaag tggtcctgca actttatccg cctccatcca
     1261 gtctattaat tgttgccggg aagctagagt aagtagttcg ccagttaata gtttgcgcaa
     1321 cgttgttgcc attgctacag gcatcgtggt gtcacgctcg tcgtttggta tggcttcatt
     1381 cagctccggt tcccaacgat caaggcgagt tacatgatcc cccatgttgt gcaaaaaagc
     1441 ggttagctcc ttcggtcctc cgatcgttgt cagaagtaag ttggccgcag tgttatcact
     1501 catggttatg gcagcactgc ataattctct tactgtcatg ccatccgtaa gatgcttttc
     1561 tgtgactggt gagtactcaa ccaagtcatt ctgagaatag tgtatgcggc gaccgagttg
     1621 ctcttgcccg gcgtcaatac gggataatac cgcgccacat agcagaactt taaaagtgct
     1681 catcattgga aaacgttctt cggggcgaaa actctcaagg atcttaccgc tgttgagatc
     1741 cagttcgatg taacccactc gtgcacccaa ctgatcttca gcatctttta ctttcaccag
     1801 cgtttctggg tgagcaaaaa caggaaggca aaatgccgca aaaaagggaa taagggcgac
     1861 acggaaatgt tgaatactca tactcttcct ttttcaatat tattgaagca tttatcaggg
     1921 ttattgtctc atgagcggat acatatttga atgtatttag aaaaataaac aaataggggt
     1981 tccgcgcacg aattggccag cgctgcatta ccctgttatc cctaaccggt ttaccgagct
     2041 cttattggtt ttcaaacttc attgactgtg ccgctcttca accggaggcc acctttggtc
     2101 ttgacattca ctaaggagtg ggcctggaat aaaaccagaa atccccattc tcagtctgcc
     2161 ccaagccctc caattccgag ggcgctgtat gtataagctc gggcaggcaa aagtcgactg
     2221 tgagaacacg ccagcagagg gcgctgtggc cccatcagtc cctgcccact gaactctcca
     2281 gaaggaaaag cggcaaggat gcaaacaaga aaatcagacc agactgggag tctagaccct
     2341 gcgtcccacg cggtcccacc atggcttcct ctttggaatt ttcaggggga cccaggaaga
     2401 ctgacaccgc tgattacttt aattggctcc ggtgcccgtc agtgggcaga gcgcacatcg
     2461 cccacagtcc ccgagaagtt gtggggaggg gtcggcaatt gaaccggtgc ctagagaagg
     2521 tggcgcgggg taaactggga aagtgatgtc gtgtactggc tccgcctttt tcccgagggt
     2581 gggggagaac cgtatataag tgcagtagtc gccgtgaacg ttctttttcg caacgggttt
     2641 gccgccagaa cacaggtaag tgccgtgtgt ggttcccgcg ggcctggcct ctttacgggt
     2701 tatggccctt gcgtgccttg aattacttcc acctggctgc agtacgtgat tcttgatccc
     2761 gagcttcggg ttggaagtgg gtgggagagt tcgaggcctt gcgcttaagg agccccttcg
     2821 cctcgtgctt gagttgaggc ctggcctggg cgctggggcc gccgcgtgcg aatctggtgg
     2881 caccttcgcg cctgtctcgc tgctttcgat aagtctctag ccatttaaaa tttttgatga
     2941 cctgctgcga cgcttttttt ctggcaagat agtcttgtaa atgcgggcca agatctgcac
     3001 actggtattt cggtttttgg ggccgcgggc ggcgacgggg cccgtgcgtc ccagcgcaca
     3061 tgttcggcga ggcggggcct gcgagcgcgg ccaccgagaa tcggacgggg gtagtctcaa
     3121 gctggccggc ctgctctggt gcctggcctc gcgccgccgt gtatcgcccc gccctgggcg
     3181 gcaaggctgg cccggtcggc accagttgcg tgagcggaaa gatggccgct tcccggccct
     3241 gctgcaggga gctcaaaatg gaggacgcgg cgctcgggag agcgggcggg tgagtcaccc
     3301 acacaaagga aaagggcctt tccgtcctca gccgtcgctt catgtgactc cacggagtac
     3361 cgggcgccgt ccaggcacct cgattagttc tcgagctttt ggagtacgtc gtctttaggt
     3421 tggggggagg ggttttatgc gatggagttt ccccacactg agtgggtgga gactgaagtt
     3481 aggccagctt ggcacttgat gtaattctcc ttggaatttg ccctttttga gtttggatct
     3541 tggttcattc tcaagcctca gacagtggtt caaagttttt ttcttccatt tcaggtggat
     3601 cccaagggca gataagtttg tacaaaaaag agaggtgcca ccatgagcga gctgattaag
     3661 gagaacatgc acatgaagct gtacatggag ggcaccgtgg acaaccatca cttcaagtgc
     3721 acatccgagg gcgaaggcaa gccctacgag ggcacccaga ccatgagaat caaggtggtc
     3781 gagggcggcc ctctcccctt cgccttcgac atcctggcta ctagcttcct ctacggcagc
     3841 aagaccttca tcaaccacac ccagggcatc cccgacttct tcaagcagtc cttccctgag
     3901 ggcttcacat gggagagagt caccacatac gaagacgggg gcgtgctgac cgctacccag
     3961 gacaccagcc tccaggacgg ctgcctcatc tacaacgtca agatcagagg ggtgaacttc
     4021 acatccaacg gccctgtgat gcagaagaaa acactcggct gggaggcctt caccgagacg
     4081 ctgtaccccg ctgacggcgg cctggaaggc agaaacgaca tggccctgaa gctcgtgggc
     4141 gggagccatc tgatcgcaaa catcaagacc acatatagat ccaagaaacc cgctaagaac
     4201 ctcaagatgc ctggcgtcta ctatgtggac tacagactgg aaagaatcaa ggaggccaac
     4261 aacgagacat acgtcgagca gcacgaggtg gcagtggcca gatactgcga cctccctagc
     4321 aaactggggc acggatctgg cgccaccaac ttctctctgc tgaagcaggc cggcgacgtg
     4381 gaggagaacc caggtccaat cagtctgatt gcggcgttag cggtagatta cgttatcggc
     4441 atggaaaacg ccatgccgtg gaacctgcct gccgatctcg cctggtttaa acgcaacacc
     4501 ttaaataaac ccgtgattat gggccgccat acctgggaat caatcggtcg tccgttgcca
     4561 ggacgcaaaa atattatcct cagcagtcaa ccgagtacgg acgatcgcgt aacgtgggtg
     4621 aagtcggtgg atgaagccat cgcggcgtgt ggtgacgtac cagaaatcat ggtgattggc
     4681 ggcggtcgcg ttattgaaca gttcttgcca aaagcgcaaa aactgtatct gacgcatatc
     4741 gacgcagaag tggaaggcga cacccatttc ccggattacg agccggatga ctgggaatcg
     4801 gtattcagcg aattccacga tgctgatgcg cagaactctc acagctattg ctttgagatt
     4861 ctggagcggc gaggcggagg tggatctggg agccatatga agcagttgga agataaggta
     4921 gaagaacttc tgagcaagaa ttatcacctt gagaatgaag tagccaggct tcacatggcc
     4981 gcgggtgtca agcaactcgc ggacgacaga actctgttga tggcgggagt ctcccacgac
     5041 ctgagaacac ccctgacgcg aataaggttg gcaacggaaa tgatgtctga gcaggatggg
     5101 tacctcgcgg aatcaattaa caaagacatc gaagagtgca acgcgataat tgagcagttt
     5161 attgactacc ttcggactgg acaggagatg cccatggaaa tggcggatct gaacgcagtt
     5221 ctcggcgagg taattgctgc agagtccggg tacgagagag agatcgagac agccctctat
     5281 ccgggctcta tcgaggttaa aatgcacccc ttgagtatta agagagctgt agccaagatg
     5341 gtagtcaatg cagctcgcta cgggaatggt tggatcaaag ttagttccgg gaccgaaccg
     5401 aatagagcat ggtttcaggt tgaagatgat ggccccggta tcgcgccaga gcaacgaaaa
     5461 catcttttcc aaccgtttgt acgaggagat tcagcacgca caatttcagg gactggtctg
     5521 ggactagcga tagttcagag aattgttgac aatcataacg gtatgcttga gctgggaacc
     5581 tccgaaaggg gtggtttgtc tattcgagcc tggttgcccg ttccagtgac cagagcccag
     5641 gggacaacaa aggagggtgg aggtggagga tctatcagtc tgattgcggc gttagcggta
     5701 gattacgtta tcggcatgga aaacgccatg ccgtggaacc tgcctgccga tctcgcctgg
     5761 tttaaacgca acaccttaaa taaacccgtg attatgggcc gccatacctg ggaatcaatc
     5821 ggtcgtccgt tgccaggacg caaaaatatt atcctcagca gtcaaccgag tacggacgat
     5881 cgcgtaacgt gggtgaagtc ggtggatgaa gccatcgcgg cgtgtggtga cgtaccagaa
     5941 atcatggtga ttggcggcgg tcgcgttatt gaacagttct tgccaaaagc gcaaaaactg
     6001 tatctgacgc atatcgacgc agaagtggaa ggcgacaccc atttcccgga ttacgagccg
     6061 gatgactggg aatcggtatt cagcgaattc cacgatgctg atgcgcagaa ctctcacagc
     6121 tattgctttg agattctgga gcggcgatga gcttccactg gattgtacaa ttaccaactg
     6181 atctagaacc ggtcatggcc gcaataaaat atctttattt tcattacatc tgtgtgttgg
     6241 ttttttgtgt gttcgaacta gatgctgtcg accgatg
//
