# Supplementary material for: Robust and tunable signal processing in mammalian cells via engineered covalent modification cycles
Source: Nat Commun. 2022 Mar 31;13:1720. doi: 10.1038/s41467-022-29338-w (PMC8971529; doi:10.1038/s41467-022-29338-w)
Supplement: Supplementary file 4 — Supplementary Data 1 [file 41467_2022_29338_MOESM4_ESM.zip › Supplementary Data/Plasmids - Experiments/tRJ_00941.gb]

LOCUS       tRJ_00941               6049 bp    DNA     circular UNK 10-OCT-2021
DEFINITION  [ST1-2] E1_hEF1a_Inert_TagBFP-P2A-GCN4-EnvZm3t10-DDe_Inert_Synth
            pA.
ACCESSION   tRJ_00941
KEYWORDS    .
SOURCE      .
  ORGANISM  .
FEATURES             Location/Qualifiers
     Gg_overhang     1..4
                     /created_by="User"
                     /label="pL0 T"
     Gg_overhang     5..7
                     /created_by="User"
                     /label="pL1 T2"
     protein_bind    complement(9..15)
                     /created_by="User"
                     /label="SapI Bind"
     Gibson_Overhang 16..60
                     /created_by="User"
                     /modified_by="User"
                     /label="pL1 S2"
     Gg_overhang     97..100
                     /created_by="User"
                     /label="Ins 1"
     rep_origin      107..216
                     /ApEinfo_fwdcolor="cyan"
                     /ApEinfo_graphicformat="arrow_data {{0 1 2 0 0 -1} {} 0}
                     width 5 offset 0"
                     /ApEinfo_revcolor="green"
                     /label="RK2 trfa"
     primer_bind     complement(213..232)
                     /Mismatches=0
                     /%GC="55.0"
                     /Hairpin_Tm="35.3"
                     /Self_Dimer_Tm="17.9"
                     /Tm="57.2"
                     /annotation_group="166804600248400024e16b4-b556-44cd-a9d0-
                     9655a0fd25f6"
                     /Sequence="CCTGGCAGATCCTAGATGTG"
                     /created_by="primer3"
                     /label="JH1030R"
     rep_origin      244..926
                     /ApEinfo_fwdcolor="gray50"
                     /ApEinfo_graphicformat="arrow_data {{0 1 2 0 0 -1} {} 0}
                     width 5 offset 0"
                     /ApEinfo_revcolor="gray50"
                     /modified_by="jones"
                     /label="ColE1 origin"
     CDS             complement(1021..1881)
                     /created_by="User"
                     /label="AmpR"
     primer_bind     1712..1732
                     /Mismatches=0
                     /%GC="52.4"
                     /Hairpin_Tm="34.7"
                     /Self_Dimer_Tm="None"
                     /Tm="57.9"
                     /annotation_group="16680453278660057a63dc9-8192-4ad5-b441-
                     fa04683728e2"
                     /Sequence="CTCTCAAGGATCTTACCGCTG"
                     /created_by="primer3"
                     /label="JH1030F"
     motif           complement(1882..1895)
                     /created_by="User"
                     /label="RBS"
     primer_bind     1916..1936
                     /Mismatches=0
                     /%GC="47.6"
                     /Hairpin_Tm="None"
                     /Self_Dimer_Tm="18.4"
                     /Tm="56.4"
                     /annotation_group="1668046593194000b939017-7be0-4e9c-b14d-
                     93a297d50fcc"
                     /Sequence="CAGGGTTATTGTCTCATGAGC"
                     /created_by="primer3"
                     /label="JH856R"
     misc_feature    complement(1923..1951)
                     /created_by="User"
                     /label="pAmp"
                     /note="Geneious type: promoter_prokaryotic"
     Gg_overhang     1990..1993
                     /created_by="User"
                     /label="Ins 7"
     Gibson_Overhang 2028..2072
                     /created_by="User"
                     /modified_by="User"
                     /label="pL1 S1"
     protein_bind    2073..2079
                     /created_by="User"
                     /label="SapI Bind"
     Gg_overhang     2081..2083
                     /created_by="User"
                     /label="pL1 T1"
     gg_overhang     2084..2087
                     /created_by="User"
                     /label="pL0 I"
     Insulator       2088..2414
                     /created_by="User"
                     /label="E1 Insulator"
     protein_bind    2166..2170
                     /created_by="User"
                     /label="CTCF Bind (Short)"
     protein_bind    complement(2178..2182)
                     /created_by="User"
                     /label="CTCF Bind (Short)"
     protein_bind    complement(2237..2241)
                     /created_by="User"
                     /label="CTCF Bind (Short)"
     ligation        2415..2418
                     /label="Ligation"
     gg_overhang     2415..2418
                     /created_by="User"
                     /label="pL0 I-P"
     promoter        2423..2655
                     /modified_by="User"
                     /label="hEF1a Promoter"
     Enhancer        2452..2713
                     /created_by="User"
                     /label="CpG Island"
     promoter        2587..2592
                     /created_by="User"
                     /label="BRE-like"
     promoter        2593..2599
                     /created_by="User"
                     /label="TATA Box"
     misc_RNA        2623
                     /created_by="User"
                     /label="+1 Site"
     intron          2653..2661
                     /created_by="User"
                     /modified_by="User"
                     /label="U2 Splice Donor"
     misc_RNA        2655..2656
                     /created_by="User"
                     /label="Cut"
     intron          2656..3594
                     /created_by="User"
                     /label="hEF1a First Intron"
     Enhancer        2819..2908
                     /created_by="User"
                     /label="CpG Island"
     Enhancer        3011..3411
                     /created_by="User"
                     /label="CpG Island"
     protein_bind    3011..3025
                     /created_by="User"
                     /label="Gal4 Close Match (15)"
     protein_bind    3026..3044
                     /created_by="User"
                     /label="Gal4 Close Match (19)"
     protein_bind    3027..3032
                     /created_by="User"
                     /label="SP1 Binding Site"
     protein_bind    3030..3044
                     /created_by="User"
                     /label="Gal4 Close Match (15)"
     protein_bind    complement(3169..3174)
                     /created_by="User"
                     /label="SP1 Binding Site"
     protein_bind    3176..3181
                     /created_by="User"
                     /label="SP1 Binding Site"
     protein_bind    3179..3194
                     /created_by="User"
                     /label="Gal4 Close Match (16)"
     protein_bind    3284..3289
                     /created_by="User"
                     /label="SP1 Binding Site"
     misc_RNA        3289..3290
                     /created_by="User"
                     /modified_by="User"
                     /label="Putative Cut"
     protein_bind    3291..3297
                     /created_by="User"
                     /label="AP-1 Binding Site"
     protein_bind    3353..3369
                     /created_by="User"
                     /label="Gal4 Close Match"
     protein_bind    complement(3444..3453)
                     /created_by="User"
                     /label="NFkB Binding Site"
     intron          3559..3563
                     /created_by="User"
                     /modified_by="User"
                     /label="U2 Branch Point-like"
     intron          3576..3591
                     /created_by="User"
                     /label="Poly-Y Tract"
     intron          3592..3595
                     /created_by="User"
                     /modified_by="User"
                     /label="U2 Splice Acceptor"
     misc_RNA        3594..3595
                     /created_by="User"
                     /label="Cut"
     5'UTR           3595..3608
                     /created_by="User"
                     /label="hEF1a 5'UTR"
     Gg_overhang     3609..3612
                     /created_by="User"
                     /label="pL0 P-5 v2"
     5'UTR           3613..3632
                     /created_by="User"
                     /label="Inert"
     Gg_overhang     3633..3636
                     /created_by="User"
                     /modified_by="User"
                     /label="pL0 5-G"
     motif           3637..3642
                     /created_by="User"
                     /modified_by="User"
                     /label="Kozak"
     CDS             3643..5922
                     /created_by="User"
                     /modified_by="jones"
                     /label="TagBFP-P2A-GCN4-EnvZt10m3-DDe"
     domain          3646..4332
                     /created_by="User"
                     /label="TagBFP"
     motif           4333..4341
                     /created_by="User"
                     /label="GSG"
     motif           4342..4398
                     /created_by="jones"
                     /label="P2A"
     Ligation        4394..4397
                     /created_by="jones"
     sig_peptide     4408..4482
                     /created_by="User"
                     /modified_by="User"
                     /label="GCN4 Coiled-Coil"
     misc_feature    4483..5169
                     /created_by="User"
                     /modified_by="User"
                     /label="Cytoplasmic. {ECO:0000305}."
                     /note="Geneious type: Topological_domain"
     domain          <4483..4515
                     /created_by="User"
                     /label="HAMP. {ECO:0000255|PROSITE-ProRule:PRU00102}."
     misc_difference 4483..4485
                     /created_by="jones"
                     /label="t10"
     domain          4486..4686
                     /created_by="User"
                     /label="DHp (A) Domain"
     domain          4537..5139
                     /created_by="User"
                     /label="Histidine kinase.
                     {ECO:0000255|PROSITE-ProRule:PRU00107}."
     ptm             4546..4548
                     /created_by="Ross"
                     /label="Phosphohistidine"
     motif           4549..4560
                     /created_by="User"
                     /modified_by="User"
                     /label="ExxT Form"
     misc_feature    4549..4551
                     /created_by="User"
                     /label="E/D --> A Eliminates Kinase (K-/P+, Willett2012)"
                     /note="Geneious type: mutagenesis_site"
     misc_feature    4558..4560
                     /created_by="User"
                     /label="T/N --> A Eliminates Phosphatase (K+/P-,
                     Willett2012)"
                     /note="Geneious type: mutagenesis_site"
     misc_feature    4678..4680
                     /created_by="User"
                     /modified_by="User"
                     /label="Y-->D Eliminates Phosphatase (K+/P-, Hsing1998)"
                     /note="Geneious type: mutagenesis_site"
     domain          4687..5169
                     /created_by="User"
                     /label="CA (B) Domain"
     misc_difference 4846..4848
                     /created_by="User"
                     /modified_by="User"
                     /label="Library 2: Library 1 w/ N-->K here"
     misc_feature    4846..4848
                     /created_by="User"
                     /modified_by="User"
                     /label="N-->K Eliminates Kinase (K-/P+, Hsing1998)"
                     /note="Geneious type: mutagenesis_site"
     misc_feature    4987..4989
                     /created_by="User"
                     /label="F-->L Eliminates Kinase (K-/P+, Hsing1998)"
                     /note="Geneious type: mutagenesis_site"
     misc_feature    5023..5025
                     /created_by="User"
                     /modified_by="User"
                     /label="T-->K Eliminates Phosphatase (K+/P-, Hsing1998)"
                     /note="Geneious type: mutagenesis_site"
     ligation        5170..5173
                     /created_by="jones"
                     /label="Ligation"
     motif           5170..5184
                     /created_by="jones"
                     /label="G4S"
     misc_feature    5185..5919
                     /created_by="User"
                     /modified_by="User"
                     /label="DDe"
                     /note="Geneious type: degradation_domain"
     gg_overhang     5923..5926
                     /created_by="User"
                     /label="pL0 G-3"
     3'UTR           5927..5946
                     /created_by="User"
                     /label="Inert"
     ligation        5947..5950
                     /label="Ligation"
     gg_overhang     5947..5950
                     /created_by="User"
                     /label="pL0 3-T"
     terminator      5951..6049
                     /created_by="User"
                     /modified_by="User"
                     /label="Synth Terminator"
     polyA_signal    5975..5980
                     /created_by="User"
                     /label="Poly-A Signal"
     polyA_signal    complement(5986..5991)
                     /created_by="User"
                     /label="Poly-A Signal"
ORIGIN      
        1 cgctcgctga agagcggtgc gtttttatgc ttgtagtatt gtataatgtt tttaagatcc
       61 ttaattaata gggataacag ggtaatatct tgccctgcac gaataccagc gaccccttgc
      121 ccaaatactt gccgtgggcc tcggcctgag agccaaaaca cttgatgcgg aagaagtcgg
      181 tgcgctcctg cttgtcgccg gcatcgttgc gccacatcta ggatctgcca ggaaccgtaa
      241 aaaggccgcg ttgctggcgt ttttccatag gctccgcccc cctgacgagc atcacaaaaa
      301 tcgacgctca agtcagaggt ggcgaaaccc gacaggacta taaagatacc aggcgtttcc
      361 ccctggaagc tccctcgtgc gctctcctgt tccgaccctg ccgcttaccg gatacctgtc
      421 cgcctttctc ccttcgggaa gcgtggcgct ttctcatagc tcacgctgta ggtatctcag
      481 ttcggtgtag gtcgttcgct ccaagctggg ctgtgtgcac gaaccccccg ttcagcccga
      541 ccgctgcgcc ttatccggta actatcgtct tgagtccaac ccggtaagac acgacttatc
      601 gccactggca gcagccactg gtaacaggat tagcagagcg aggtatgtag gcggtgctac
      661 agagttcttg aagtggtggc ctaactacgg ctacactaga aggacagtat ttggtatctg
      721 cgctctgctg aagccagtta ccttcggaaa aagagttggt agctcttgat ccggcaaaca
      781 aaccaccgct ggtagcggtg gtttttttgt ttgcaagcag cagattacgc gcagaaaaaa
      841 aggatctcaa gaagatcctt tgatcttttc tacggggtct gacgctcagt ggaacgaaaa
      901 ctcacgttaa gggattttgg tcatgagatt atcaaaaagg atcttcacct agatcctttt
      961 aaattaaaaa tgaagtttta aatcaatcta aagtatatat gagtaaactt ggtctgacag
     1021 ttaccaatgc ttaatcagtg aggcacctat ctcagcgatc tgtctatttc gttcatccat
     1081 agttgcctga ctccccgtcg tgtagataac tacgatacgg gagggcttac catctggccc
     1141 cagtgctgca atgataccgc gagaaccacg ctcaccggct ccagatttat cagcaataaa
     1201 ccagccagcc ggaagggccg agcgcagaag tggtcctgca actttatccg cctccatcca
     1261 gtctattaat tgttgccggg aagctagagt aagtagttcg ccagttaata gtttgcgcaa
     1321 cgttgttgcc attgctacag gcatcgtggt gtcacgctcg tcgtttggta tggcttcatt
     1381 cagctccggt tcccaacgat caaggcgagt tacatgatcc cccatgttgt gcaaaaaagc
     1441 ggttagctcc ttcggtcctc cgatcgttgt cagaagtaag ttggccgcag tgttatcact
     1501 catggttatg gcagcactgc ataattctct tactgtcatg ccatccgtaa gatgcttttc
     1561 tgtgactggt gagtactcaa ccaagtcatt ctgagaatag tgtatgcggc gaccgagttg
     1621 ctcttgcccg gcgtcaatac gggataatac cgcgccacat agcagaactt taaaagtgct
     1681 catcattgga aaacgttctt cggggcgaaa actctcaagg atcttaccgc tgttgagatc
     1741 cagttcgatg taacccactc gtgcacccaa ctgatcttca gcatctttta ctttcaccag
     1801 cgtttctggg tgagcaaaaa caggaaggca aaatgccgca aaaaagggaa taagggcgac
     1861 acggaaatgt tgaatactca tactcttcct ttttcaatat tattgaagca tttatcaggg
     1921 ttattgtctc atgagcggat acatatttga atgtatttag aaaaataaac aaataggggt
     1981 tccgcgcacg aattggccag cgctgcatta ccctgttatc cctaaccggt ttaccgagct
     2041 cttattggtt ttcaaacttc attgactgtg ccgctcttca accggaggcc acctttggtc
     2101 ttgacattca ctaaggagtg ggcctggaat aaaaccagaa atccccattc tcagtctgcc
     2161 ccaagccctc caattccgag ggcgctgtat gtataagctc gggcaggcaa aagtcgactg
     2221 tgagaacacg ccagcagagg gcgctgtggc cccatcagtc cctgcccact gaactctcca
     2281 gaaggaaaag cggcaaggat gcaaacaaga aaatcagacc agactgggag tctagaccct
     2341 gcgtcccacg cggtcccacc atggcttcct ctttggaatt ttcaggggga cccaggaaga
     2401 ctgacaccgc tgattacttt aattggctcc ggtgcccgtc agtgggcaga gcgcacatcg
     2461 cccacagtcc ccgagaagtt gtggggaggg gtcggcaatt gaaccggtgc ctagagaagg
     2521 tggcgcgggg taaactggga aagtgatgtc gtgtactggc tccgcctttt tcccgagggt
     2581 gggggagaac cgtatataag tgcagtagtc gccgtgaacg ttctttttcg caacgggttt
     2641 gccgccagaa cacaggtaag tgccgtgtgt ggttcccgcg ggcctggcct ctttacgggt
     2701 tatggccctt gcgtgccttg aattacttcc acctggctgc agtacgtgat tcttgatccc
     2761 gagcttcggg ttggaagtgg gtgggagagt tcgaggcctt gcgcttaagg agccccttcg
     2821 cctcgtgctt gagttgaggc ctggcctggg cgctggggcc gccgcgtgcg aatctggtgg
     2881 caccttcgcg cctgtctcgc tgctttcgat aagtctctag ccatttaaaa tttttgatga
     2941 cctgctgcga cgcttttttt ctggcaagat agtcttgtaa atgcgggcca agatctgcac
     3001 actggtattt cggtttttgg ggccgcgggc ggcgacgggg cccgtgcgtc ccagcgcaca
     3061 tgttcggcga ggcggggcct gcgagcgcgg ccaccgagaa tcggacgggg gtagtctcaa
     3121 gctggccggc ctgctctggt gcctggcctc gcgccgccgt gtatcgcccc gccctgggcg
     3181 gcaaggctgg cccggtcggc accagttgcg tgagcggaaa gatggccgct tcccggccct
     3241 gctgcaggga gctcaaaatg gaggacgcgg cgctcgggag agcgggcggg tgagtcaccc
     3301 acacaaagga aaagggcctt tccgtcctca gccgtcgctt catgtgactc cacggagtac
     3361 cgggcgccgt ccaggcacct cgattagttc tcgagctttt ggagtacgtc gtctttaggt
     3421 tggggggagg ggttttatgc gatggagttt ccccacactg agtgggtgga gactgaagtt
     3481 aggccagctt ggcacttgat gtaattctcc ttggaatttg ccctttttga gtttggatct
     3541 tggttcattc tcaagcctca gacagtggtt caaagttttt ttcttccatt tcaggtggat
     3601 cccaagggca gataagtttg tacaaaaaag agaggtgcca ccatgagcga gctgattaag
     3661 gagaacatgc acatgaagct gtacatggag ggcaccgtgg acaaccatca cttcaagtgc
     3721 acatccgagg gcgaaggcaa gccctacgag ggcacccaga ccatgagaat caaggtggtc
     3781 gagggcggcc ctctcccctt cgccttcgac atcctggcta ctagcttcct ctacggcagc
     3841 aagaccttca tcaaccacac ccagggcatc cccgacttct tcaagcagtc cttccctgag
     3901 ggcttcacat gggagagagt caccacatac gaagacgggg gcgtgctgac cgctacccag
     3961 gacaccagcc tccaggacgg ctgcctcatc tacaacgtca agatcagagg ggtgaacttc
     4021 acatccaacg gccctgtgat gcagaagaaa acactcggct gggaggcctt caccgagacg
     4081 ctgtaccccg ctgacggcgg cctggaaggc agaaacgaca tggccctgaa gctcgtgggc
     4141 gggagccatc tgatcgcaaa catcaagacc acatatagat ccaagaaacc cgctaagaac
     4201 ctcaagatgc ctggcgtcta ctatgtggac tacagactgg aaagaatcaa ggaggccaac
     4261 aacgagacat acgtcgagca gcacgaggtg gcagtggcca gatactgcga cctccctagc
     4321 aaactggggc acggatctgg cgccaccaac ttctctctgc tgaagcaggc cggcgacgtg
     4381 gaggagaacc caggtccagg gagccatatg aagcagttgg aagataaggt agaagaactt
     4441 ctgagcaaga attatcacct tgagaatgaa gtagccaggc ttcacatggc cgcgggtgtc
     4501 aagcaactcg cggacgacag aactctgttg atggcgggag tctcccacga cctgagaaca
     4561 cccctgacgc gaataaggtt ggcaacggaa atgatgtctg agcaggatgg gtacctcgcg
     4621 gaatcaatta acaaagacat cgaagagtgc aacgcgataa ttgagcagtt tattgactac
     4681 cttcggactg gacaggagat gcccatggaa atggcggatc tgaacgcagt tctcggcgag
     4741 gtaattgctg cagagtccgg gtacgagaga gagatcgaga cagccctcta tccgggctct
     4801 atcgaggtta aaatgcaccc cttgagtatt aagagagctg tagccaagat ggtagtcaat
     4861 gcagctcgct acgggaatgg ttggatcaaa gttagttccg ggaccgaacc gaatagagca
     4921 tggtttcagg ttgaagatga tggccccggt atcgcgccag agcaacgaaa acatcttttc
     4981 caaccgtttg tacgaggaga ttcagcacgc acaatttcag ggactggtct gggactagcg
     5041 atagttcaga gaattgttga caatcataac ggtatgcttg agctgggaac ctccgaaagg
     5101 ggtggtttgt ctattcgagc ctggttgccc gttccagtga ccagagccca ggggacaaca
     5161 aaggagggtg gaggtggagg atctagcctt gccctgtcac ttacagccga ccagatggtt
     5221 tccgcgcttc tcgacgctga acctccaatt ctctattccg aatacgaccc aaccaggccg
     5281 ttctccgagg catctatgat gggtctgctg acaaatctgg cagacaggga actggtgcac
     5341 atgatcaatt gggcgaagcg cgtacccgga ttcgtcgatc ttgcactcca tgatcaggtg
     5401 cacttgctgg agtgcgcttg gatggagatc ctcatgatcg ggctggtgtg gcggagtatg
     5461 gaacaccccg gcaagttgct gtttgcgcct aacctcctgt tggacaggaa ccaggggaaa
     5521 tgtgtggagg gcggtgtgga aatctttgac atgctcctcg ctacctcaag ccggtttagg
     5581 atgatgaatc tgcagggcga agagttcgtg tgtctcaaat ctatcatact gttgaacagc
     5641 ggagtctaca ccttcctctc cagtactctg aaatctctgg aggagaaaga tcatatccat
     5701 cgcgtgctgg acaagataac cgacacgttg attcacttga tggccaaagc tgggctcact
     5761 ctgcaacaac aacatcagcg actggcacag ctgttgctga ttttgagcca cattcggcac
     5821 atgtccagca agagaatgga gcacctctat agtatgaagt gcaagaacgt cgtacccctg
     5881 tcagatctgc ttcttgaaat gcttgatgcc caccggctgt gagcttccac tggattgtac
     5941 aattaccaac tgatctagaa ccggtcatgg ccgcaataaa atatctttat tttcattaca
     6001 tctgtgtgtt ggttttttgt gtgttcgaac tagatgctgt cgaccgatg
//
