# Supplementary material for: Robust and tunable signal processing in mammalian cells via engineered covalent modification cycles
Source: Nat Commun. 2022 Mar 31;13:1720. doi: 10.1038/s41467-022-29338-w (PMC8971529; doi:10.1038/s41467-022-29338-w)
Supplement: Supplementary file 4 — Supplementary Data 1 [file 41467_2022_29338_MOESM4_ESM.zip › Supplementary Data/Plasmids - Experiments/tRJ_00942.gb]

LOCUS       tRJ_00942               6799 bp    DNA     circular UNK 10-OCT-2021
DEFINITION  [ST1-2]
            E1_hEF1a_Inert_TagBFP-P2A-DDe-GCN4-EnvZm3t10-DDe_Inert_Synth pA.
ACCESSION   tRJ_00942
KEYWORDS    .
SOURCE      .
  ORGANISM  .
FEATURES             Location/Qualifiers
     Gg_overhang     1..4
                     /created_by="User"
                     /label="pL0 T"
     Gg_overhang     5..7
                     /created_by="User"
                     /label="pL1 T2"
     protein_bind    complement(9..15)
                     /created_by="User"
                     /label="SapI Bind"
     Gibson_Overhang 16..60
                     /created_by="User"
                     /modified_by="User"
                     /label="pL1 S2"
     Gg_overhang     97..100
                     /created_by="User"
                     /label="Ins 1"
     rep_origin      107..216
                     /ApEinfo_fwdcolor="cyan"
                     /ApEinfo_graphicformat="arrow_data {{0 1 2 0 0 -1} {} 0}
                     width 5 offset 0"
                     /ApEinfo_revcolor="green"
                     /label="RK2 trfa"
     primer_bind     complement(213..232)
                     /Mismatches=0
                     /%GC="55.0"
                     /Hairpin_Tm="35.3"
                     /Self_Dimer_Tm="17.9"
                     /Tm="57.2"
                     /annotation_group="1668052095349000a4f9528-cd74-4b3d-843f-
                     63c02add15c8"
                     /Sequence="CCTGGCAGATCCTAGATGTG"
                     /created_by="primer3"
                     /label="JH1030R"
     rep_origin      244..926
                     /ApEinfo_fwdcolor="gray50"
                     /ApEinfo_graphicformat="arrow_data {{0 1 2 0 0 -1} {} 0}
                     width 5 offset 0"
                     /ApEinfo_revcolor="gray50"
                     /modified_by="jones"
                     /label="ColE1 origin"
     CDS             complement(1021..1881)
                     /created_by="User"
                     /label="AmpR"
     primer_bind     1712..1732
                     /Mismatches=0
                     /%GC="52.4"
                     /Hairpin_Tm="34.7"
                     /Self_Dimer_Tm="None"
                     /Tm="57.9"
                     /annotation_group="166805109457400835d16f9-784a-4062-ba1f-
                     83fa645820d2"
                     /Sequence="CTCTCAAGGATCTTACCGCTG"
                     /created_by="primer3"
                     /label="JH1030F"
     motif           complement(1882..1895)
                     /created_by="User"
                     /label="RBS"
     primer_bind     1916..1936
                     /Mismatches=0
                     /%GC="47.6"
                     /Hairpin_Tm="None"
                     /Self_Dimer_Tm="18.4"
                     /Tm="56.4"
                     /annotation_group="1668053315200003b4d731d-a258-4e70-b26c-
                     0cb5dd3336b0"
                     /Sequence="CAGGGTTATTGTCTCATGAGC"
                     /created_by="primer3"
                     /label="JH856R"
     misc_feature    complement(1923..1951)
                     /created_by="User"
                     /label="pAmp"
                     /note="Geneious type: promoter_prokaryotic"
     Gg_overhang     1990..1993
                     /created_by="User"
                     /label="Ins 7"
     Gibson_Overhang 2028..2072
                     /created_by="User"
                     /modified_by="User"
                     /label="pL1 S1"
     protein_bind    2073..2079
                     /created_by="User"
                     /label="SapI Bind"
     Gg_overhang     2081..2083
                     /created_by="User"
                     /label="pL1 T1"
     gg_overhang     2084..2087
                     /created_by="User"
                     /label="pL0 I"
     Insulator       2088..2414
                     /created_by="User"
                     /label="E1 Insulator"
     protein_bind    2166..2170
                     /created_by="User"
                     /label="CTCF Bind (Short)"
     protein_bind    complement(2178..2182)
                     /created_by="User"
                     /label="CTCF Bind (Short)"
     protein_bind    complement(2237..2241)
                     /created_by="User"
                     /label="CTCF Bind (Short)"
     ligation        2415..2418
                     /label="Ligation"
     gg_overhang     2415..2418
                     /created_by="User"
                     /label="pL0 I-P"
     promoter        2423..2655
                     /modified_by="User"
                     /label="hEF1a Promoter"
     Enhancer        2452..2713
                     /created_by="User"
                     /label="CpG Island"
     promoter        2587..2592
                     /created_by="User"
                     /label="BRE-like"
     promoter        2593..2599
                     /created_by="User"
                     /label="TATA Box"
     misc_RNA        2623
                     /created_by="User"
                     /label="+1 Site"
     intron          2653..2661
                     /created_by="User"
                     /modified_by="User"
                     /label="U2 Splice Donor"
     misc_RNA        2655..2656
                     /created_by="User"
                     /label="Cut"
     intron          2656..3594
                     /created_by="User"
                     /label="hEF1a First Intron"
     Enhancer        2819..2908
                     /created_by="User"
                     /label="CpG Island"
     Enhancer        3011..3411
                     /created_by="User"
                     /label="CpG Island"
     protein_bind    3011..3025
                     /created_by="User"
                     /label="Gal4 Close Match (15)"
     protein_bind    3026..3044
                     /created_by="User"
                     /label="Gal4 Close Match (19)"
     protein_bind    3027..3032
                     /created_by="User"
                     /label="SP1 Binding Site"
     protein_bind    3030..3044
                     /created_by="User"
                     /label="Gal4 Close Match (15)"
     protein_bind    complement(3169..3174)
                     /created_by="User"
                     /label="SP1 Binding Site"
     protein_bind    3176..3181
                     /created_by="User"
                     /label="SP1 Binding Site"
     protein_bind    3179..3194
                     /created_by="User"
                     /label="Gal4 Close Match (16)"
     protein_bind    3284..3289
                     /created_by="User"
                     /label="SP1 Binding Site"
     misc_RNA        3289..3290
                     /created_by="User"
                     /modified_by="User"
                     /label="Putative Cut"
     protein_bind    3291..3297
                     /created_by="User"
                     /label="AP-1 Binding Site"
     protein_bind    3353..3369
                     /created_by="User"
                     /label="Gal4 Close Match"
     protein_bind    complement(3444..3453)
                     /created_by="User"
                     /label="NFkB Binding Site"
     intron          3559..3563
                     /created_by="User"
                     /modified_by="User"
                     /label="U2 Branch Point-like"
     intron          3576..3591
                     /created_by="User"
                     /label="Poly-Y Tract"
     intron          3592..3595
                     /created_by="User"
                     /modified_by="User"
                     /label="U2 Splice Acceptor"
     misc_RNA        3594..3595
                     /created_by="User"
                     /label="Cut"
     5'UTR           3595..3608
                     /created_by="User"
                     /label="hEF1a 5'UTR"
     Gg_overhang     3609..3612
                     /created_by="User"
                     /label="pL0 P-5 v2"
     5'UTR           3613..3632
                     /created_by="User"
                     /label="Inert"
     Gg_overhang     3633..3636
                     /created_by="User"
                     /modified_by="User"
                     /label="pL0 5-G"
     motif           3637..3642
                     /created_by="User"
                     /modified_by="User"
                     /label="Kozak"
     CDS             3643..6672
                     /created_by="User"
                     /modified_by="jones"
                     /label="TagBFP-P2A-DDe-GCN4-EnvZt10m3-DDe"
     domain          3646..4332
                     /created_by="User"
                     /label="TagBFP"
     motif           4333..4341
                     /created_by="User"
                     /label="GSG"
     motif           4342..4398
                     /created_by="jones"
                     /label="P2A"
     Ligation        4394..4397
                     /created_by="jones"
     misc_feature    4399..5133
                     /created_by="User"
                     /modified_by="User"
                     /label="DDe"
                     /note="Geneious type: degradation_domain"
     motif           5134..5148
                     /created_by="User"
                     /modified_by="jones"
                     /label="G4S"
     ligation        5145..5148
                     /created_by="jones"
                     /label="Ligation"
     sig_peptide     5158..5232
                     /created_by="User"
                     /modified_by="User"
                     /label="GCN4 Coiled-Coil"
     misc_feature    5233..5919
                     /created_by="User"
                     /modified_by="User"
                     /label="Cytoplasmic. {ECO:0000305}."
                     /note="Geneious type: Topological_domain"
     domain          <5233..5265
                     /created_by="User"
                     /label="HAMP. {ECO:0000255|PROSITE-ProRule:PRU00102}."
     misc_difference 5233..5235
                     /created_by="jones"
                     /label="t10"
     domain          5236..5436
                     /created_by="User"
                     /label="DHp (A) Domain"
     domain          5287..5889
                     /created_by="User"
                     /label="Histidine kinase.
                     {ECO:0000255|PROSITE-ProRule:PRU00107}."
     ptm             5296..5298
                     /created_by="Ross"
                     /label="Phosphohistidine"
     misc_feature    5299..5301
                     /created_by="User"
                     /label="E/D --> A Eliminates Kinase (K-/P+, Willett2012)"
                     /note="Geneious type: mutagenesis_site"
     motif           5299..5310
                     /created_by="User"
                     /modified_by="User"
                     /label="ExxT Form"
     misc_feature    5308..5310
                     /created_by="User"
                     /label="T/N --> A Eliminates Phosphatase (K+/P-,
                     Willett2012)"
                     /note="Geneious type: mutagenesis_site"
     misc_feature    5428..5430
                     /created_by="User"
                     /modified_by="User"
                     /label="Y-->D Eliminates Phosphatase (K+/P-, Hsing1998)"
                     /note="Geneious type: mutagenesis_site"
     domain          5437..5919
                     /created_by="User"
                     /label="CA (B) Domain"
     misc_difference 5596..5598
                     /created_by="User"
                     /modified_by="User"
                     /label="Library 2: Library 1 w/ N-->K here"
     misc_feature    5596..5598
                     /created_by="User"
                     /modified_by="User"
                     /label="N-->K Eliminates Kinase (K-/P+, Hsing1998)"
                     /note="Geneious type: mutagenesis_site"
     misc_feature    5737..5739
                     /created_by="User"
                     /label="F-->L Eliminates Kinase (K-/P+, Hsing1998)"
                     /note="Geneious type: mutagenesis_site"
     misc_feature    5773..5775
                     /created_by="User"
                     /modified_by="User"
                     /label="T-->K Eliminates Phosphatase (K+/P-, Hsing1998)"
                     /note="Geneious type: mutagenesis_site"
     ligation        5920..5923
                     /created_by="jones"
                     /label="Ligation"
     motif           5920..5934
                     /created_by="jones"
                     /label="G4S"
     misc_feature    5935..6669
                     /created_by="User"
                     /modified_by="User"
                     /label="DDe"
                     /note="Geneious type: degradation_domain"
     gg_overhang     6673..6676
                     /created_by="User"
                     /label="pL0 G-3"
     3'UTR           6677..6696
                     /created_by="User"
                     /label="Inert"
     ligation        6697..6700
                     /label="Ligation"
     gg_overhang     6697..6700
                     /created_by="User"
                     /label="pL0 3-T"
     terminator      6701..6799
                     /created_by="User"
                     /modified_by="User"
                     /label="Synth Terminator"
     polyA_signal    6725..6730
                     /created_by="User"
                     /label="Poly-A Signal"
     polyA_signal    complement(6736..6741)
                     /created_by="User"
                     /label="Poly-A Signal"
ORIGIN      
        1 cgctcgctga agagcggtgc gtttttatgc ttgtagtatt gtataatgtt tttaagatcc
       61 ttaattaata gggataacag ggtaatatct tgccctgcac gaataccagc gaccccttgc
      121 ccaaatactt gccgtgggcc tcggcctgag agccaaaaca cttgatgcgg aagaagtcgg
      181 tgcgctcctg cttgtcgccg gcatcgttgc gccacatcta ggatctgcca ggaaccgtaa
      241 aaaggccgcg ttgctggcgt ttttccatag gctccgcccc cctgacgagc atcacaaaaa
      301 tcgacgctca agtcagaggt ggcgaaaccc gacaggacta taaagatacc aggcgtttcc
      361 ccctggaagc tccctcgtgc gctctcctgt tccgaccctg ccgcttaccg gatacctgtc
      421 cgcctttctc ccttcgggaa gcgtggcgct ttctcatagc tcacgctgta ggtatctcag
      481 ttcggtgtag gtcgttcgct ccaagctggg ctgtgtgcac gaaccccccg ttcagcccga
      541 ccgctgcgcc ttatccggta actatcgtct tgagtccaac ccggtaagac acgacttatc
      601 gccactggca gcagccactg gtaacaggat tagcagagcg aggtatgtag gcggtgctac
      661 agagttcttg aagtggtggc ctaactacgg ctacactaga aggacagtat ttggtatctg
      721 cgctctgctg aagccagtta ccttcggaaa aagagttggt agctcttgat ccggcaaaca
      781 aaccaccgct ggtagcggtg gtttttttgt ttgcaagcag cagattacgc gcagaaaaaa
      841 aggatctcaa gaagatcctt tgatcttttc tacggggtct gacgctcagt ggaacgaaaa
      901 ctcacgttaa gggattttgg tcatgagatt atcaaaaagg atcttcacct agatcctttt
      961 aaattaaaaa tgaagtttta aatcaatcta aagtatatat gagtaaactt ggtctgacag
     1021 ttaccaatgc ttaatcagtg aggcacctat ctcagcgatc tgtctatttc gttcatccat
     1081 agttgcctga ctccccgtcg tgtagataac tacgatacgg gagggcttac catctggccc
     1141 cagtgctgca atgataccgc gagaaccacg ctcaccggct ccagatttat cagcaataaa
     1201 ccagccagcc ggaagggccg agcgcagaag tggtcctgca actttatccg cctccatcca
     1261 gtctattaat tgttgccggg aagctagagt aagtagttcg ccagttaata gtttgcgcaa
     1321 cgttgttgcc attgctacag gcatcgtggt gtcacgctcg tcgtttggta tggcttcatt
     1381 cagctccggt tcccaacgat caaggcgagt tacatgatcc cccatgttgt gcaaaaaagc
     1441 ggttagctcc ttcggtcctc cgatcgttgt cagaagtaag ttggccgcag tgttatcact
     1501 catggttatg gcagcactgc ataattctct tactgtcatg ccatccgtaa gatgcttttc
     1561 tgtgactggt gagtactcaa ccaagtcatt ctgagaatag tgtatgcggc gaccgagttg
     1621 ctcttgcccg gcgtcaatac gggataatac cgcgccacat agcagaactt taaaagtgct
     1681 catcattgga aaacgttctt cggggcgaaa actctcaagg atcttaccgc tgttgagatc
     1741 cagttcgatg taacccactc gtgcacccaa ctgatcttca gcatctttta ctttcaccag
     1801 cgtttctggg tgagcaaaaa caggaaggca aaatgccgca aaaaagggaa taagggcgac
     1861 acggaaatgt tgaatactca tactcttcct ttttcaatat tattgaagca tttatcaggg
     1921 ttattgtctc atgagcggat acatatttga atgtatttag aaaaataaac aaataggggt
     1981 tccgcgcacg aattggccag cgctgcatta ccctgttatc cctaaccggt ttaccgagct
     2041 cttattggtt ttcaaacttc attgactgtg ccgctcttca accggaggcc acctttggtc
     2101 ttgacattca ctaaggagtg ggcctggaat aaaaccagaa atccccattc tcagtctgcc
     2161 ccaagccctc caattccgag ggcgctgtat gtataagctc gggcaggcaa aagtcgactg
     2221 tgagaacacg ccagcagagg gcgctgtggc cccatcagtc cctgcccact gaactctcca
     2281 gaaggaaaag cggcaaggat gcaaacaaga aaatcagacc agactgggag tctagaccct
     2341 gcgtcccacg cggtcccacc atggcttcct ctttggaatt ttcaggggga cccaggaaga
     2401 ctgacaccgc tgattacttt aattggctcc ggtgcccgtc agtgggcaga gcgcacatcg
     2461 cccacagtcc ccgagaagtt gtggggaggg gtcggcaatt gaaccggtgc ctagagaagg
     2521 tggcgcgggg taaactggga aagtgatgtc gtgtactggc tccgcctttt tcccgagggt
     2581 gggggagaac cgtatataag tgcagtagtc gccgtgaacg ttctttttcg caacgggttt
     2641 gccgccagaa cacaggtaag tgccgtgtgt ggttcccgcg ggcctggcct ctttacgggt
     2701 tatggccctt gcgtgccttg aattacttcc acctggctgc agtacgtgat tcttgatccc
     2761 gagcttcggg ttggaagtgg gtgggagagt tcgaggcctt gcgcttaagg agccccttcg
     2821 cctcgtgctt gagttgaggc ctggcctggg cgctggggcc gccgcgtgcg aatctggtgg
     2881 caccttcgcg cctgtctcgc tgctttcgat aagtctctag ccatttaaaa tttttgatga
     2941 cctgctgcga cgcttttttt ctggcaagat agtcttgtaa atgcgggcca agatctgcac
     3001 actggtattt cggtttttgg ggccgcgggc ggcgacgggg cccgtgcgtc ccagcgcaca
     3061 tgttcggcga ggcggggcct gcgagcgcgg ccaccgagaa tcggacgggg gtagtctcaa
     3121 gctggccggc ctgctctggt gcctggcctc gcgccgccgt gtatcgcccc gccctgggcg
     3181 gcaaggctgg cccggtcggc accagttgcg tgagcggaaa gatggccgct tcccggccct
     3241 gctgcaggga gctcaaaatg gaggacgcgg cgctcgggag agcgggcggg tgagtcaccc
     3301 acacaaagga aaagggcctt tccgtcctca gccgtcgctt catgtgactc cacggagtac
     3361 cgggcgccgt ccaggcacct cgattagttc tcgagctttt ggagtacgtc gtctttaggt
     3421 tggggggagg ggttttatgc gatggagttt ccccacactg agtgggtgga gactgaagtt
     3481 aggccagctt ggcacttgat gtaattctcc ttggaatttg ccctttttga gtttggatct
     3541 tggttcattc tcaagcctca gacagtggtt caaagttttt ttcttccatt tcaggtggat
     3601 cccaagggca gataagtttg tacaaaaaag agaggtgcca ccatgagcga gctgattaag
     3661 gagaacatgc acatgaagct gtacatggag ggcaccgtgg acaaccatca cttcaagtgc
     3721 acatccgagg gcgaaggcaa gccctacgag ggcacccaga ccatgagaat caaggtggtc
     3781 gagggcggcc ctctcccctt cgccttcgac atcctggcta ctagcttcct ctacggcagc
     3841 aagaccttca tcaaccacac ccagggcatc cccgacttct tcaagcagtc cttccctgag
     3901 ggcttcacat gggagagagt caccacatac gaagacgggg gcgtgctgac cgctacccag
     3961 gacaccagcc tccaggacgg ctgcctcatc tacaacgtca agatcagagg ggtgaacttc
     4021 acatccaacg gccctgtgat gcagaagaaa acactcggct gggaggcctt caccgagacg
     4081 ctgtaccccg ctgacggcgg cctggaaggc agaaacgaca tggccctgaa gctcgtgggc
     4141 gggagccatc tgatcgcaaa catcaagacc acatatagat ccaagaaacc cgctaagaac
     4201 ctcaagatgc ctggcgtcta ctatgtggac tacagactgg aaagaatcaa ggaggccaac
     4261 aacgagacat acgtcgagca gcacgaggtg gcagtggcca gatactgcga cctccctagc
     4321 aaactggggc acggatctgg cgccaccaac ttctctctgc tgaagcaggc cggcgacgtg
     4381 gaggagaacc caggtccaag ccttgccctg tcacttacag ccgaccagat ggtttccgcg
     4441 cttctcgacg ctgaacctcc aattctctat tccgaatacg acccaaccag gccgttctcc
     4501 gaggcatcta tgatgggtct gctgacaaat ctggcagaca gggaactggt gcacatgatc
     4561 aattgggcga agcgcgtacc cggattcgtc gatcttgcac tccatgatca ggtgcacttg
     4621 ctggagtgcg cttggatgga gatcctcatg atcgggctgg tgtggcggag tatggaacac
     4681 cccggcaagt tgctgtttgc gcctaacctc ctgttggaca ggaaccaggg gaaatgtgtg
     4741 gagggcggtg tggaaatctt tgacatgctc ctcgctacct caagccggtt taggatgatg
     4801 aatctgcagg gcgaagagtt cgtgtgtctc aaatctatca tactgttgaa cagcggagtc
     4861 tacaccttcc tctccagtac tctgaaatct ctggaggaga aagatcatat ccatcgcgtg
     4921 ctggacaaga taaccgacac gttgattcac ttgatggcca aagctgggct cactctgcaa
     4981 caacaacatc agcgactggc acagctgttg ctgattttga gccacattcg gcacatgtcc
     5041 agcaagagaa tggagcacct ctatagtatg aagtgcaaga acgtcgtacc cctgtcagat
     5101 ctgcttcttg aaatgcttga tgcccaccgg ctgggcggag gtggatctgg gagccatatg
     5161 aagcagttgg aagataaggt agaagaactt ctgagcaaga attatcacct tgagaatgaa
     5221 gtagccaggc ttcacatggc cgcgggtgtc aagcaactcg cggacgacag aactctgttg
     5281 atggcgggag tctcccacga cctgagaaca cccctgacgc gaataaggtt ggcaacggaa
     5341 atgatgtctg agcaggatgg gtacctcgcg gaatcaatta acaaagacat cgaagagtgc
     5401 aacgcgataa ttgagcagtt tattgactac cttcggactg gacaggagat gcccatggaa
     5461 atggcggatc tgaacgcagt tctcggcgag gtaattgctg cagagtccgg gtacgagaga
     5521 gagatcgaga cagccctcta tccgggctct atcgaggtta aaatgcaccc cttgagtatt
     5581 aagagagctg tagccaagat ggtagtcaat gcagctcgct acgggaatgg ttggatcaaa
     5641 gttagttccg ggaccgaacc gaatagagca tggtttcagg ttgaagatga tggccccggt
     5701 atcgcgccag agcaacgaaa acatcttttc caaccgtttg tacgaggaga ttcagcacgc
     5761 acaatttcag ggactggtct gggactagcg atagttcaga gaattgttga caatcataac
     5821 ggtatgcttg agctgggaac ctccgaaagg ggtggtttgt ctattcgagc ctggttgccc
     5881 gttccagtga ccagagccca ggggacaaca aaggagggtg gaggtggagg atctagcctt
     5941 gccctgtcac ttacagccga ccagatggtt tccgcgcttc tcgacgctga acctccaatt
     6001 ctctattccg aatacgaccc aaccaggccg ttctccgagg catctatgat gggtctgctg
     6061 acaaatctgg cagacaggga actggtgcac atgatcaatt gggcgaagcg cgtacccgga
     6121 ttcgtcgatc ttgcactcca tgatcaggtg cacttgctgg agtgcgcttg gatggagatc
     6181 ctcatgatcg ggctggtgtg gcggagtatg gaacaccccg gcaagttgct gtttgcgcct
     6241 aacctcctgt tggacaggaa ccaggggaaa tgtgtggagg gcggtgtgga aatctttgac
     6301 atgctcctcg ctacctcaag ccggtttagg atgatgaatc tgcagggcga agagttcgtg
     6361 tgtctcaaat ctatcatact gttgaacagc ggagtctaca ccttcctctc cagtactctg
     6421 aaatctctgg aggagaaaga tcatatccat cgcgtgctgg acaagataac cgacacgttg
     6481 attcacttga tggccaaagc tgggctcact ctgcaacaac aacatcagcg actggcacag
     6541 ctgttgctga ttttgagcca cattcggcac atgtccagca agagaatgga gcacctctat
     6601 agtatgaagt gcaagaacgt cgtacccctg tcagatctgc ttcttgaaat gcttgatgcc
     6661 caccggctgt gagcttccac tggattgtac aattaccaac tgatctagaa ccggtcatgg
     6721 ccgcaataaa atatctttat tttcattaca tctgtgtgtt ggttttttgt gtgttcgaac
     6781 tagatgctgt cgaccgatg
//
