# Supplementary material for: Robust and tunable signal processing in mammalian cells via engineered covalent modification cycles
Source: Nat Commun. 2022 Mar 31;13:1720. doi: 10.1038/s41467-022-29338-w (PMC8971529; doi:10.1038/s41467-022-29338-w)
Supplement: Supplementary file 4 — Supplementary Data 1 [file 41467_2022_29338_MOESM4_ESM.zip › Supplementary Data/Plasmids - Experiments/tRJ_00996.gb]

LOCUS       tRJ_00996               4557 bp    DNA     circular UNK 30-MAR-2021
DEFINITION  [ST2-3] D1_CMV-Intron_Cse3rec_OmpRs-VP64_4xTFF5_bGH pA.
ACCESSION   tRJ_00996
KEYWORDS    .
SOURCE      .
  ORGANISM  .
FEATURES             Location/Qualifiers
     Gg_overhang     1..4
                     /created_by="User"
                     /label="pL0 T"
     Gg_overhang     5..7
                     /created_by="User"
                     /label="pL1 T3"
     protein_bind    complement(9..15)
                     /created_by="User"
                     /label="SapI Bind"
     Gibson_Overhang 16..60
                     /created_by="User"
                     /modified_by="User"
                     /label="pL1 S3"
     rep_origin      107..216
                     /ApEinfo_fwdcolor="cyan"
                     /ApEinfo_revcolor="green"
                     /ApEinfo_graphicformat="arrow_data {{0 1 2 0 0 -1} {} 0}
                     width 5 offset 0"
                     /label="RK2 trfa"
     primer_bind     complement(213..232)
                     /%GC="55.0"
                     /Hairpin_Tm="35.3"
                     /Self_Dimer_Tm="17.9"
                     /Tm="57.2"
                     /annotation_group="15254462528705002b3950df-84b8-4606-98e8
                     -67df04e32c2d"
                     /created_by="primer3"
                     /Sequence="CCTGGCAGATCCTAGATGTG"
                     /Mismatches=0
                     /label="JH1030R"
     rep_origin      244..926
                     /ApEinfo_fwdcolor="gray50"
                     /ApEinfo_graphicformat="arrow_data {{0 1 2 0 0 -1} {} 0}
                     width 5 offset 0"
                     /ApEinfo_revcolor="gray50"
                     /modified_by="jones"
                     /label="ColE1 origin"
     CDS             complement(1021..1881)
                     /created_by="User"
                     /label="AmpR"
     primer_bind     1712..1732
                     /%GC="52.4"
                     /Hairpin_Tm="34.7"
                     /Self_Dimer_Tm="None"
                     /Tm="57.9"
                     /annotation_group="1525446185247800f7383e27-55b2-4d65-b24f
                     -095d4279228d"
                     /created_by="primer3"
                     /Sequence="CTCTCAAGGATCTTACCGCTG"
                     /Mismatches=0
                     /label="JH1030F"
     motif           complement(1882..1895)
                     /created_by="User"
                     /label="RBS"
     primer_bind     1916..1936
                     /%GC="47.6"
                     /Hairpin_Tm="None"
                     /Self_Dimer_Tm="18.4"
                     /Tm="56.4"
                     /annotation_group="152544631233740023f36bec-587f-4c17-9f98
                     -2e69a05eebc9"
                     /created_by="primer3"
                     /Sequence="CAGGGTTATTGTCTCATGAGC"
                     /Mismatches=0
                     /label="JH856R"
     misc_feature    complement(1923..1951)
                     /created_by="User"
                     /label="pAmp"
                     /note="Geneious type: promoter_prokaryotic"
     Gibson_Overhang 2028..2072
                     /created_by="User"
                     /modified_by="User"
                     /modified_by="jones"
                     /label="pL1 S2"
     protein_bind    2073..2079
                     /created_by="User"
                     /label="SapI Bind"
     Gg_overhang     2081..2083
                     /created_by="User"
                     /modified_by="User"
                     /label="pL1 T2"
     gg_overhang     2084..2087
                     /created_by="User"
                     /label="pL0 I"
     Insulator       2088..2368
                     /created_by="User"
                     /label="D1 Insulator"
     protein_bind    2141..2145
                     /created_by="User"
                     /label="CTCF Bind (Short)"
     misc_feature    complement(2330..>3303)
                     /label="Digestion of pL0-5.2 Backbone (JGv2) - Fragment 2
                     (concatenated sequence 1)"
                     /note="Geneious type: Concatenated sequence"
     gg_overhang     2369..2372
                     /created_by="User"
                     /label="pL0 I-P"
     promoter        2373..3256
                     /created_by="User"
                     /modified_by="User"
                     /label="CMV-Intron"
     enhancer        2431..2836
                     /ApEinfo_fwdcolor="cyan"
                     /ApEinfo_revcolor="green"
                     /ApEinfo_graphicformat="arrow_data {{0 1 2 0 0 -1} {} 0}
                     width 5 offset 0"
                     /modified_by="User"
                     /label="IE Enhancer"
     protein_bind    complement(2470..2475)
                     /created_by="User"
                     /label="SP1 Bind (Short)"
     protein_bind    complement(2484..2489)
                     /created_by="User"
                     /label="SP1 Bind (Short)"
     protein_bind    2492..2499
                     /created_by="User"
                     /label="CREB Response Element (CRE)"
     protein_bind    2533..2542
                     /created_by="User"
                     /label="NFkB Bind"
     protein_bind    2545..2552
                     /created_by="User"
                     /label="CREB Response Element (CRE)"
     protein_bind    2628..2635
                     /created_by="User"
                     /label="CREB Response Element (CRE)"
     protein_bind    2684..2693
                     /created_by="User"
                     /label="NFkB Bind"
     protein_bind    2780..2786
                     /created_by="User"
                     /label="AP-1 Bind"
     protein_bind    2788..2797
                     /created_by="User"
                     /label="NFKB Bind"
     protein_bind    2813..2820
                     /created_by="User"
                     /label="CREB Response Element (CRE)"
     promoter        2839..2964
                     /ApEinfo_fwdcolor="#ffcc66"
                     /ApEinfo_revcolor="green"
                     /ApEinfo_graphicformat="arrow_data {{0 1 2 0 0 -1} {} 0}
                     width 5 offset 0"
                     /modified_by="User"
                     /label="Minimal Promoter"
     protein_bind    2851..2860
                     /created_by="User"
                     /label="NFkB Bind"
     protein_bind    complement(2875..2884)
                     /created_by="User"
                     /label="SP1 Bind (Full)"
     primer_bind     2890..2910
                     /created_by="jones"
                     /Sequence="CGCAAATGGGCGGTAGGCGTG"
                     /label="BP0002"
     protein_bind    2897..2902
                     /created_by="User"
                     /label="SP1 Bind (Short)"
     promoter        2925..2931
                     /created_by="User"
                     /label="TATA Box"
     protein_bind    2925..2931
                     /Transfac_Accession="<a
                     href=http://www.gene-regulation.com/cgi-bin/pub/database
                     s/transfac/getTF.cgi?AC=T00820>T00820</a>"
                     /Found_Using="tfscan (searching Vertebrate)"
                     /Matches="R00770"
                     /Species="human, Homo sapiens."
                     /Quality="6 (No quality assigned)"
                     /label="TFIID Bind"
     promoter        2954..2960
                     /created_by="User"
                     /label="Initiator"
     misc_RNA        2956
                     /created_by="User"
                     /label="+1 Site"
     intron          3037..3043
                     /created_by="User"
                     /label="Possible Splice Donor?"
     misc_RNA        3040..3041
                     /created_by="User"
                     /modified_by="User"
                     /label="Cut?"
     intron          3075..3184
                     /ApEinfo_fwdcolor="cyan"
                     /ApEinfo_revcolor="green"
                     /ApEinfo_graphicformat="arrow_data {{0 1 2 0 0 -1} {} 0}
                     width 5 offset 0"
                     /modified_by="User"
                     /label="Intron"
     intron          3101..3104
                     /created_by="User"
                     /label="Possible Branch Point?"
     intron          3135..3138
                     /created_by="User"
                     /label="Possible Branch Point?"
     intron          3157..3180
                     /created_by="User"
                     /label="Poly-Y Tract"
     intron          3182..3185
                     /created_by="User"
                     /label="U2 Splice Acceptor"
     misc_RNA        3184..3185
                     /created_by="User"
                     /modified_by="User"
                     /label="Cut"
     ligation        3257..3260
                     /created_by="User"
                     /label="Ligation"
     Gg_overhang     3257..3260
                     /created_by="User"
                     /modified_by="User"
                     /label="pL0 P-5 v2"
     source          <3261..>3289
                     /organism="Cloning vector pUC19"
                     /mol_type="other DNA"
     misc_feature    3261..3298
                     /Source="referenceToDocument: urn:local:.:b9-d6vbaev"
                     /label="Digestion of BRE_s0-5 Cse3Rec - Fragment 2
                     extraction (concatenated sequence 2)"
                     /note="Geneious type: Concatenated sequence"
     motif           3261..3289
                     /created_by="User"
                     /label="Cse3 Recognition"
     misc_feature    3290..3298
                     /created_by="User"
                     /modified_by="User"
                     /label="Source: 18nt-2xK-turn"
     Gg_overhang     3299..3302
                     /created_by="User"
                     /label="pL0 5-G"
     motif           3303..3308
                     /created_by="User"
                     /modified_by="User"
                     /label="Kozak"
     CDS             3309..4226
                     /created_by="User"
                     /modified_by="jones"
                     /label="OmpRs-VP64"
     motif           3312..3314
                     /created_by="jones"
                     /label="N-term Pro to increase stability"
     domain          3327..3671
                     /created_by="User"
                     /label="OmpR Response
                     regulatory.{ECO:0000255|PROSITE-ProRule:PRU00169}."
     ptm             3474..3476
                     /created_by="User"
                     /label="Phosphoaspartate"
     site            3474..3476
                     /created_by="User"
                     /label="D-->E Makes constitutively active"
     misc_feature    3714..4013
                     /created_by="User"
                     /label="OmpR DBD (OmpR/PhoB-type).
                     {ECO:0000255|PROSITE-ProRule:PRU01091}."
                     /note="Geneious type: dna_binding_domain"
     motif           4041..4055
                     /created_by="User"
                     /label="Linker"
     domain          4056..4223
                     /created_by="User"
                     /modified_by="User"
                     /X-Transferred_From="(4) Digestion of pBjh_4067 -
                     Fragment1; (4) Digestion of pBjh_4068 - Fragment 1;
                     Digestion ofpBjh_4067 - Fragment 1; Digestion of pBjh_4068
                     - Fragment1; Digestion of pRJ_00010 PCR Product - Fragment
                     2;Digestion of pRJ_00011 PCR Product - Fragment 2;
                     pBjh_4067;pBjh_4068; pRJ_00010; pRJ_00010 PCR Product;
                     pRJ_00011;pRJ_00011 PCR Product; pRJ_00096; pRJ_00097"
                     /X-Transferred_Similarity="100.00%"
                     /Transferred_From="(4) Digestion of pBjh_4018 - Fragment
                     1, (4) Digestion of pBjh_4019 - Fragment 1, (4) Digestion
                     of pBjh_4067 - Fragment 1, (4) Digestion of pBjh_4068 -
                     Fragment 1, (4) Digestion of pRJ_00096 - Fragment 1, (4)
                     Digestion of pRJ_00097 - Fragment 1, Digestion of
                     pBjh_4018 - Fragment 1, Digestion of pBjh_4019 - Fragment
                     1, Digestion of pBjh_4067 - Fragment 1, Digestion of
                     pBjh_4068 - Fragment 1, Digestion of pRJ_00096 - Fragment
                     1, Digestion of pRJ_00097 - Fragment 1, pBjh_4018,
                     pBjh_4019, pBjh_4067, pBjh_4068, pRJ_00096, pRJ_00097"
                     /Transferred_Similarity="100.00%"
                     /label="VP64"
     domain          4062..4094
                     /created_by="User"
                     /X-Transferred_From="(4) Digestion of pBjh_4018 -
                     Fragment1; (4) Digestion of pBjh_4019 - Fragment 1; (4)
                     Digestionof pBjh_4067 - Fragment 1; (4) Digestion of
                     pBjh_4068 -Fragment 1; Digestion of pBjh_4018 - Fragment
                     1; Digestionof pBjh_4019 - Fragment 1; Digestion of
                     pBjh_4067 -Fragment 1; Digestion of pBjh_4068 - Fragment
                     1; VP64(pBjh_4067); pBjh_4018; pBjh_4019; pBjh_4067;
                     pBjh_4068"
                     /X-Transferred_Similarity="100.00%"
                     /Transferred_From="(4) Digestion of pBjh_4018 - Fragment
                     1, (4) Digestion of pBjh_4019 - Fragment 1, (4) Digestion
                     of pBjh_4067 - Fragment 1, (4) Digestion of pBjh_4068 -
                     Fragment 1, (4) Digestion of pRJ_00096 - Fragment 1, (4)
                     Digestion of pRJ_00097 - Fragment 1, Digestion of
                     pBjh_4018 - Fragment 1, Digestion of pBjh_4019 - Fragment
                     1, Digestion of pBjh_4067 - Fragment 1, Digestion of
                     pBjh_4068 - Fragment 1, Digestion of pRJ_00096 - Fragment
                     1, Digestion of pRJ_00097 - Fragment 1, pBjh_4018,
                     pBjh_4019, pBjh_4067, pBjh_4068, pRJ_00096, pRJ_00097"
                     /Transferred_Similarity="100.00%"
                     /label="VP16min"
     domain          4101..4133
                     /created_by="User"
                     /X-Transferred_From="(4) Digestion of pBjh_4018 -
                     Fragment1; (4) Digestion of pBjh_4019 - Fragment 1; (4)
                     Digestionof pBjh_4067 - Fragment 1; (4) Digestion of
                     pBjh_4068 -Fragment 1; Digestion of pBjh_4018 - Fragment
                     1; Digestionof pBjh_4019 - Fragment 1; Digestion of
                     pBjh_4067 -Fragment 1; Digestion of pBjh_4068 - Fragment
                     1; VP64(pBjh_4067); pBjh_4018; pBjh_4019; pBjh_4067;
                     pBjh_4068"
                     /X-Transferred_Similarity="100.00%"
                     /Transferred_From="(4) Digestion of pBjh_4018 - Fragment
                     1, (4) Digestion of pBjh_4019 - Fragment 1, (4) Digestion
                     of pBjh_4067 - Fragment 1, (4) Digestion of pBjh_4068 -
                     Fragment 1, (4) Digestion of pRJ_00096 - Fragment 1, (4)
                     Digestion of pRJ_00097 - Fragment 1, Digestion of
                     pBjh_4018 - Fragment 1, Digestion of pBjh_4019 - Fragment
                     1, Digestion of pBjh_4067 - Fragment 1, Digestion of
                     pBjh_4068 - Fragment 1, Digestion of pRJ_00096 - Fragment
                     1, Digestion of pRJ_00097 - Fragment 1, pBjh_4018,
                     pBjh_4019, pBjh_4067, pBjh_4068, pRJ_00096, pRJ_00097"
                     /Transferred_Similarity="100.00%"
                     /label="VP16min"
     domain          4140..4172
                     /created_by="User"
                     /X-Transferred_From="(4) Digestion of pBjh_4018 -
                     Fragment1; (4) Digestion of pBjh_4019 - Fragment 1; (4)
                     Digestionof pBjh_4067 - Fragment 1; (4) Digestion of
                     pBjh_4068 -Fragment 1; Digestion of pBjh_4018 - Fragment
                     1; Digestionof pBjh_4019 - Fragment 1; Digestion of
                     pBjh_4067 -Fragment 1; Digestion of pBjh_4068 - Fragment
                     1; VP64(pBjh_4067); pBjh_4018; pBjh_4019; pBjh_4067;
                     pBjh_4068"
                     /X-Transferred_Similarity="100.00%"
                     /Transferred_From="(4) Digestion of pBjh_4018 - Fragment
                     1, (4) Digestion of pBjh_4019 - Fragment 1, (4) Digestion
                     of pBjh_4067 - Fragment 1, (4) Digestion of pBjh_4068 -
                     Fragment 1, (4) Digestion of pRJ_00096 - Fragment 1, (4)
                     Digestion of pRJ_00097 - Fragment 1, Digestion of
                     pBjh_4018 - Fragment 1, Digestion of pBjh_4019 - Fragment
                     1, Digestion of pBjh_4067 - Fragment 1, Digestion of
                     pBjh_4068 - Fragment 1, Digestion of pRJ_00096 - Fragment
                     1, Digestion of pRJ_00097 - Fragment 1, pBjh_4018,
                     pBjh_4019, pBjh_4067, pBjh_4068, pRJ_00096, pRJ_00097"
                     /Transferred_Similarity="100.00%"
                     /label="VP16min"
     domain          4179..4211
                     /created_by="User"
                     /X-Transferred_From="(4) Digestion of pBjh_4018 -
                     Fragment1; (4) Digestion of pBjh_4019 - Fragment 1; (4)
                     Digestionof pBjh_4067 - Fragment 1; (4) Digestion of
                     pBjh_4068 -Fragment 1; Digestion of pBjh_4018 - Fragment
                     1; Digestionof pBjh_4019 - Fragment 1; Digestion of
                     pBjh_4067 -Fragment 1; Digestion of pBjh_4068 - Fragment
                     1; VP64(pBjh_4067); pBjh_4018; pBjh_4019; pBjh_4067;
                     pBjh_4068"
                     /X-Transferred_Similarity="100.00%"
                     /Transferred_From="(4) Digestion of pBjh_4018 - Fragment
                     1, (4) Digestion of pBjh_4019 - Fragment 1, (4) Digestion
                     of pBjh_4067 - Fragment 1, (4) Digestion of pBjh_4068 -
                     Fragment 1, (4) Digestion of pRJ_00096 - Fragment 1, (4)
                     Digestion of pRJ_00097 - Fragment 1, Digestion of
                     pBjh_4018 - Fragment 1, Digestion of pBjh_4019 - Fragment
                     1, Digestion of pBjh_4067 - Fragment 1, Digestion of
                     pBjh_4068 - Fragment 1, Digestion of pRJ_00096 - Fragment
                     1, Digestion of pRJ_00097 - Fragment 1, pBjh_4018,
                     pBjh_4019, pBjh_4067, pBjh_4068, pRJ_00096, pRJ_00097"
                     /Transferred_Similarity="100.00%"
                     /label="VP16min"
     ligation        4227..4230
                     /X-Transferred_From="pBjh_3324"
                     /X-Transferred_Similarity="100.00%"
                     /Transferred_From="pBjh_3668"
                     /Transferred_Similarity="100.00%"
                     /label="Ligation"
     gg_overhang     4227..4230
                     /created_by="User"
                     /X-Transferred_From="pBjh_3324"
                     /X-Transferred_Similarity="100.00%"
                     /Transferred_From="pBjh_3668"
                     /Transferred_Similarity="100.00%"
                     /label="pL0 G-3"
     MiR_Target_Site 4231..4252
                     /created_by="User"
                     /label="TFF5"
     MiR_Target_Site 4253..4274
                     /created_by="User"
                     /label="TFF5"
     MiR_Target_Site 4275..4296
                     /created_by="User"
                     /label="TFF5"
     MiR_Target_Site 4297..4318
                     /created_by="User"
                     /label="TFF5"
     gg_overhang     4319..4322
                     /created_by="User"
                     /modified_by="User"
                     /Transferred_From="pL0-T Backbone"
                     /Transferred_Similarity="100.00%"
                     /label="pL0 3-T"
     terminator      4323..4557
                     /created_by="User"
                     /label="bGH Terminator"
     polyA_signal    4422..4427
                     /created_by="User"
                     /label="polyA"
     misc_difference 4441
                     /created_by="User"
                     /Transferred_From="pL0-T Backbone"
                     /Transferred_Similarity="100.00%"
                     /label="G-->A"
     misc_difference 4519
                     /created_by="User"
                     /modified_by="User"
                     /label="G-->C"
ORIGIN      
        1 cgcttactga agagcggtct aatacccaat ctctcgtctt atccagatgt tttatacgcc
       61 ttaattaata gggataacag ggtaatatct tgccctgcac gaataccagc gaccccttgc
      121 ccaaatactt gccgtgggcc tcggcctgag agccaaaaca cttgatgcgg aagaagtcgg
      181 tgcgctcctg cttgtcgccg gcatcgttgc gccacatcta ggatctgcca ggaaccgtaa
      241 aaaggccgcg ttgctggcgt ttttccatag gctccgcccc cctgacgagc atcacaaaaa
      301 tcgacgctca agtcagaggt ggcgaaaccc gacaggacta taaagatacc aggcgtttcc
      361 ccctggaagc tccctcgtgc gctctcctgt tccgaccctg ccgcttaccg gatacctgtc
      421 cgcctttctc ccttcgggaa gcgtggcgct ttctcatagc tcacgctgta ggtatctcag
      481 ttcggtgtag gtcgttcgct ccaagctggg ctgtgtgcac gaaccccccg ttcagcccga
      541 ccgctgcgcc ttatccggta actatcgtct tgagtccaac ccggtaagac acgacttatc
      601 gccactggca gcagccactg gtaacaggat tagcagagcg aggtatgtag gcggtgctac
      661 agagttcttg aagtggtggc ctaactacgg ctacactaga aggacagtat ttggtatctg
      721 cgctctgctg aagccagtta ccttcggaaa aagagttggt agctcttgat ccggcaaaca
      781 aaccaccgct ggtagcggtg gtttttttgt ttgcaagcag cagattacgc gcagaaaaaa
      841 aggatctcaa gaagatcctt tgatcttttc tacggggtct gacgctcagt ggaacgaaaa
      901 ctcacgttaa gggattttgg tcatgagatt atcaaaaagg atcttcacct agatcctttt
      961 aaattaaaaa tgaagtttta aatcaatcta aagtatatat gagtaaactt ggtctgacag
     1021 ttaccaatgc ttaatcagtg aggcacctat ctcagcgatc tgtctatttc gttcatccat
     1081 agttgcctga ctccccgtcg tgtagataac tacgatacgg gagggcttac catctggccc
     1141 cagtgctgca atgataccgc gagaaccacg ctcaccggct ccagatttat cagcaataaa
     1201 ccagccagcc ggaagggccg agcgcagaag tggtcctgca actttatccg cctccatcca
     1261 gtctattaat tgttgccggg aagctagagt aagtagttcg ccagttaata gtttgcgcaa
     1321 cgttgttgcc attgctacag gcatcgtggt gtcacgctcg tcgtttggta tggcttcatt
     1381 cagctccggt tcccaacgat caaggcgagt tacatgatcc cccatgttgt gcaaaaaagc
     1441 ggttagctcc ttcggtcctc cgatcgttgt cagaagtaag ttggccgcag tgttatcact
     1501 catggttatg gcagcactgc ataattctct tactgtcatg ccatccgtaa gatgcttttc
     1561 tgtgactggt gagtactcaa ccaagtcatt ctgagaatag tgtatgcggc gaccgagttg
     1621 ctcttgcccg gcgtcaatac gggataatac cgcgccacat agcagaactt taaaagtgct
     1681 catcattgga aaacgttctt cggggcgaaa actctcaagg atcttaccgc tgttgagatc
     1741 cagttcgatg taacccactc gtgcacccaa ctgatcttca gcatctttta ctttcaccag
     1801 cgtttctggg tgagcaaaaa caggaaggca aaatgccgca aaaaagggaa taagggcgac
     1861 acggaaatgt tgaatactca tactcttcct ttttcaatat tattgaagca tttatcaggg
     1921 ttattgtctc atgagcggat acatatttga atgtatttag aaaaataaac aaataggggt
     1981 tccgcgcacg aattggccag cgctgcatta ccctgttatc cctaaccggt gcgtttttat
     2041 gcttgtagta ttgtataatg tttttaagat ccgctcttca cgcggagtct tttgcaatgc
     2101 tctttgggaa attatattag cctaattact aatttcctgg ccctcaaggt gacttgcttg
     2161 aacttgccac cttcgccact agggggcagc attggtttac acagggtgaa caaacgttca
     2221 attctaaact aatattcttt ggtgggaaag tgtgttcatt ttggtttgtt ttgaagaagt
     2281 cacttcatac ctttgaactg gggttaagct ggttaactcc caaaattcca ccagttccaa
     2341 tatcctatgg aaaaacccca aaaccactta cttagttatt aatagtaatc aattacgggg
     2401 tcattagttc atagcccata tatggagttc cgcgttacat aacttacggt aaatggcccg
     2461 cctggctgac cgcccaacga cccccgccca ttgacgtcaa taatgacgta tgttcccata
     2521 gtaacgccaa tagggacttt ccattgacgt caatgggtgg agtatttacg gtaaactgcc
     2581 cacttggcag tacatcaagt gtatcatatg ccaagtacgc cccctattga cgtcaatgac
     2641 ggtaaatggc ccgcctggca ttatgcccag tacatgacct tatgggactt tcctacttgg
     2701 cagtacatct agtattagtc atcgctatta ccatggtgat gcggttttgg cagtacatca
     2761 atgggcgtgg atagcggttt gactcacggg gatttccaag tctccacccc attgacgtca
     2821 atgggagttt gttttggcac caaaatcaac gggactttcc aaaatgtcgt aacaactccg
     2881 ccccattgac gcaaatgggc ggtaggcgtg tacggtggga ggtctatata agcagagctc
     2941 gtttagtgaa ccgtcagatc gcctggagac gccatccacg ctgttttgac ctccatagaa
     3001 gacaccggga ccgatccagc ctccgcggcc gggaacggtg cattggaacg cggattcccc
     3061 gtgccaagag tgacgtaagt accgcctata gactctatag gcacacccct ttggctctta
     3121 tgcatgaatt aatacgactc actataggga gacagactgt tcctttcctg ggtcttttct
     3181 gcaggcaccg tcgtcgactt aacagatctc gagctcaagc ttcgaattct gcagtcgacg
     3241 gtaccgcggg cccatccaga gtagtcccca cgcgtgtggg gatggaccgg gatccaccag
     3301 gtgccaccat gcctcaggag aactataaaa tactcgtggt agatgacgat atgagattga
     3361 gagccctgct cgagaggtat cttactgagc aaggattcca agtcagaagc gtggcaaacg
     3421 ctgaacagat ggatagactt cttacccgag aaagttttca cctgatggtg cttgatctta
     3481 tgctcccggg ggaggacggt ctgtctattt gcaggcgact tcgtagtcaa agtaatccca
     3541 tgccgataat tatggttaca gctaaaggtg aggaggttga tcgcatcgtt gggctggaga
     3601 tcggggctga tgattatatc cccaaaccgt ttaaccccag ggagttgttg gctagaatta
     3661 gagcagtctt gcggcgacaa gccaacgagt tgcctggtgc acccagtcag gaggaagcgg
     3721 ttattgcatt tggcaaattc aagctcaacc tcggaacacg ggagatgttc cgagaggatg
     3781 aacccatgcc actgacatcc ggggagtttg ccgttctcaa ggcgttggta tctcatccac
     3841 gagagccgct ttcaagggat aagctcatga atttggcccg aggccgggag tacagtgcga
     3901 tggagagatc aatagatgta cagatttctc gcttgaggcg gatggtcgag gaggatccag
     3961 ctcacccccg gtatattcag acagtgtggg gattggggta tgtgttcgtc cccgatggtt
     4021 ccaaagcagg atctggcgag gccagcggtt ccggacgggc tgacgcattg gacgattttg
     4081 atctggatat gctgggaagt gacgccctcg atgattttga ccttgacatg cttggttcgg
     4141 atgcccttga tgactttgac ctcgacatgc tcggcagtga cgcccttgat gatttcgacc
     4201 tggacatgct gattaactct agatgagctt aagcactctg atttgacaat taaagcactc
     4261 tgatttgaca attaaagcac tctgatttga caattaaagc actctgattt gacaattaca
     4321 accagcctcg actgtgcctt ctagttgcca gccatctgtt gtttgcccct cccccgtgcc
     4381 ttccttgacc ctggaaggtg ccactcccac tgtcctttcc taataaaatg aggaaattgc
     4441 atcgcattgt ctgagtaggt gtcattctat tctggggggt ggggtggggc aggacagcaa
     4501 gggggaggat tgggaagaca atagcaggca tgctggggat gcggtgggct ctatggc
//
