# Supplementary material for: Robust and tunable signal processing in mammalian cells via engineered covalent modification cycles
Source: Nat Commun. 2022 Mar 31;13:1720. doi: 10.1038/s41467-022-29338-w (PMC8971529; doi:10.1038/s41467-022-29338-w)
Supplement: Supplementary file 4 — Supplementary Data 1 [file 41467_2022_29338_MOESM4_ESM.zip › Supplementary Data/Plasmids - Experiments/tRJ_00998.gb]

LOCUS       tRJ_00998               4718 bp    DNA     circular UNK 10-OCT-2021
DEFINITION  [ST2-3] E1_hEF1a_4xT21_GCN4-EnvZm3t10_4xT21_Synth pA.
ACCESSION   tRJ_00998
KEYWORDS    .
SOURCE      .
  ORGANISM  .
FEATURES             Location/Qualifiers
     Gg_overhang     1..4
                     /created_by="User"
                     /label="pL0 T"
     Gg_overhang     5..7
                     /created_by="User"
                     /label="pL1 T3"
     protein_bind    complement(9..15)
                     /created_by="User"
                     /label="SapI Bind"
     Gibson_Overhang 16..60
                     /created_by="User"
                     /modified_by="User"
                     /label="pL1 S3"
     rep_origin      107..216
                     /ApEinfo_fwdcolor="cyan"
                     /ApEinfo_revcolor="green"
                     /ApEinfo_graphicformat="arrow_data {{0 1 2 0 0 -1} {} 0}
                     width 5 offset 0"
                     /label="RK2 trfa"
     primer_bind     complement(213..232)
                     /%GC="55.0"
                     /Hairpin_Tm="35.3"
                     /Self_Dimer_Tm="17.9"
                     /Tm="57.2"
                     /annotation_group="1525447751178800999f482e-437e-41e8-9784
                     -4fea203f1758"
                     /created_by="primer3"
                     /Sequence="CCTGGCAGATCCTAGATGTG"
                     /Mismatches=0
                     /label="JH1030R"
     rep_origin      244..926
                     /ApEinfo_fwdcolor="gray50"
                     /ApEinfo_graphicformat="arrow_data {{0 1 2 0 0 -1} {} 0}
                     width 5 offset 0"
                     /ApEinfo_revcolor="gray50"
                     /modified_by="jones"
                     /label="ColE1 origin"
     CDS             complement(1021..1881)
                     /created_by="User"
                     /label="AmpR"
     primer_bind     1712..1732
                     /%GC="52.4"
                     /Hairpin_Tm="34.7"
                     /Self_Dimer_Tm="None"
                     /Tm="57.9"
                     /annotation_group="15254476889683002f1d3e1e-26a4-47c2-ad4a
                     -48f4aa3494d1"
                     /created_by="primer3"
                     /Sequence="CTCTCAAGGATCTTACCGCTG"
                     /Mismatches=0
                     /label="JH1030F"
     motif           complement(1882..1895)
                     /created_by="User"
                     /label="RBS"
     primer_bind     1916..1936
                     /%GC="47.6"
                     /Hairpin_Tm="None"
                     /Self_Dimer_Tm="18.4"
                     /Tm="56.4"
                     /annotation_group="1525447810756300c24c7356-64e9-4e74-a29b
                     -58b592dc1947"
                     /created_by="primer3"
                     /Sequence="CAGGGTTATTGTCTCATGAGC"
                     /Mismatches=0
                     /label="JH856R"
     misc_feature    complement(1923..1951)
                     /created_by="User"
                     /label="pAmp"
                     /note="Geneious type: promoter_prokaryotic"
     Gibson_Overhang 2028..2072
                     /created_by="User"
                     /modified_by="User"
                     /label="pL1 S2"
     protein_bind    2073..2079
                     /created_by="User"
                     /label="SapI Bind"
     Gg_overhang     2081..2083
                     /created_by="User"
                     /modified_by="User"
                     /label="pL1 T2"
     gg_overhang     2084..2087
                     /created_by="User"
                     /label="pL0 I"
     Insulator       2088..2414
                     /created_by="User"
                     /label="E1 Insulator"
     protein_bind    2166..2170
                     /created_by="User"
                     /label="CTCF Bind (Short)"
     protein_bind    complement(2178..2182)
                     /created_by="User"
                     /label="CTCF Bind (Short)"
     protein_bind    complement(2237..2241)
                     /created_by="User"
                     /label="CTCF Bind (Short)"
     ligation        2415..2418
                     /label="Ligation"
     gg_overhang     2415..2418
                     /created_by="User"
                     /label="pL0 I-P"
     promoter        2423..2655
                     /modified_by="User"
                     /label="hEF1a Promoter"
     Enhancer        2452..2713
                     /created_by="User"
                     /label="CpG Island"
     promoter        2587..2592
                     /created_by="User"
                     /label="BRE-like"
     promoter        2593..2599
                     /created_by="User"
                     /label="TATA Box"
     misc_RNA        2623
                     /created_by="User"
                     /label="+1 Site"
     intron          2653..2661
                     /created_by="User"
                     /modified_by="User"
                     /label="U2 Splice Donor"
     misc_RNA        2655..2656
                     /created_by="User"
                     /label="Cut"
     intron          2656..3594
                     /created_by="User"
                     /label="hEF1a First Intron"
     Enhancer        2819..2908
                     /created_by="User"
                     /label="CpG Island"
     Enhancer        3011..3411
                     /created_by="User"
                     /label="CpG Island"
     protein_bind    3011..3025
                     /created_by="User"
                     /label="Gal4 Close Match (15)"
     protein_bind    3026..3044
                     /created_by="User"
                     /label="Gal4 Close Match (19)"
     protein_bind    3027..3032
                     /created_by="User"
                     /label="SP1 Binding Site"
     protein_bind    3030..3044
                     /created_by="User"
                     /label="Gal4 Close Match (15)"
     protein_bind    complement(3169..3174)
                     /created_by="User"
                     /label="SP1 Binding Site"
     protein_bind    3176..3181
                     /created_by="User"
                     /label="SP1 Binding Site"
     protein_bind    3179..3194
                     /created_by="User"
                     /label="Gal4 Close Match (16)"
     protein_bind    3284..3289
                     /created_by="User"
                     /label="SP1 Binding Site"
     misc_RNA        3289..3290
                     /created_by="User"
                     /modified_by="User"
                     /label="Putative Cut"
     protein_bind    3291..3297
                     /created_by="User"
                     /label="AP-1 Binding Site"
     protein_bind    3353..3369
                     /created_by="User"
                     /label="Gal4 Close Match"
     protein_bind    complement(3444..3453)
                     /created_by="User"
                     /label="NFkB Binding Site"
     intron          3559..3563
                     /created_by="User"
                     /modified_by="User"
                     /label="U2 Branch Point-like"
     intron          3576..3591
                     /created_by="User"
                     /label="Poly-Y Tract"
     intron          3592..3595
                     /created_by="User"
                     /modified_by="User"
                     /label="U2 Splice Acceptor"
     misc_RNA        3594..3595
                     /created_by="User"
                     /label="Cut"
     5'UTR           3595..3608
                     /created_by="User"
                     /label="hEF1a 5'UTR"
     Gg_overhang     3609..3612
                     /created_by="User"
                     /modified_by="User"
                     /label="pL0 P-5 v2"
     5'UTR           3613..3700
                     /created_by="jones"
                     /label="4xT21"
     miR_target_site 3613..3634
                     /ApEinfo_label="T21"
                     /ApEinfo_fwdcolor="cyan"
                     /ApEinfo_revcolor="green"
                     /ApEinfo_graphicformat="arrow_data {{0 1 2 0 0 -1} {} 0}"
                     /label="T21"
     miR_target_site 3635..3656
                     /ApEinfo_fwdcolor="#00ff40"
                     /ApEinfo_revcolor="green"
                     /ApEinfo_graphicformat="arrow_data {{0 1 2 0 0 -1} {} 0}"
                     /label="T21"
     miR_target_site 3657..3678
                     /ApEinfo_label="T21"
                     /ApEinfo_fwdcolor="#8080ff"
                     /ApEinfo_revcolor="green"
                     /ApEinfo_graphicformat="arrow_data {{0 1 2 0 0 -1} {} 0}"
                     /label="T21"
     miR_target_site 3679..3700
                     /ApEinfo_label="T21"
                     /ApEinfo_fwdcolor="cyan"
                     /ApEinfo_revcolor="green"
                     /ApEinfo_graphicformat="arrow_data {{0 1 2 0 0 -1} {} 0}"
                     /label="T21"
     Gg_overhang     3701..3704
                     /created_by="User"
                     /modified_by="User"
                     /label="pL0 5-G"
     motif           3705..3710
                     /created_by="User"
                     /modified_by="User"
                     /label="Kozak"
     CDS             3711..4487
                     /created_by="User"
                     /modified_by="jones"
                     /label="GCN4-EnvZt10m3"
     sig_peptide     3723..3797
                     /created_by="User"
                     /modified_by="User"
                     /label="GCN4 Coiled-Coil"
     misc_feature    3798..4484
                     /created_by="User"
                     /modified_by="User"
                     /label="Cytoplasmic. {ECO:0000305}."
                     /note="Geneious type: Topological_domain"
     domain          <3798..3830
                     /created_by="User"
                     /label="HAMP. {ECO:0000255|PROSITE-ProRule:PRU00102}."
     misc_difference 3798..3800
                     /created_by="jones"
                     /label="t10"
     domain          3801..4001
                     /created_by="User"
                     /label="DHp (A) Domain"
     domain          3852..4454
                     /created_by="User"
                     /label="Histidine kinase.
                     {ECO:0000255|PROSITE-ProRule:PRU00107}."
     ptm             3861..3863
                     /created_by="Ross"
                     /label="Phosphohistidine"
     motif           3864..3875
                     /created_by="User"
                     /modified_by="User"
                     /label="ExxT Form"
     misc_feature    3864..3866
                     /created_by="User"
                     /label="E/D --> A Eliminates Kinase (K-/P+, Willett2012)"
                     /note="Geneious type: mutagenesis_site"
     misc_feature    3873..3875
                     /created_by="User"
                     /label="T/N --> A Eliminates Phosphatase (K+/P-,
                     Willett2012)"
                     /note="Geneious type: mutagenesis_site"
     misc_feature    3993..3995
                     /created_by="User"
                     /modified_by="User"
                     /label="Y-->D Eliminates Phosphatase (K+/P-, Hsing1998)"
                     /note="Geneious type: mutagenesis_site"
     domain          4002..4484
                     /created_by="User"
                     /label="CA (B) Domain"
     misc_difference 4161..4163
                     /created_by="User"
                     /modified_by="User"
                     /label="Library 2: Library 1 w/ N-->K here"
     misc_feature    4161..4163
                     /created_by="User"
                     /modified_by="User"
                     /label="N-->K Eliminates Kinase (K-/P+, Hsing1998)"
                     /note="Geneious type: mutagenesis_site"
     misc_feature    4302..4304
                     /created_by="User"
                     /label="F-->L Eliminates Kinase (K-/P+, Hsing1998)"
                     /note="Geneious type: mutagenesis_site"
     misc_feature    4338..4340
                     /created_by="User"
                     /modified_by="User"
                     /label="T-->K Eliminates Phosphatase (K+/P-, Hsing1998)"
                     /note="Geneious type: mutagenesis_site"
     ligation        4488..4491
                     /label="Ligation"
     gg_overhang     4488..4491
                     /created_by="User"
                     /label="pL0 G-3"
     3'UTR           4492..4615
                     /created_by="User"
                     /label="4xT21"
     miR_target_site 4510..4531
                     /created_by="User"
                     /modified_by="User"
                     /label="T21"
     miR_target_site 4532..4553
                     /created_by="User"
                     /modified_by="User"
                     /label="T21"
     miR_target_site 4554..4575
                     /created_by="User"
                     /modified_by="User"
                     /label="T21"
     miR_target_site 4576..4597
                     /created_by="User"
                     /modified_by="User"
                     /label="T21"
     ligation        4616..4619
                     /label="Ligation"
     gg_overhang     4616..4619
                     /created_by="User"
                     /label="pL0 3-T"
     terminator      4620..4718
                     /created_by="User"
                     /modified_by="User"
                     /label="Synth Terminator"
     polyA_signal    4644..4649
                     /created_by="User"
                     /label="Poly-A Signal"
     polyA_signal    complement(4655..4660)
                     /created_by="User"
                     /label="Poly-A Signal"
ORIGIN      
        1 cgcttactga agagcggtct aatacccaat ctctcgtctt atccagatgt tttatacgcc
       61 ttaattaata gggataacag ggtaatatct tgccctgcac gaataccagc gaccccttgc
      121 ccaaatactt gccgtgggcc tcggcctgag agccaaaaca cttgatgcgg aagaagtcgg
      181 tgcgctcctg cttgtcgccg gcatcgttgc gccacatcta ggatctgcca ggaaccgtaa
      241 aaaggccgcg ttgctggcgt ttttccatag gctccgcccc cctgacgagc atcacaaaaa
      301 tcgacgctca agtcagaggt ggcgaaaccc gacaggacta taaagatacc aggcgtttcc
      361 ccctggaagc tccctcgtgc gctctcctgt tccgaccctg ccgcttaccg gatacctgtc
      421 cgcctttctc ccttcgggaa gcgtggcgct ttctcatagc tcacgctgta ggtatctcag
      481 ttcggtgtag gtcgttcgct ccaagctggg ctgtgtgcac gaaccccccg ttcagcccga
      541 ccgctgcgcc ttatccggta actatcgtct tgagtccaac ccggtaagac acgacttatc
      601 gccactggca gcagccactg gtaacaggat tagcagagcg aggtatgtag gcggtgctac
      661 agagttcttg aagtggtggc ctaactacgg ctacactaga aggacagtat ttggtatctg
      721 cgctctgctg aagccagtta ccttcggaaa aagagttggt agctcttgat ccggcaaaca
      781 aaccaccgct ggtagcggtg gtttttttgt ttgcaagcag cagattacgc gcagaaaaaa
      841 aggatctcaa gaagatcctt tgatcttttc tacggggtct gacgctcagt ggaacgaaaa
      901 ctcacgttaa gggattttgg tcatgagatt atcaaaaagg atcttcacct agatcctttt
      961 aaattaaaaa tgaagtttta aatcaatcta aagtatatat gagtaaactt ggtctgacag
     1021 ttaccaatgc ttaatcagtg aggcacctat ctcagcgatc tgtctatttc gttcatccat
     1081 agttgcctga ctccccgtcg tgtagataac tacgatacgg gagggcttac catctggccc
     1141 cagtgctgca atgataccgc gagaaccacg ctcaccggct ccagatttat cagcaataaa
     1201 ccagccagcc ggaagggccg agcgcagaag tggtcctgca actttatccg cctccatcca
     1261 gtctattaat tgttgccggg aagctagagt aagtagttcg ccagttaata gtttgcgcaa
     1321 cgttgttgcc attgctacag gcatcgtggt gtcacgctcg tcgtttggta tggcttcatt
     1381 cagctccggt tcccaacgat caaggcgagt tacatgatcc cccatgttgt gcaaaaaagc
     1441 ggttagctcc ttcggtcctc cgatcgttgt cagaagtaag ttggccgcag tgttatcact
     1501 catggttatg gcagcactgc ataattctct tactgtcatg ccatccgtaa gatgcttttc
     1561 tgtgactggt gagtactcaa ccaagtcatt ctgagaatag tgtatgcggc gaccgagttg
     1621 ctcttgcccg gcgtcaatac gggataatac cgcgccacat agcagaactt taaaagtgct
     1681 catcattgga aaacgttctt cggggcgaaa actctcaagg atcttaccgc tgttgagatc
     1741 cagttcgatg taacccactc gtgcacccaa ctgatcttca gcatctttta ctttcaccag
     1801 cgtttctggg tgagcaaaaa caggaaggca aaatgccgca aaaaagggaa taagggcgac
     1861 acggaaatgt tgaatactca tactcttcct ttttcaatat tattgaagca tttatcaggg
     1921 ttattgtctc atgagcggat acatatttga atgtatttag aaaaataaac aaataggggt
     1981 tccgcgcacg aattggccag cgctgcatta ccctgttatc cctaaccggt gcgtttttat
     2041 gcttgtagta ttgtataatg tttttaagat ccgctcttca cgcggaggcc acctttggtc
     2101 ttgacattca ctaaggagtg ggcctggaat aaaaccagaa atccccattc tcagtctgcc
     2161 ccaagccctc caattccgag ggcgctgtat gtataagctc gggcaggcaa aagtcgactg
     2221 tgagaacacg ccagcagagg gcgctgtggc cccatcagtc cctgcccact gaactctcca
     2281 gaaggaaaag cggcaaggat gcaaacaaga aaatcagacc agactgggag tctagaccct
     2341 gcgtcccacg cggtcccacc atggcttcct ctttggaatt ttcaggggga cccaggaaga
     2401 ctgacaccgc tgattacttt aattggctcc ggtgcccgtc agtgggcaga gcgcacatcg
     2461 cccacagtcc ccgagaagtt gtggggaggg gtcggcaatt gaaccggtgc ctagagaagg
     2521 tggcgcgggg taaactggga aagtgatgtc gtgtactggc tccgcctttt tcccgagggt
     2581 gggggagaac cgtatataag tgcagtagtc gccgtgaacg ttctttttcg caacgggttt
     2641 gccgccagaa cacaggtaag tgccgtgtgt ggttcccgcg ggcctggcct ctttacgggt
     2701 tatggccctt gcgtgccttg aattacttcc acctggctgc agtacgtgat tcttgatccc
     2761 gagcttcggg ttggaagtgg gtgggagagt tcgaggcctt gcgcttaagg agccccttcg
     2821 cctcgtgctt gagttgaggc ctggcctggg cgctggggcc gccgcgtgcg aatctggtgg
     2881 caccttcgcg cctgtctcgc tgctttcgat aagtctctag ccatttaaaa tttttgatga
     2941 cctgctgcga cgcttttttt ctggcaagat agtcttgtaa atgcgggcca agatctgcac
     3001 actggtattt cggtttttgg ggccgcgggc ggcgacgggg cccgtgcgtc ccagcgcaca
     3061 tgttcggcga ggcggggcct gcgagcgcgg ccaccgagaa tcggacgggg gtagtctcaa
     3121 gctggccggc ctgctctggt gcctggcctc gcgccgccgt gtatcgcccc gccctgggcg
     3181 gcaaggctgg cccggtcggc accagttgcg tgagcggaaa gatggccgct tcccggccct
     3241 gctgcaggga gctcaaaatg gaggacgcgg cgctcgggag agcgggcggg tgagtcaccc
     3301 acacaaagga aaagggcctt tccgtcctca gccgtcgctt catgtgactc cacggagtac
     3361 cgggcgccgt ccaggcacct cgattagttc tcgagctttt ggagtacgtc gtctttaggt
     3421 tggggggagg ggttttatgc gatggagttt ccccacactg agtgggtgga gactgaagtt
     3481 aggccagctt ggcacttgat gtaattctcc ttggaatttg ccctttttga gtttggatct
     3541 tggttcattc tcaagcctca gacagtggtt caaagttttt ttcttccatt tcaggtggat
     3601 cccaagggca gatcaacatc agtctgataa gctatcaaca tcagtctgat aagctatcaa
     3661 catcagtctg ataagctatc aacatcagtc tgataagcta aggtgccacc atggggagcc
     3721 atatgaagca gttggaagat aaggtagaag aacttctgag caagaattat caccttgaga
     3781 atgaagtagc caggcttcac atggccgcgg gtgtcaagca actcgcggac gacagaactc
     3841 tgttgatggc gggagtctcc cacgacctga gaacacccct gacgcgaata aggttggcaa
     3901 cggaaatgat gtctgagcag gatgggtacc tcgcggaatc aattaacaaa gacatcgaag
     3961 agtgcaacgc gataattgag cagtttattg actaccttcg gactggacag gagatgccca
     4021 tggaaatggc ggatctgaac gcagttctcg gcgaggtaat tgctgcagag tccgggtacg
     4081 agagagagat cgagacagcc ctctatccgg gctctatcga ggttaaaatg caccccttga
     4141 gtattaagag agctgtagcc aagatggtag tcaatgcagc tcgctacggg aatggttgga
     4201 tcaaagttag ttccgggacc gaaccgaata gagcatggtt tcaggttgaa gatgatggcc
     4261 ccggtatcgc gccagagcaa cgaaaacatc ttttccaacc gtttgtacga ggagattcag
     4321 cacgcacaat ttcagggact ggtctgggac tagcgatagt tcagagaatt gttgacaatc
     4381 ataacggtat gcttgagctg ggaacctccg aaaggggtgg tttgtctatt cgagcctggt
     4441 tgcccgttcc agtgaccaga gcccagggga caacaaagga gggttgagct tcgggtaagc
     4501 ggccgcaaat caacatcagt ctgataagct atcaacatca gtctgataag ctatcaacat
     4561 cagtctgata agctatcaac atcagtctga taagctaaag cttcgaattc tgcagcaact
     4621 gatctagaac cggtcatggc cgcaataaaa tatctttatt ttcattacat ctgtgtgttg
     4681 gttttttgtg tgttcgaact agatgctgtc gaccgatg
//
