# Supplementary material for: Robust and tunable signal processing in mammalian cells via engineered covalent modification cycles
Source: Nat Commun. 2022 Mar 31;13:1720. doi: 10.1038/s41467-022-29338-w (PMC8971529; doi:10.1038/s41467-022-29338-w)
Supplement: Supplementary file 4 — Supplementary Data 1 [file 41467_2022_29338_MOESM4_ESM.zip › Supplementary Data/Plasmids - Experiments/tRJ_01048.gb]

LOCUS       tRJ_01048               5286 bp    DNA     circular UNK 16-FEB-2020
DEFINITION  [ST2-3] F1_6xOmpR-minCMV53_Inert_TagBFP-P2A-Fluc2_1xTFF4_Synth pA.
ACCESSION   tRJ_01048
KEYWORDS    .
SOURCE      .
  ORGANISM  .
FEATURES             Location/Qualifiers
     Gg_overhang     1..4
                     /created_by="User"
                     /label="pL0 T"
     Gg_overhang     5..7
                     /created_by="User"
                     /label="pL1 T3"
     protein_bind    complement(9..15)
                     /created_by="User"
                     /label="SapI Bind"
     Gibson_Overhang 16..60
                     /created_by="User"
                     /modified_by="User"
                     /label="pL1 S3"
     rep_origin      107..216
                     /ApEinfo_fwdcolor="cyan"
                     /ApEinfo_revcolor="green"
                     /ApEinfo_graphicformat="arrow_data {{0 1 2 0 0 -1} {} 0}
                     width 5 offset 0"
                     /label="RK2 trfa"
     primer_bind     complement(213..232)
                     /%GC="55.0"
                     /Hairpin_Tm="35.3"
                     /Self_Dimer_Tm="17.9"
                     /Tm="57.2"
                     /annotation_group="32696800283086006d88fc46-a72f-4429-9eb5
                     -002b5c7caaab"
                     /created_by="primer3"
                     /Sequence="CCTGGCAGATCCTAGATGTG"
                     /Mismatches=0
                     /label="JH1030R"
     rep_origin      complement(244..926)
                     /ApEinfo_fwdcolor="gray50"
                     /ApEinfo_revcolor="gray50"
                     /ApEinfo_graphicformat="arrow_data {{0 1 2 0 0 -1} {} 0}
                     width 5 offset 0"
                     /label="ColE1 origin"
     CDS             complement(1021..1881)
                     /created_by="User"
                     /label="AmpR"
     motif           complement(1882..1895)
                     /created_by="User"
                     /label="RBS"
     misc_feature    complement(1923..1951)
                     /created_by="User"
                     /label="pAmp"
                     /note="Geneious type: promoter_prokaryotic"
     Gibson_Overhang 2028..2072
                     /created_by="User"
                     /modified_by="User"
                     /label="pL1 S2"
     protein_bind    2073..2079
                     /created_by="User"
                     /label="SapI Bind"
     Gg_overhang     2081..2083
                     /created_by="User"
                     /modified_by="User"
                     /label="pL1 T2"
     gg_overhang     2084..2087
                     /created_by="User"
                     /label="pL0 I"
     Insulator       2088..2407
                     /created_by="User"
                     /label="F1 Insulator"
     protein_bind    2220..2224
                     /created_by="User"
                     /label="CTCF Bind (Short)"
     ligation        2408..2411
                     /label="Ligation"
     Gg_overhang     2408..2411
                     /created_by="User"
                     /label="pL0 I-P"
     misc_feature    2412..2431
                     /created_by="User"
                     /label="Inert"
     Gibson_overhang 2417..2431
                     /created_by="User"
                     /label="Infusion"
     ligation        2432..2435
                     /label="Ligation"
     Gg_overhang     2432..2435
                     /created_by="User"
                     /modified_by="User"
                     /label="pSub0-P S5"
     ligation        2436..2439
                     /label="Ligation"
     Enhancer        2440..2512
                     /created_by="User"
                     /label="OmpR Response Element"
     protein_bind    2440..2460
                     /created_by="User"
                     /label="OmpR Bind"
     protein_bind    2466..2486
                     /created_by="User"
                     /label="OmpR Bind"
     protein_bind    2492..2512
                     /created_by="User"
                     /label="OmpR Bind"
     ligation        2513..2516
                     /label="Ligation"
     Gg_overhang     2513..2516
                     /created_by="User"
                     /label="Insert R"
     ligation        2517..2520
                     /label="Ligation"
     Gg_overhang     2517..2520
                     /created_by="User"
                     /label="pSub0-P S4"
     ligation        2521..2524
                     /label="Ligation"
     Enhancer        2525..2597
                     /created_by="User"
                     /label="OmpR Response Element"
     protein_bind    2525..2545
                     /created_by="User"
                     /label="OmpR Bind"
     protein_bind    2551..2571
                     /created_by="User"
                     /label="OmpR Bind"
     protein_bind    2577..2597
                     /created_by="User"
                     /label="OmpR Bind"
     ligation        2598..2601
                     /label="Ligation"
     Gg_overhang     2598..2601
                     /created_by="User"
                     /label="Insert R"
     ligation        2602..2605
                     /label="Ligation"
     Gg_overhang     2602..2605
                     /created_by="User"
                     /modified_by="User"
                     /label="pSub0-P S3"
     promoter        2606..2667
                     /created_by="User"
                     /modified_by="User"
                     /label="CMV53"
     Gibson_overhang 2622..2636
                     /modified_by="User"
                     /label="Infusion"
     protein_bind    2625..2630
                     /created_by="User"
                     /modified_by="User"
                     /label="SP1 Bind (Short)"
     promoter        2646..2652
                     /created_by="User"
                     /label="BRE-Like"
     promoter        2653..2659
                     /created_by="User"
                     /label="TATA Box"
     misc_feature    2660..2667
                     /created_by="User"
                     /label="5' GC-Rich"
                     /note="Geneious type: Compositionally_biased"
     ligation        2668..2671
                     /label="Ligation"
     Gg_overhang     2668..2671
                     /created_by="User"
                     /modified_by="User"
                     /label="pSub0-P S2"
     Gibson_overhang 2672..2686
                     /created_by="User"
                     /modified_by="User"
                     /label="Infusion"
     promoter        2672..2686
                     /created_by="User"
                     /modified_by="User"
                     /label="minCMV Inr Region"
     promoter        2678..2682
                     /created_by="User"
                     /label="Possible Double TSS"
     misc_RNA        2679
                     /created_by="User"
                     /modified_by="User"
                     /label="Possible TSS"
     promoter        2680..2686
                     /created_by="User"
                     /label="Initiator"
     misc_RNA        2682
                     /created_by="User"
                     /modified_by="User"
                     /label="Putative +1 Site"
     Gg_overhang     2687..2690
                     /created_by="User"
                     /label="pL0 P-5 v2"
     5'UTR           2691..2710
                     /created_by="User"
                     /label="Inert"
     ligation        2711..2714
                     /label="Ligation"
     Gg_overhang     2711..2714
                     /created_by="User"
                     /label="pL0 5-G"
     motif           2715..2720
                     /created_by="User"
                     /label="Kozak"
     CDS             2721..5126
                     /created_by="User"
                     /modified_by="User"
                     /label="TagBFP-P2A-Fluc2"
     domain          2724..3410
                     /created_by="User"
                     /label="TagBFP"
     motif           3411..3419
                     /created_by="User"
                     /label="GSG"
     motif           3420..3476
                     /created_by="User"
                     /label="P2A Linker"
     Gibson_overhang 3462..3476
                     /created_by="User"
                     /label="Infusion"
     domain          3477..5123
                     /created_by="User"
                     /label="Fluc2"
     misc_feature    complement(3877..3882)
                     /ApEinfo_fwdcolor="cyan"
                     /ApEinfo_revcolor="green"
                     /ApEinfo_graphicformat="arrow_data {{0 1 2 0 0 -1} {} 0}
                     width 5 offset 0"
                     /label="BBb scar"
     misc_feature    complement(5074..5079)
                     /ApEinfo_label="BBb scar"
                     /ApEinfo_fwdcolor="cyan"
                     /ApEinfo_revcolor="green"
                     /ApEinfo_graphicformat="arrow_data {{0 1 2 0 0 -1} {} 0}
                     width 5 offset 0"
                     /label="BBb scar(1)"
     ligation        5130..5133
                     /label="Ligation"
     gg_overhang     5130..5133
                     /created_by="User"
                     /label="pL0 G-3"
     3'UTR           5134..5183
                     /created_by="User"
                     /label="1xTFF4"
     miR_target_site 5150..5171
                     /label="TFF4"
     ligation        5184..5187
                     /label="Ligation"
     gg_overhang     5184..5187
                     /created_by="User"
                     /label="pL0 3-T"
     terminator      5188..5286
                     /created_by="User"
                     /modified_by="User"
                     /label="Synth Terminator"
     polyA_signal    5212..5217
                     /created_by="User"
                     /label="Poly-A Signal"
     polyA_signal    complement(5223..5228)
                     /created_by="User"
                     /label="Poly-A Signal"
ORIGIN      
        1 cgcttactga agagcggtct aatacccaat ctctcgtctt atccagatgt tttatacgcc
       61 ttaattaata gggataacag ggtaatatct tgccctgcac gaataccagc gaccccttgc
      121 ccaaatactt gccgtgggcc tcggcctgag agccaaaaca cttgatgcgg aagaagtcgg
      181 tgcgctcctg cttgtcgccg gcatcgttgc gccacatcta ggatctgcca ggaaccgtaa
      241 aaaggccgcg ttgctggcgt ttttccatag gctccgcccc cctgacgagc atcacaaaaa
      301 tcgacgctca agtcagaggt ggcgaaaccc gacaggacta taaagatacc aggcgtttcc
      361 ccctggaagc tccctcgtgc gctctcctgt tccgaccctg ccgcttaccg gatacctgtc
      421 cgcctttctc ccttcgggaa gcgtggcgct ttctcatagc tcacgctgta ggtatctcag
      481 ttcggtgtag gtcgttcgct ccaagctggg ctgtgtgcac gaaccccccg ttcagcccga
      541 ccgctgcgcc ttatccggta actatcgtct tgagtccaac ccggtaagac acgacttatc
      601 gccactggca gcagccactg gtaacaggat tagcagagcg aggtatgtag gcggtgctac
      661 agagttcttg aagtggtggc ctaactacgg ctacactaga aggacagtat ttggtatctg
      721 cgctctgctg aagccagtta ccttcggaaa aagagttggt agctcttgat ccggcaaaca
      781 aaccaccgct ggtagcggtg gtttttttgt ttgcaagcag cagattacgc gcagaaaaaa
      841 aggatctcaa gaagatcctt tgatcttttc tacggggtct gacgctcagt ggaacgaaaa
      901 ctcacgttaa gggattttgg tcatgagatt atcaaaaagg atcttcacct agatcctttt
      961 aaattaaaaa tgaagtttta aatcaatcta aagtatatat gagtaaactt ggtctgacag
     1021 ttaccaatgc ttaatcagtg aggcacctat ctcagcgatc tgtctatttc gttcatccat
     1081 agttgcctga ctccccgtcg tgtagataac tacgatacgg gagggcttac catctggccc
     1141 cagtgctgca atgataccgc gagaaccacg ctcaccggct ccagatttat cagcaataaa
     1201 ccagccagcc ggaagggccg agcgcagaag tggtcctgca actttatccg cctccatcca
     1261 gtctattaat tgttgccggg aagctagagt aagtagttcg ccagttaata gtttgcgcaa
     1321 cgttgttgcc attgctacag gcatcgtggt gtcacgctcg tcgtttggta tggcttcatt
     1381 cagctccggt tcccaacgat caaggcgagt tacatgatcc cccatgttgt gcaaaaaagc
     1441 ggttagctcc ttcggtcctc cgatcgttgt cagaagtaag ttggccgcag tgttatcact
     1501 catggttatg gcagcactgc ataattctct tactgtcatg ccatccgtaa gatgcttttc
     1561 tgtgactggt gagtactcaa ccaagtcatt ctgagaatag tgtatgcggc gaccgagttg
     1621 ctcttgcccg gcgtcaatac gggataatac cgcgccacat agcagaactt taaaagtgct
     1681 catcattgga aaacgttctt cggggcgaaa actctcaagg atcttaccgc tgttgagatc
     1741 cagttcgatg taacccactc gtgcacccaa ctgatcttca gcatctttta ctttcaccag
     1801 cgtttctggg tgagcaaaaa caggaaggca aaatgccgca aaaaagggaa taagggcgac
     1861 acggaaatgt tgaatactca tactcttcct ttttcaatat tattgaagca tttatcaggg
     1921 ttattgtctc atgagcggat acatatttga atgtatttag aaaaataaac aaataggggt
     1981 tccgcgcacg aattggccag cgctgcatta ccctgttatc cctaaccggt gcgtttttat
     2041 gcttgtagta ttgtataatg tttttaagat ccgctcttca cgcggagcct tcaagccgtt
     2101 catcattttc tccaaccgcc atgaaatccg gcgcatcgat cttcacaaag gagactacag
     2161 cgtcctggtg cccggcctgc gcaacaccat cgccctggac ttccacctca gccagagcgc
     2221 cctctactgg accgacgtgg tggaggacaa gatctaccgc gggaagctgc tggacaacgg
     2281 aggtgaccac cgattgctgc caggcaggat gcacacaggc ggagcgctca ggcgctaggg
     2341 gccacaggtc ccatccaagt ggccccaaag cagaggcttg gctcccccat cccccacact
     2401 tctgttctac ttaagtttgt acaaaaaaga gtgaggtata tttacatttt gaaacatcta
     2461 acgccattta cattttgaaa catctaacgc catttacatt ttgaaacatc tagaagccta
     2521 gtatatttac attttgaaac atctaacgcc atttacattt tgaaacatct aacgccattt
     2581 acattttgaa acatctagaa ggtaccaaca aaatgtcgta acaagggcgg taggcgtgta
     2641 cggtgggagg tctatataag cagagctcgc agtgaaccgt cagatccaga taagtttgta
     2701 caaaaaagag aggtgccacc atgagcgagc tgattaagga gaacatgcac atgaagctgt
     2761 acatggaggg caccgtggac aaccatcact tcaagtgcac atccgagggc gaaggcaagc
     2821 cctacgaggg cacccagacc atgagaatca aggtggtcga gggcggccct ctccccttcg
     2881 ccttcgacat cctggctact agcttcctct acggcagcaa gaccttcatc aaccacaccc
     2941 agggcatccc cgacttcttc aagcagtcct tccctgaggg cttcacatgg gagagagtca
     3001 ccacatacga agacgggggc gtgctgaccg ctacccagga caccagcctc caggacggct
     3061 gcctcatcta caacgtcaag atcagagggg tgaacttcac atccaacggc cctgtgatgc
     3121 agaagaaaac actcggctgg gaggccttca ccgagacgct gtaccccgct gacggcggcc
     3181 tggaaggcag aaacgacatg gccctgaagc tcgtgggcgg gagccatctg atcgcaaaca
     3241 tcaagaccac atatagatcc aagaaacccg ctaagaacct caagatgcct ggcgtctact
     3301 atgtggacta cagactggaa agaatcaagg aggccaacaa cgagacatac gtcgagcagc
     3361 acgaggtggc agtggccaga tactgcgacc tccctagcaa actggggcac ggatctggcg
     3421 ccaccaactt ctctctgctg aagcaggccg gcgacgtgga ggagaaccca ggcccagaag
     3481 atgccaaaaa cattaagaag ggcccagcgc cattctaccc actcgaagac gggaccgccg
     3541 gcgagcagct gcacaaagcc atgaagcgct acgccctggt gcccggcacc atcgccttta
     3601 ccgacgcaca tatcgaggtg gacattacct acgccgagta cttcgagatg agcgttcggc
     3661 tggcagaagc tatgaagcgc tatgggctga atacaaacca tcggatcgtg gtgtgcagcg
     3721 agaatagctt gcagttcttc atgcccgtgt tgggtgccct gttcatcggt gtggctgtgg
     3781 ccccagctaa cgacatctac aacgagcgcg agctgctgaa cagcatgggc atcagccagc
     3841 ccaccgtcgt attcgtgagc aagaaagggc tgcaaaagat cctcaacgtg caaaagaagc
     3901 taccgatcat acaaaagatc atcatcatgg atagcaagac cgactaccag ggcttccaaa
     3961 gcatgtacac cttcgtgact tcccatttgc cacccggctt caacgagtac gacttcgtgc
     4021 ccgagagctt cgaccgggac aaaaccatcg ccctgatcat gaacagtagt ggcagtaccg
     4081 gattgcccaa gggcgtagcc ctaccgcacc gcaccgcttg tgtccgattc agtcatgccc
     4141 gcgaccccat cttcggcaac cagatcatcc ccgacaccgc tatcctcagc gtggtgccat
     4201 ttcaccacgg cttcggcatg ttcaccacgc tgggctactt gatctgcggc tttcgggtcg
     4261 tgctcatgta ccgcttcgag gaggagctat tcttgcgcag cttgcaagac tataagattc
     4321 aatctgccct gctggtgccc acactattta gcttcttcgc taagagcact ctcatcgaca
     4381 agtacgacct aagcaacttg cacgagatcg ccagcggcgg ggcgccgctc agcaaggagg
     4441 taggtgaggc cgtggccaaa cgcttccacc taccaggcat ccgccagggc tacggcctga
     4501 cagaaacaac cagcgccatt ctgatcaccc ccgaagggga cgacaagcct ggcgcagtag
     4561 gcaaggtggt gcccttcttc gaggctaagg tggtggactt ggacaccggt aagacactgg
     4621 gtgtgaacca gcgcggcgag ctgtgcgtcc gtggccccat gatcatgagc ggctacgtta
     4681 acaaccccga ggctacaaac gctctcatcg acaaggacgg ctggctgcac agcggcgaca
     4741 tcgcctactg ggacgaggac gagcacttct tcatcgtgga ccggctgaag agcctgatca
     4801 aatacaaggg ctaccaggta gccccagccg aactggagag catcctgctg caacacccca
     4861 acatcttcga cgccggggtc gccggcctgc ccgacgacga tgccggcgag ctgcccgccg
     4921 cagtcgtcgt gctggaacac ggtaaaacca tgaccgagaa ggagatcgtg gactatgtgg
     4981 ccagccaggt tacaaccgcc aagaagctgc gcggtggtgt tgtgttcgtg gacgaggtgc
     5041 ctaaaggact gaccggcaag ttggacgccc gcaagatccg cgagattctc attaaggcca
     5101 agaagggcgg caagatcgcc gtgtaataag cttgcggccg caaatcaacc cgcttgaagt
     5161 ctttaattaa actaaagctt gagcaactga tctagaaccg gtcatggccg caataaaata
     5221 tctttatttt cattacatct gtgtgttggt tttttgtgtg ttcgaactag atgctgtcga
     5281 ccgatg
//
