# Supplementary material for: Robust and tunable signal processing in mammalian cells via engineered covalent modification cycles
Source: Nat Commun. 2022 Mar 31;13:1720. doi: 10.1038/s41467-022-29338-w (PMC8971529; doi:10.1038/s41467-022-29338-w)
Supplement: Supplementary file 4 — Supplementary Data 1 [file 41467_2022_29338_MOESM4_ESM.zip › Supplementary Data/Plasmids - Experiments/tRJ_L1.7.gb]

LOCUS       tRJ_L1.7                4533 bp    DNA     circular UNK 10-OCT-2021
DEFINITION  [S2-3] E1_hEF1a_Inert_GCN4-EnvZt7_Inert_Synth pA.
ACCESSION   tRJ_00221
KEYWORDS    .
SOURCE      .
  ORGANISM  .
FEATURES             Location/Qualifiers
     Gibson_Overhang 5..49
                     /created_by="User"
                     /modified_by="User"
                     /label="pL1 S3"
     rep_origin      96..205
                     /ApEinfo_fwdcolor="cyan"
                     /ApEinfo_graphicformat="arrow_data {{0 1 2 0 0 -1} {} 0}
                     width 5 offset 0"
                     /ApEinfo_revcolor="green"
                     /label="RK2 trfa"
     misc_feature    complement(202..221)
                     /Mismatches=0
                     /created_by="primer3"
                     /annotation_group="1201005675867976ff585351-f1a6-4969-9466
                     -26a640ddf426"
                     /%GC="55.0"
                     /Tm="57.2"
                     /Hairpin_Tm="36.6"
                     /Self_Dimer_Tm="17.9"
                     /Sequence="CCTGGCAGATCCTAGATGTG"
                     /label="JH1030R"
                     /note="Geneious type: primer_bind_reverse"
     rep_origin      233..915
                     /ApEinfo_fwdcolor="gray50"
                     /ApEinfo_graphicformat="arrow_data {{0 1 2 0 0 -1} {} 0}
                     width 5 offset 0"
                     /ApEinfo_revcolor="gray50"
                     /modified_by="jones"
                     /label="ColE1 origin"
     CDS             complement(1010..1870)
                     /created_by="User"
                     /label="AmpR"
     primer_bind     1701..1721
                     /%GC="52.4"
                     /Hairpin_Tm="34.7"
                     /Mismatches=0
                     /Self_Dimer_Tm="None"
                     /Sequence="CTCTCAAGGATCTTACCGCTG"
                     /Tm="57.9"
                     /annotation_group="1201101220349394800f70ef-826f-417a-abc8
                     -1243df1d44be"
                     /created_by="primer3"
                     /label="JH1030F"
     motif           complement(1871..1884)
                     /created_by="User"
                     /label="RBS"
     primer_bind     1905..1925
                     /Mismatches=0
                     /created_by="primer3"
                     /annotation_group="1201005732115699377a250b-a78c-4d97-b007
                     -ac2cd897f3d4"
                     /%GC="47.6"
                     /Tm="56.4"
                     /Hairpin_Tm="None"
                     /Self_Dimer_Tm="13.2"
                     /Sequence="CAGGGTTATTGTCTCATGAGC"
                     /label="JH856R"
     Gibson_Overhang 2017..2061
                     /created_by="User"
                     /modified_by="User"
                     /label="pL1 S2"
     gg_overhang     2062..2065
                     /created_by="User"
                     /label="pL0 I"
     Insulator       2066..2392
                     /created_by="User"
                     /label="E1 Insulator"
     protein_bind    2144..2148
                     /created_by="User"
                     /label="CTCF Bind (Short)"
     protein_bind    complement(2156..2160)
                     /created_by="User"
                     /label="CTCF Bind (Short)"
     protein_bind    complement(2215..2219)
                     /created_by="User"
                     /label="CTCF Bind (Short)"
     ligation        2393..2396
                     /label="Ligation"
     gg_overhang     2393..2396
                     /created_by="User"
                     /label="pL0 I-P"
     promoter        2401..2633
                     /modified_by="User"
                     /label="hEF1a Promoter"
     Enhancer        2430..2691
                     /created_by="User"
                     /label="CpG Island"
     promoter        2565..2570
                     /created_by="User"
                     /label="BRE-like"
     promoter        2571..2577
                     /created_by="User"
                     /label="TATA Box"
     misc_RNA        2601
                     /created_by="User"
                     /label="+1 Site"
     misc_feature    complement(2615..2633)
                     /%GC="57.9"
                     /Hairpin_Tm="None"
                     /Self_Dimer_Tm="21.5"
                     /Sequence="CTGTGTTCTGGCGGCAAAC"
                     /Tm="60.0"
                     /created_by="primer3"
                     /label="RJ_00293Ra"
                     /note="Geneious type: primer_bind_reverse"
     intron          2631..2639
                     /created_by="User"
                     /modified_by="User"
                     /label="U2 Splice Donor"
     primer_bind     2631..2649
                     /%GC="57.9"
                     /Extension="CTGTGGTCTCACAGA"
                     /Hairpin_Tm="None"
                     /Self_Dimer_Tm="None"
                     /Sequence="CAGGTAAGTGCCGTGTGTG"
                     /Tm="58.8"
                     /created_by="primer3"
                     /modified_by="User"
                     /label="RJ_00296Fa"
     misc_RNA        2633..2634
                     /created_by="User"
                     /label="Cut"
     intron          2634..3572
                     /created_by="User"
                     /label="hEF1a First Intron"
     Enhancer        2797..2886
                     /created_by="User"
                     /label="CpG Island"
     Enhancer        2989..3389
                     /created_by="User"
                     /label="CpG Island"
     protein_bind    2989..3003
                     /created_by="User"
                     /label="Gal4 Close Match (15)"
     protein_bind    3004..3022
                     /created_by="User"
                     /label="Gal4 Close Match (19)"
     protein_bind    3005..3010
                     /created_by="User"
                     /label="SP1 Binding Site"
     protein_bind    3008..3022
                     /created_by="User"
                     /label="Gal4 Close Match (15)"
     protein_bind    complement(3147..3152)
                     /created_by="User"
                     /label="SP1 Binding Site"
     protein_bind    3154..3159
                     /created_by="User"
                     /label="SP1 Binding Site"
     protein_bind    3157..3172
                     /created_by="User"
                     /label="Gal4 Close Match (16)"
     protein_bind    3262..3267
                     /created_by="User"
                     /label="SP1 Binding Site"
     misc_RNA        3267..3268
                     /created_by="User"
                     /modified_by="User"
                     /label="Putative Cut"
     protein_bind    3269..3275
                     /created_by="User"
                     /label="AP-1 Binding Site"
     protein_bind    3331..3347
                     /created_by="User"
                     /label="Gal4 Close Match"
     protein_bind    complement(3422..3431)
                     /created_by="User"
                     /label="NFkB Binding Site"
     intron          3537..3541
                     /created_by="User"
                     /modified_by="User"
                     /label="U2 Branch Point-like"
     intron          3554..3569
                     /created_by="User"
                     /label="Poly-Y Tract"
     misc_feature    complement(3561..3586)
                     /%GC="53.8"
                     /Extension="AATGGTCTCATCTG"
                     /Hairpin_Tm="49.1"
                     /Self_Dimer_Tm="5.6"
                     /Sequence="CCCTTGGGATCCACCTGAAATGGAAG"
                     /Tm="65.2"
                     /created_by="primer3"
                     /modified_by="User"
                     /label="7.21"
                     /note="Geneious type: primer_bind_reverse"
     misc_feature    complement(3561..3581)
                     /%GC="52.4"
                     /Extension="TCGTGGTCTCAACCT"
                     /Hairpin_Tm="49.1"
                     /Self_Dimer_Tm="15.2"
                     /Sequence="GGGATCCACCTGAAATGGAAG"
                     /Tm="58.3"
                     /created_by="primer3"
                     /modified_by="User"
                     /label="RJ_00296Ra"
                     /note="Geneious type: primer_bind_reverse"
     intron          3570..3573
                     /created_by="User"
                     /modified_by="User"
                     /label="U2 Splice Acceptor"
     misc_RNA        3572..3573
                     /created_by="User"
                     /label="Cut"
     5'UTR           3573..3586
                     /created_by="User"
                     /label="hEF1a 5'UTR"
     gg_overhang     3587..3590
                     /ApEinfo_fwdcolor="pink"
                     /ApEinfo_graphicformat="arrow_data {{0 1 2 0 0 -1} {} 0}
                     width 5 offset 0"
                     /ApEinfo_revcolor="pink"
                     /created_by="User"
                     /label="pL0 P-5 v2"
     5'UTR           3591..3610
                     /ApEinfo_fwdcolor="pink"
                     /ApEinfo_graphicformat="arrow_data {{0 1 2 0 0 -1} {} 0}
                     width 5 offset 0"
                     /ApEinfo_revcolor="pink"
                     /created_by="User"
                     /label="Inert"
     misc_feature    complement(3601..3623)
                     /Mismatches=0
                     /Extension="CTTCATATGGCTCCC"
                     /created_by="primer3"
                     /annotation_group="12009377870844804d62d3ca-43c2-4427-80cf
                     -9447fb23491a"
                     /%GC="47.8"
                     /Tm="60.6"
                     /Hairpin_Tm="39.9"
                     /Self_Dimer_Tm="15.0"
                     /Sequence="CATGGTGGCACCTCTCTTTTTTG"
                     /label="RJ_00427Ra"
                     /note="Geneious type: primer_bind_reverse"
     ligation        3611..3614
                     /label="Ligation"
     Gg_overhang     3611..3614
                     /created_by="User"
                     /label="pL0 5-G"
     primer_bind     3611..3626
                     /Mismatches=0
                     /Extension="CTGTGGTCTCA"
                     /created_by="primer3"
                     /annotation_group="352848170420177ad96a006-f4c4-4ad4-a392-
                     00cbd54d3ca7"
                     /%GC="68.8"
                     /Tm="58.3"
                     /Hairpin_Tm="42.3"
                     /Self_Dimer_Tm="15.4"
                     /Sequence="AGGTGCCACCATGGGG"
                     /label="RJ_00446Fa"
     motif           3615..3620
                     /created_by="User"
                     /modified_by="User"
                     /label="Kozak"
     CDS             3621..4406
                     /created_by="User"
                     /modified_by="jones"
                     /label="GCN4-EnvZt7"
     Gibson_Overhang 3624..3638
                     /created_by="User"
                     /modified_by="User"
                     /label="Infusion"
     primer_bind     3624..3707
                     /Sequence="GGGAGCCATATGAAGCAGTTGGAAGATAAGGTAGAAGAACTTCTGAG
                     CAAGAATTATCACCTTGAGAATGAAGTAGCCAGGCTT"
                     /Mismatches=0
                     /annotation_group="d644d9c3-cdbf-40d3-a464-92e646397545"
                     /label="RJ_00428Fa"
     misc_feature    complement(3624..3707)
                     /Sequence="AAGCCTGGCTACTTCATTCTCAAGGTGATAATTCTTGCTCAGAAGTT
                     CTTCTACCTTATCTTCCAACTGCTTCATATGGCTCCC"
                     /Mismatches=0
                     /annotation_group="d8e7f95b-8e60-4782-ab24-d01a31026206"
                     /label="RJ_00428Ra"
                     /note="Geneious type: primer_bind_reverse"
     sig_peptide     3633..3707
                     /created_by="User"
                     /modified_by="User"
                     /label="GCN4 Coiled-Coil"
     Gibson_Overhang 3693..3707
                     /created_by="User"
                     /label="Infusion"
     misc_feature    3708..4403
                     /created_by="User"
                     /modified_by="User"
                     /label="Cytoplasmic. {ECO:0000305}."
                     /note="Geneious type: Topological_domain"
     misc_difference 3708..3719
                     /created_by="User"
                     /modified_by="User"
                     /modified_by="jones"
                     /label="t7"
     domain          <3708..3749
                     /created_by="User"
                     /label="HAMP. {ECO:0000255|PROSITE-ProRule:PRU00102}."
     primer_bind     3708..3726
                     /Mismatches=0
                     /Extension="GAAGTAGCCAGGCTT"
                     /created_by="primer3"
                     /annotation_group="120093815432500837ebee6d-cd42-467d-9993
                     -4079741fff7d"
                     /%GC="57.9"
                     /Tm="60.2"
                     /Hairpin_Tm="None"
                     /Self_Dimer_Tm="None"
                     /Sequence="GCGTTCAATCACATGGCCG"
                     /label="RJ_00427Fg"
     domain          3720..3920
                     /created_by="User"
                     /label="DHp (A) Domain"
     domain          3771..4373
                     /created_by="User"
                     /label="Histidine kinase.
                     {ECO:0000255|PROSITE-ProRule:PRU00107}."
     ptm             3780..3782
                     /created_by="Ross"
                     /label="Phosphohistidine"
     motif           3783..3794
                     /created_by="User"
                     /modified_by="User"
                     /label="ExxT Form"
     misc_feature    3783..3785
                     /created_by="User"
                     /label="E/D --> A Eliminates Kinase (K-/P+, Willett2012)"
                     /note="Geneious type: mutagenesis_site"
     misc_feature    3792..3794
                     /created_by="User"
                     /label="T/N --> A Eliminates Phosphatase (K+/P-,
                     Willett2012)"
                     /note="Geneious type: mutagenesis_site"
     misc_feature    3912..3914
                     /created_by="User"
                     /modified_by="User"
                     /label="Y-->D Eliminates Phosphatase (K+/P-, Hsing1998)"
                     /note="Geneious type: mutagenesis_site"
     domain          3921..4403
                     /created_by="User"
                     /label="CA (B) Domain"
     misc_feature    4080..4082
                     /created_by="User"
                     /label="N-->K Eliminates Kinase (K-/P+, Hsing1998)"
                     /note="Geneious type: mutagenesis_site"
     misc_feature    4221..4223
                     /created_by="User"
                     /label="F-->L Eliminates Kinase (K-/P+, Hsing1998)"
                     /note="Geneious type: mutagenesis_site"
     misc_feature    4257..4259
                     /created_by="User"
                     /modified_by="User"
                     /label="T-->K Eliminates Phosphatase (K+/P-, Hsing1998)"
                     /note="Geneious type: mutagenesis_site"
     misc_feature    complement(4388..4410)
                     /Mismatches=0
                     /Extension="TCGTGGTCTCA"
                     /created_by="primer3"
                     /annotation_group="35284822988790310450812-d557-4f25-8f43-
                     47cd02f1ae40"
                     /%GC="47.8"
                     /Tm="61.3"
                     /Hairpin_Tm="41.9"
                     /Self_Dimer_Tm="None"
                     /Sequence="AAGCTCAACCCTCCTTTGTTGTC"
                     /label="RJ_00446Ra"
                     /note="Geneious type: primer_bind_reverse"
     gg_overhang     4407..4410
                     /created_by="User"
                     /label="pL0 G-3"
     3'UTR           4411..4430
                     /created_by="User"
                     /label="Inert"
     ligation        4431..4434
                     /label="Ligation"
     gg_overhang     4431..4434
                     /created_by="User"
                     /label="pL0 3-T"
     terminator      4435..4533
                     /created_by="User"
                     /modified_by="User"
                     /label="Synth Terminator"
     polyA_signal    4459..4464
                     /created_by="User"
                     /label="Poly-A Signal"
     polyA_signal    complement(4470..4475)
                     /created_by="User"
                     /label="Poly-A Signal"
ORIGIN      
        1 cgctggtcta atacccaatc tctcgtctta tccagatgtt ttatacgcct taattaatag
       61 ggataacagg gtaatatctt gccctgcacg aataccagcg accccttgcc caaatacttg
      121 ccgtgggcct cggcctgaga gccaaaacac ttgatgcgga agaagtcggt gcgctcctgc
      181 ttgtcgccgg catcgttgcg ccacatctag gatctgccag gaaccgtaaa aaggccgcgt
      241 tgctggcgtt tttccatagg ctccgccccc ctgacgagca tcacaaaaat cgacgctcaa
      301 gtcagaggtg gcgaaacccg acaggactat aaagatacca ggcgtttccc cctggaagct
      361 ccctcgtgcg ctctcctgtt ccgaccctgc cgcttaccgg atacctgtcc gcctttctcc
      421 cttcgggaag cgtggcgctt tctcatagct cacgctgtag gtatctcagt tcggtgtagg
      481 tcgttcgctc caagctgggc tgtgtgcacg aaccccccgt tcagcccgac cgctgcgcct
      541 tatccggtaa ctatcgtctt gagtccaacc cggtaagaca cgacttatcg ccactggcag
      601 cagccactgg taacaggatt agcagagcga ggtatgtagg cggtgctaca gagttcttga
      661 agtggtggcc taactacggc tacactagaa ggacagtatt tggtatctgc gctctgctga
      721 agccagttac cttcggaaaa agagttggta gctcttgatc cggcaaacaa accaccgctg
      781 gtagcggtgg tttttttgtt tgcaagcagc agattacgcg cagaaaaaaa ggatctcaag
      841 aagatccttt gatcttttct acggggtctg acgctcagtg gaacgaaaac tcacgttaag
      901 ggattttggt catgagatta tcaaaaagga tcttcaccta gatcctttta aattaaaaat
      961 gaagttttaa atcaatctaa agtatatatg agtaaacttg gtctgacagt taccaatgct
     1021 taatcagtga ggcacctatc tcagcgatct gtctatttcg ttcatccata gttgcctgac
     1081 tccccgtcgt gtagataact acgatacggg agggcttacc atctggcccc agtgctgcaa
     1141 tgataccgcg agaaccacgc tcaccggctc cagatttatc agcaataaac cagccagccg
     1201 gaagggccga gcgcagaagt ggtcctgcaa ctttatccgc ctccatccag tctattaatt
     1261 gttgccggga agctagagta agtagttcgc cagttaatag tttgcgcaac gttgttgcca
     1321 ttgctacagg catcgtggtg tcacgctcgt cgtttggtat ggcttcattc agctccggtt
     1381 cccaacgatc aaggcgagtt acatgatccc ccatgttgtg caaaaaagcg gttagctcct
     1441 tcggtcctcc gatcgttgtc agaagtaagt tggccgcagt gttatcactc atggttatgg
     1501 cagcactgca taattctctt actgtcatgc catccgtaag atgcttttct gtgactggtg
     1561 agtactcaac caagtcattc tgagaatagt gtatgcggcg accgagttgc tcttgcccgg
     1621 cgtcaatacg ggataatacc gcgccacata gcagaacttt aaaagtgctc atcattggaa
     1681 aacgttcttc ggggcgaaaa ctctcaagga tcttaccgct gttgagatcc agttcgatgt
     1741 aacccactcg tgcacccaac tgatcttcag catcttttac tttcaccagc gtttctgggt
     1801 gagcaaaaac aggaaggcaa aatgccgcaa aaaagggaat aagggcgaca cggaaatgtt
     1861 gaatactcat actcttcctt tttcaatatt attgaagcat ttatcagggt tattgtctca
     1921 tgagcggata catatttgaa tgtatttaga aaaataaaca aataggggtt ccgcgcacga
     1981 attggccagc gctgcattac cctgttatcc ctaaccggtg cgtttttatg cttgtagtat
     2041 tgtataatgt ttttaagatc cggaggccac ctttggtctt gacattcact aaggagtggg
     2101 cctggaataa aaccagaaat ccccattctc agtctgcccc aagccctcca attccgaggg
     2161 cgctgtatgt ataagctcgg gcaggcaaaa gtcgactgtg agaacacgcc agcagagggc
     2221 gctgtggccc catcagtccc tgcccactga actctccaga aggaaaagcg gcaaggatgc
     2281 aaacaagaaa atcagaccag actgggagtc tagaccctgc gtcccacgcg gtcccaccat
     2341 ggcttcctct ttggaatttt cagggggacc caggaagact gacaccgctg attactttaa
     2401 ttggctccgg tgcccgtcag tgggcagagc gcacatcgcc cacagtcccc gagaagttgt
     2461 ggggaggggt cggcaattga accggtgcct agagaaggtg gcgcggggta aactgggaaa
     2521 gtgatgtcgt gtactggctc cgcctttttc ccgagggtgg gggagaaccg tatataagtg
     2581 cagtagtcgc cgtgaacgtt ctttttcgca acgggtttgc cgccagaaca caggtaagtg
     2641 ccgtgtgtgg ttcccgcggg cctggcctct ttacgggtta tggcccttgc gtgccttgaa
     2701 ttacttccac ctggctgcag tacgtgattc ttgatcccga gcttcgggtt ggaagtgggt
     2761 gggagagttc gaggccttgc gcttaaggag ccccttcgcc tcgtgcttga gttgaggcct
     2821 ggcctgggcg ctggggccgc cgcgtgcgaa tctggtggca ccttcgcgcc tgtctcgctg
     2881 ctttcgataa gtctctagcc atttaaaatt tttgatgacc tgctgcgacg ctttttttct
     2941 ggcaagatag tcttgtaaat gcgggccaag atctgcacac tggtatttcg gtttttgggg
     3001 ccgcgggcgg cgacggggcc cgtgcgtccc agcgcacatg ttcggcgagg cggggcctgc
     3061 gagcgcggcc accgagaatc ggacgggggt agtctcaagc tggccggcct gctctggtgc
     3121 ctggcctcgc gccgccgtgt atcgccccgc cctgggcggc aaggctggcc cggtcggcac
     3181 cagttgcgtg agcggaaaga tggccgcttc ccggccctgc tgcagggagc tcaaaatgga
     3241 ggacgcggcg ctcgggagag cgggcgggtg agtcacccac acaaaggaaa agggcctttc
     3301 cgtcctcagc cgtcgcttca tgtgactcca cggagtaccg ggcgccgtcc aggcacctcg
     3361 attagttctc gagcttttgg agtacgtcgt ctttaggttg gggggagggg ttttatgcga
     3421 tggagtttcc ccacactgag tgggtggaga ctgaagttag gccagcttgg cacttgatgt
     3481 aattctcctt ggaatttgcc ctttttgagt ttggatcttg gttcattctc aagcctcaga
     3541 cagtggttca aagttttttt cttccatttc aggtggatcc caagggcaga taagtttgta
     3601 caaaaaagag aggtgccacc atggggagcc atatgaagca gttggaagat aaggtagaag
     3661 aacttctgag caagaattat caccttgaga atgaagtagc caggcttgcg ttcaatcaca
     3721 tggccgcggg tgtcaagcaa ctcgcggacg acagaactct gttgatggcg ggagtctccc
     3781 acgacctgag aacacccctg acgcgaataa ggttggcaac ggaaatgatg tctgagcagg
     3841 atgggtacct cgcggaatca attaacaaag acatcgaaga gtgcaacgcg ataattgagc
     3901 agtttattga ctaccttcgg actggacagg agatgcccat ggaaatggcg gatctgaacg
     3961 cagttctcgg cgaggtaatt gctgcagagt ccgggtacga gagagagatc gagacagccc
     4021 tctatccggg ctctatcgag gttaaaatgc accccttgag tattaagaga gctgtagcca
     4081 acatggtagt caatgcagct cgctacggga atggttggat caaagttagt tccgggaccg
     4141 aaccgaatag agcatggttt caggttgaag atgatggccc cggtatcgcg ccagagcaac
     4201 gaaaacatct tttccaaccg tttgtacgag gagattcagc acgcacaatt tcagggactg
     4261 gtctgggact agcgatagtt cagagaattg ttgacaatca taacggtatg cttgagctgg
     4321 gaacctccga aaggggtggt ttgtctattc gagcctggtt gcccgttcca gtgaccagag
     4381 cccaggggac aacaaaggag ggttgagctt ccactggatt gtacaattac caactgatct
     4441 agaaccggtc atggccgcaa taaaatatct ttattttcat tacatctgtg tgttggtttt
     4501 ttgtgtgttc gaactagatg ctgtcgaccg atg
//
