# Supplementary material for: Robust and tunable signal processing in mammalian cells via engineered covalent modification cycles
Source: Nat Commun. 2022 Mar 31;13:1720. doi: 10.1038/s41467-022-29338-w (PMC8971529; doi:10.1038/s41467-022-29338-w)
Supplement: Supplementary file 6 — Source Data [file 41467_2022_29338_MOESM6_ESM.zip]

Archive with 15 entries (15 files):
- Source Data/Jones et al 2022 Source Data Overview.xlsx
- Source Data/Source Data_EnvZ Variants.mat
- Source Data/Source Data_EnvZ-OmpR 2D D-R.mat
- Source Data/Source Data_Feedback Controller_Comp.mat
- Source Data/Source Data_Feedback Controller_miR.mat
- Source Data/Source Data_High HK Dosages.mat
- Source Data/Source Data_HK RR Ortho Screen.mat
- Source Data/Source Data_HK RR Ortho Validation.mat
- Source Data/Source Data_HK-DDs Screen.mat
- Source Data/Source Data_iFFL-OmpR.mat
- Source Data/Source Data_K-P-TMP D-R.mat
- Source Data/Source Data_miR Classifier_Ratios.mat
- Source Data/Source Data_miR Classifier_Standard.mat
- Source Data/Source Data_OmpR Promoters.mat
- Source Data/Source Data_Phosph Controls.mat
