# Supplementary material for: Robust and tunable signal processing in mammalian cells via engineered covalent modification cycles
Source: Nat Commun. 2022 Mar 31;13:1720. doi: 10.1038/s41467-022-29338-w (PMC8971529; doi:10.1038/s41467-022-29338-w)
Supplement: Supplementary file 6 — Source Data [file 41467_2022_29338_MOESM6_ESM.zip › Source Data/Jones et al 2022 Source Data Overview.xlsx]

## Sheet: Overview
Dataset	Figures	Contents	Data dimensions
			1	2	3	4	5	6	7	8
EnvZ Variants	2e-f, 3b-c, S2c-d, S3b-c, S5c, S6b-c, S7a-b	statDataBins (median output)	mNG Bin	mKO2 Bin		EnvZ_V	Input		Replicate
		statDataBinsNorm (log2 mNG Bin X / Bin 1)	X / Bin 1
		statDataBinsNormF (log2 EnvZ_V X / Fluc2)					X / V 1
	S7a-c	paramData (fit parameters)	EnvZ_V	Param	Input	Replicate
K-P-TMP D-R	4c, S10c-d, S11a-c	statDataBins (median output)	mNG Bin	TagBFP Bin		Phosph	iRFP Bin		Replicate
		statDataBinsNorm (log2 TagBFP Bin X / Bin 1)		X / Bin 1
miR Classifier_Standard	4b, 5c, S14c, S16a-b	statDataStandard (median output)	mNG Bin	mKO2 Bin	iRFP Bin	CasE	miR TS	Cell line		Replicate
	S14d	statDataStandardNormC (log2 T21 / TFF4)						X / Cell 1
	S14d	statDataStandardNormT (log2 HeLa / HEK)					X / TS 1
	5d, S17b, S18a-b	pctPosStandard (%+ for output)	mNG Bin	mKO2 Bin	iRFP Bin	CasE	miR TS	Cell line		Replicate
		pctPosStandardDiffC (log2 T21 ̶ TFF4)						X ̶ 1
		pctPosStandardDiffT (log2 HeLa ̶ HEK)					X ̶ 1
	S16a-b	paramDataStandard (fit parameters)	Param	mKO2 Bin	miR TS	Cell line	Replicate
	S16a	cvrmsesStandard (fit CV(RMSE) values)		mKO2 Bin	miR TS	Cell line	Replicate
miR Classifier_Ratios	S15b	statDataRPs (median output)	G:R Ratio Bin	G:R: Prod Bin	iRFP Bin	CasE	miR TS	Cell line		Replicate
	S15c	statDataRPsNormC (log2 T21 / TFF4)						X / Cell 1
	S15c	statDataRPsNormT (log2 HeLa / HEK)					X / TS 1
		pctPosRPs (%+ for output)	G:R Ratio Bin	G:R: Prod Bin	iRFP Bin	CasE	miR TS	Cell line		Replicate
		pctPosRPsDiffC (log2 T21 ̶ TFF4)						X ̶ Cell 1
		pctPosRPsDiffT (log2 HeLa ̶ HEK)					X ̶ TS 1
Feedback Controller_miR	6c,d,f, 7b, S19c, S20b, S24a-b, S25a-b, S27a-b	statDataBins (output measures)	mKO2 Bin	mNG Bin	Measure	Circuit	iRFP Bin		Replicate
	7c-d, S19d, S20c, S25c, S27b-c	statDataBinsNorm (log2 mKO2 Bin X / Bin 1)	X / Bin 1
	7e, S27a	statDataBinsRobust (robustness score)	100% - |ΔX|
Feedback Controller_Comp	S21c, S22b, S26a-b, S28a-b	statDataBins (median output)	mKO2 Bin	mNG Bin	Measure	Circuit	iRFP Bin		Replicate
	7c-d, S21d, S22c, S26c, S28b-c	statDataBinsNorm (log2 mKO2 Bin X / Bin 1)	X / Bin 1
	7e, S28a	statDataBinsRobust (robustness score)	100% - |ΔX|
OmpR Promoters		statDataBins (median output)	Promoter	TagBFP Bin		OmpR	Input
	S1d	statDataBinsNorm (log2 K / P)					X / Input 1
High HK Dosages	S4c	statDataBins (median output)	mNG Bin	TagBFP Bin		Phosph	Kinase
	S4d	statDataBinsNormPF (log2 norm to "phosphatase" neg ctrl Fluc2)				X / Ph 1
Phosph Controls	S8c-d	statDataBins (median output)	mNG Bin	mKO2 Bin		OmpR+Kinase	EnvZ_V
HK-DDs Screen	S9d	statDataBins (median output)	Input	Small Mol	DD	iRFP Bin
	S9e	statDataBinsNormS (log2 SM / Uninduced)		X / SM 1
EnvZ-OmpR 2D D-R	S12c-e	statDataBins (median output)	mNG Bin	mKO2 Bin	iRFP Bin	K Dose		Replicate
	S12d-e	paramData (fit parameters)	Param	mNG Bin	Replicate
	S12d	cvrmses (fit CV(RMSE) values)		mNG Bin	Replicate
iFFL-OmpR		statData (median output)	Input	Cut site		CasE
		statDataNormK (log2 +K / -K)	X / Input 1
	S13c	pctPos (%+ for output)	Input	Cut site		CasE
		pctPosDiffsK (+K ̶ -K)	X ̶ Input 1
HK RR Ortho Screen		HK_RR_control_vals (Fluc luminescence)	HK	RR
		HK_RR_output_vals (Nluc luminscence)
	S29b,d	HK_RR_norm (output / control)
	S29c-d	HK_RR_foldDs (log2 HK / mNG control)	X / HK 13
HK RR Ortho Validation	S30c-d	statDataBinsHKRR	mNG Bin	TagBFP Bin		HK	RR/Prom
	S31c-d	statDataBinsRRP	mNG Bin	TagBFP Bin		HK/RR	Prom

## Sheet: Dimension Details
Dataset	Data dim	Description	Elements	-->	-->	-->	-->	-->	-->	-->	-->	-->	-->	-->	-->	-->	-->	-->	-->	-->	-->	-->	-->	-->	-->	-->	-->	-->	-->	-->	-->	-->	-->	-->	-->	-->	-->	-->
EnvZ Variants/ statDataBins statDataNorm statDataNormF	1	mNG Bin	Bin 1	Bin 2	Bin 3	Bin 4	Bin 5	Bin 6	Bin 7
	2	mKO2 Bin	Bin 1	Bin 2	Bin 3	Bin 4	Bin 5	Bin 6	Bin 7
	3	---
	4	EnvZ_V	Fluc2	EnvZ	EnvZm1	EnvZm2	EnvZm3	EnvZm4	EnvZm0m1m2m3	EnvZc	EnvZm1c	EnvZm2c	EnvZ[A]	EnvZm1[A]	EnvZm1[AA]	EnvZ[AAB]	EnvZm1[AAB]	EnvZm2[AAB]	EnvZt1	EnvZt2	EnvZt3	EnvZt4	EnvZt5	EnvZt6	EnvZt7	EnvZt8	EnvZt9	EnvZt10	EnvZm3t1	EnvZm3t2	EnvZm3t3	EnvZm3t4	EnvZm3t5	EnvZm3t6	EnvZm3t7	EnvZm3t8	EnvZm3t9	EnvZm3t10
	5	Input	Fluc2	EnvZm2	CpxA
	6	---
	7	Replicate	1	2	3
EnvZ Variants/ paramData	1	EnvZ_V	Fluc2	EnvZ	EnvZm1	EnvZm2	EnvZm3	EnvZm4	EnvZm0m1m2m3	EnvZc	EnvZm1c	EnvZm2c	EnvZ[A]	EnvZm1[A]	EnvZm1[AA]	EnvZ[AAB]	EnvZm1[AAB]	EnvZm2[AAB]	EnvZt1	EnvZt2	EnvZt3	EnvZt4	EnvZt5	EnvZt6	EnvZt7	EnvZt8	EnvZt9	EnvZt10	EnvZm3t1	EnvZm3t2	EnvZm3t3	EnvZm3t4	EnvZm3t5	EnvZm3t6	EnvZm3t7	EnvZm3t8	EnvZm3t9	EnvZm3t10
	2	Param	α0	α	K
	3	Input	Fluc2	EnvZm2	CpxA
	4	Replicate	1	2	3
K-P-TMP D-R/ statDataBins statDataBinsNorm	1	mNG Bin	Bin 1	Bin 2	Bin 3	Bin 4	Bin 5	Bin 6	Bin 7
	2	TagBFP Bin	Bin 1	Bin 2	Bin 3	Bin 4	Bin 5	Bin 6	Bin 7
	3	---
	4	Phosph	Fluc2	EnvZm3t10	DDd-EnvZm3t10 +10TMP	DDd-EnvZm3t10 +1TMP	DDd-EnvZm3t10 +0.1TMP	DDd-EnvZm3t10 +0.01TMP	DDd-EnvZm3t10 +0.001TMP	DDd-EnvZm3t10 +0TMP
	5	iRFP Bin	Bin 1	Bin 2	Bin 3	Bin 4	Bin 5	Bin 6	Bin 7
	6	---
	7	Replicate	1	2	3
miR Classifier_Standard/ statDataStandard statDataStandardNormC statDataStandardNormT pctPosStandard pctPosStandardDiffC pctPosStandardDiffT	1	mNG Bin	Bin 1	Bin 2	Bin 3	Bin 4	Bin 5	Bin 6	Bin 7
	2	mKO2 Bin	Bin 1	Bin 2	Bin 3	Bin 4	Bin 5	Bin 6	Bin 7
	3	iRFP Bin	Bin 1	Bin 2	Bin 3	Bin 4	Bin 5	Bin 6
	4	CasE	CasE	1xU-CasE	2xU-CasE	4xU-CasE	8xU-CasE	Fluc2
	5	miR TS	TFF4	T21
	6	Cell line	HEK-293	HeLa
	7	---
	8	Replicate	1	2	3
miR Classifier_Standard/ paramDataStandard cvrmsesStandard	1	Param	α0	α	K
	2	mKO2 Bin	Bin 1	Bin 2	Bin 3	Bin 4	Bin 5	Bin 6	Bin 7
	3	miR TS	TFF4	T21
	4	Cell line	HEK-293	HeLa
	5	Replicate	1	2	3
miR Classifier_Ratios/ statDataRPs statDataRPsNormC statDataRPsNormT pctPosRPs pctPosRPsDiffC pctPosRPsDiffT	1	G:R Ratio Bin	Bin 1	Bin 2	Bin 3	Bin 4	Bin 5	Bin 6	Bin 7
	2	G:R: Prod Bin	Bin 1	Bin 2	Bin 3	Bin 4	Bin 5	Bin 6	Bin 7
	3	iRFP Bin	Bin 1	Bin 2	Bin 3	Bin 4	Bin 5	Bin 6
	4	CasE	CasE	1xU-CasE	2xU-CasE	4xU-CasE	8xU-CasE	Fluc2
	5	miR TS	TFF4	T21
	6	Cell line	HEK-293	HeLa
	7	---
	8	Replicate	1	2	3
Feedback Controller_miR/ statDataBins statDataBinsNorm statDataBinsRobust	1	mKO2 Bin	Bin 1	Bin 2	Bin 3	Bin 4	Bin 5	Bin 6	Bin 7
	2	mNG Bin	Bin 1	Bin 2	Bin 3	Bin 4	Bin 5	Bin 6	Bin 7
	3	Measure	Median	5th %ile	25th %ile	75th %ile	95th %ile	log10 IQR
	4	Circuit	Fluc2	Fluc2/3	Fluc2/9	Fluc2/27	Fluc2/81	EnvZm3t10	DDd-EnvZm3t10 +10TMP	DDd-EnvZm3t10 +1TMP	DDd-EnvZm3t10 +1TMP	DDd-EnvZm3t10 +0.01TMP	DDd-EnvZm3t10 +0.001TMP	DDd-EnvZm3t10 +0TMP
	5	iRFP Bin	Bin 1	Bin 2	Bin 3	Bin 4	Bin 5	Bin 6	Bin 7
	6	---
	7	Replicate	1	2	3
Feedback Controller_Comp/ statDataBins statDataBinsNorm statDataBinsRobust	1	mKO2 Bin	Bin 1	Bin 2	Bin 3	Bin 4	Bin 5	Bin 6	Bin 7
	2	mNG Bin	Bin 1	Bin 2	Bin 3	Bin 4	Bin 5	Bin 6	Bin 7
	3	Measure	Median	5th %ile	25th %ile	75th %ile	95th %ile	log10 IQR
	4	Circuit	Fluc2	Fluc2/3	Fluc2/9	Fluc2/27	Fluc2/81	EnvZm3t10	DDd-EnvZm3t10 +10TMP	DDd-EnvZm3t10 +1TMP	DDd-EnvZm3t10 +1TMP	DDd-EnvZm3t10 +0.01TMP	DDd-EnvZm3t10 +0.001TMP	DDd-EnvZm3t10 +0TMP
	5	iRFP Bin	Bin 1	Bin 2	Bin 3	Bin 4	Bin 5	Bin 6	Bin 7
	6	---
	7	Replicate	1	2	3
OmpR Promoters/ statDataBins statDataBinsNorm	1	Promoter	3xO-minKB	6xO-minKB	9xO-minKB	3xO-minC53	6xO-minC53	9xO-minC53
	2	TagBFP Bin	Bin 1	Bin 2	Bin 3	Bin 4	Bin 5	Bin 6	Bin 7	Bin 8
	3	---
	4	OmpR	VP64	p65	VPR
	5	Input	EnvZm1cA	EnvZm2cAAB
High HK Dosages/ statDataBins statDataBinsNormPF	1	mNG Bin	Bin 1	Bin 2	Bin 3	Bin 4	Bin 5	Bin 6	Bin 7
	2	TagBFP Bin	Bin 1	Bin 2	Bin 3	Bin 4	Bin 5	Bin 6	Bin 7
	3	---
	4	Phosph	Fluc2	EnvZm1	EnvZm1c	EnvZcA	EnvZm1cA	EnvZm1cAA	EnvZm1cAAB	EmvZm1H
	5	Kinase	Fluc2	EnvZ	EnvZcAAB	EnvZm2	EnvZm2c	EnvZm2cAAB
Phosph Controls/ statDataBins	1	mNG Bin	Bin 1	Bin 2	Bin 3	Bin 4	Bin 5	Bin 6	Bin 7
	2	mKO2 Bin	Bin 1	Bin 2	Bin 3	Bin 4	Bin 5	Bin 6	Bin 7
	3	---
	4	OmpR+Kinase	OmpR+Fluc2	D55E+Fluc2	DBD+Fluc2	OmpR+EnvZm2	D55E+EnvZm2	DBD+EnvZm2
	5	EnvZ_V	Fluc2	EnvZ	EnvZm3	EnvZm0123	EnvZm3t10	EnvZm0123t10
iFFL-OmpR/ statData, statDataNormK pctPos, pctPosDiffsK	1	Input	NarX	EnvZ
	2	Cut site	CasEr	Cas3r
	3	---
	4	CasE	iFFL	CasE	1xU-CasE	2xU-CasE	4xU-CasE	8xU-CasE	12xU-CasE
HK-DDs Screen/ statDataBins statDataBinsNormS	1	Input	EnvZm2	EnvZm3t10
	2	Small Mol	None	4-OHT	TMP	Both
	3	DD	None	DDd-X	X-DDd	DDd-X-DDd	DDe-X	X-DDe	DDe-X-DDe
	4	iRFP Bin	Bin 1	Bin 2	Bin 3	Bin 4	Bin 5	Bin 6	Bin 7
EnvZ-OmpR 2D D-R/ statDataBins	1	mNG Bin	Bin 1	Bin 2	Bin 3	Bin 4	Bin 5	Bin 6	Bin 7
	2	mKO2 Bin	Bin 1	Bin 2	Bin 3	Bin 4	Bin 5	Bin 6	Bin 7
	3	iRFP Bin	Bin 1	Bin 2	Bin 3	Bin 4	Bin 5	Bin 6	Bin 7
	4	K Dose	hACTB-High	hACTB-Low	hEF1a-High	hEF1a-Low
	5	---
	6	Replicate	1	2	3
EnvZ-OmpR 2D D-R/ paramData cvrmses	1	Param	α0	α	K
	2	mNG Bin	Bin 1	Bin 2	Bin 3	Bin 4	Bin 5	Bin 6	Bin 7
	3	Replicate	1	2	3
HK RR Ortho Screen/ HK_RR_control_vals, HK_RR_ouput_vals HK_RR_norm, HK_RR_foldDs	1	HK	BaeS	BasS	CpxA	CusS	KdpD	NarX	EnvZ	PhoQ	PhoR	QseC	RstB	YedV	NeonGr
	2	RR	BaeR	BasR	CpxR	CusR	KdpE	NarL	OmpR	PhoP	PhoB	QseB	RstA	YedW
HK RR Ortho Validation/ statDataBinsHKRR	1	mNG Bin	Bin 1	Bin 2	Bin 3	Bin 4	Bin 5	Bin 6	Bin 7
	2	TagBFP Bin	Bin 1	Bin 2	Bin 3	Bin 4	Bin 5	Bin 6	Bin 7
	3
	4	HK	Fluc2	BasS	CpxA	YedV	NarX	EnvZ	PhoQ	CusS
	5	RR/Prom	BasR	CpxR	CusR	NarL	OmpR	RstA	YedW
HK RR Ortho Validation/ statDataBinsRRP	1	mNG Bin	Bin 1	Bin 2	Bin 3	Bin 4	Bin 5	Bin 6	Bin 7
	2	TagBFP Bin	Bin 1	Bin 2	Bin 3	Bin 4	Bin 5	Bin 6	Bin 7
	3
	4	HK/RR	Fluc2/Fluc2	BasS/BasR	CpxA/CpxR	YedV/CusR	NarX/NarL	EnvZ/OmpR	PhoQ/RstA	CusS/YedW
	5	Prom	BasR	CpxR	CusR	NarL	OmpR	RstA	YedW
